# Supplementary material for: DLK-MAPK Signaling Coupled with DNA Damage Promotes Intrinsic Neurotoxicity Associated with Non-Mutated Tau
Source: Mol Neurobiol. 2023 Nov 13;61(5):2978–95. doi: 10.1007/s12035-023-03720-1 (PMC11043018; doi:10.1007/s12035-023-03720-1)
Supplement: Supplementary file 2 — (XLSX 116 kb) [file 12035_2023_3720_MOESM2_ESM.xlsx]

## Sheet: Sup Data 01 Expression data rep
KEGGID	Description	GeneRatio	BgRatio	pvalue	padj	geneID	geneName	keggID	Count	Up	Up_Gene_id	Down	Down_Gene_id
mmu04360	Axon guidance	65/1236	166/6356	2.04e-09	6.68e-07	ENSMUSG00000024617/ENSMUSG00000026259/ENSMUSG00000041417/ENSMUSG00000028064/ENSMUSG00000033953/ENSMUSG00000056427/ENSMUSG00000027544/ENSMUSG00000026235/ENSMUSG00000063358/ENSMUSG00000053819/ENSMUSG00000054855/ENSMUSG00000005958/ENSMUSG00000025876/ENSMUSG00000028883/ENSMUSG00000028161/ENSMUSG00000050965/ENSMUSG00000061353/ENSMUSG00000022995/ENSMUSG00000029095/ENSMUSG00000038777/ENSMUSG00000025207/…	Camk2a/Ngef/Pik3r1/Sema4a/Ppp3r1/Slit3/Nfatc2/Epha4/Mapk1/Camk2d/Rnd1/Ephb3/Unc5a/Sema3a/Ppp3ca/Prkca/Cxcl12/Enah/Ablim2/Sema6c/Sema4g/Ppp3cb/Met/Pdpk1/Unc5b/Dcc/Sema7a/Rac1/Pik3r2/Boc/Slit2/Camk2b/Wnt5a/Prkcz/Sema4f/Sema3f/Plxnc1/Ephb6/Ntng1/Trpc1/Plxnb2/Ntng2/Unc5d/Sema3e/Pak5/Ptch1/Efnb2/Cxcr4/Trpc6/Plxna3/Hras/Bmpr1b/Plxna2/Ntn4/Efna5/Plcg2/Trpc4/Epha3/Neo1/Sema3b/Sema6b/Sema3c/Pard6g/Ephb4/L…	mmu:12322/mmu:53972/mmu:18708/mmu:20351/mmu:19058/mmu:20564/mmu:18019/mmu:13838/mmu:26413/mmu:108058/mmu:223881/mmu:13845/mmu:107448/mmu:20346/mmu:19055/mmu:18750/mmu:20315/mmu:13800/mmu:231148/mmu:20360/mmu:26456/mmu:19056/mmu:17295/mmu:18607/mmu:107449/mmu:13176/mmu:20361/mmu:19353/mmu:18709/mmu:117606/mmu:20563/mmu:12323/mmu:22418/mmu:18762/mmu:20355/mmu:20350/mmu:54712/mmu:13848/mmu:80883/mmu…	65	39	ENSMUSG00000024617/ENSMUSG00000026259/ENSMUSG00000028064/ENSMUSG00000033953/ENSMUSG00000056427/ENSMUSG00000027544/ENSMUSG00000026235/ENSMUSG00000063358/ENSMUSG00000053819/ENSMUSG00000054855/ENSMUSG00000005958/ENSMUSG00000025876/ENSMUSG00000028883/ENSMUSG00000028161/ENSMUSG00000050965/ENSMUSG00000022995/ENSMUSG00000029095/ENSMUSG00000021816/ENSMUSG00000009376/ENSMUSG00000024122/ENSMUSG00000038264/…	26	ENSMUSG00000041417/ENSMUSG00000061353/ENSMUSG00000038777/ENSMUSG00000025207/ENSMUSG00000020099/ENSMUSG00000060534/ENSMUSG00000031558/ENSMUSG00000021994/ENSMUSG00000034684/ENSMUSG00000074785/ENSMUSG00000029869/ENSMUSG00000059857/ENSMUSG00000036606/ENSMUSG00000063626/ENSMUSG00000063531/ENSMUSG00000045382/ENSMUSG00000031398/ENSMUSG00000020019/ENSMUSG00000048915/ENSMUSG00000034330/ENSMUSG00000027748/…
mmu04721	Synaptic vesicle cycle	33/1236	67/6356	3.34e-08	4.73e-06	ENSMUSG00000026797/ENSMUSG00000052026/ENSMUSG00000034187/ENSMUSG00000034799/ENSMUSG00000030806/ENSMUSG00000006273/ENSMUSG00000060279/ENSMUSG00000030310/ENSMUSG00000025867/ENSMUSG00000033615/ENSMUSG00000070570/ENSMUSG00000026825/ENSMUSG00000040265/ENSMUSG00000007207/ENSMUSG00000033793/ENSMUSG00000022295/ENSMUSG00000039347/ENSMUSG00000034656/ENSMUSG00000013160/ENSMUSG00000028478/ENSMUSG00000005089/…	Stxbp1/Slc6a7/Nsf/Unc13a/Stx1b/Atp6v1b2/Ap2a1/Slc6a1/Cplx2/Cplx1/Slc17a7/Dnm1/Dnm3/Stx1a/Atp6v1h/Atp6v1c1/Atp6v0e2/Cacna1a/Atp6v0d1/Clta/Slc1a2/Slc17a8/Rims1/Atp6v0a1/Cltc/Rab3a/Atp6v0a2/Atp6v1d/Stx3/Slc6a11/Slc18a3/Ap2m1/Cplx3	mmu:20910/mmu:240332/mmu:18195/mmu:382018/mmu:56216/mmu:11966/mmu:11771/mmu:232333/mmu:12890/mmu:12889/mmu:72961/mmu:13429/mmu:103967/mmu:20907/mmu:108664/mmu:66335/mmu:76252/mmu:12286/mmu:11972/mmu:12757/mmu:20511/mmu:216227/mmu:116837/mmu:11975/mmu:67300/mmu:19339/mmu:21871/mmu:73834/mmu:20908/mmu:243616/mmu:20508/mmu:11773/mmu:235415	33	28	ENSMUSG00000026797/ENSMUSG00000052026/ENSMUSG00000034187/ENSMUSG00000034799/ENSMUSG00000030806/ENSMUSG00000006273/ENSMUSG00000060279/ENSMUSG00000025867/ENSMUSG00000070570/ENSMUSG00000026825/ENSMUSG00000007207/ENSMUSG00000033793/ENSMUSG00000022295/ENSMUSG00000039347/ENSMUSG00000034656/ENSMUSG00000013160/ENSMUSG00000028478/ENSMUSG00000005089/ENSMUSG00000019935/ENSMUSG00000041670/ENSMUSG00000019302/…	5	ENSMUSG00000030310/ENSMUSG00000033615/ENSMUSG00000040265/ENSMUSG00000041488/ENSMUSG00000100241
mmu04921	Oxytocin signaling pathway	53/1236	134/6356	4.34e-08	4.73e-06	ENSMUSG00000052684/ENSMUSG00000078816/ENSMUSG00000024617/ENSMUSG00000066189/ENSMUSG00000026360/ENSMUSG00000033953/ENSMUSG00000027544/ENSMUSG00000029471/ENSMUSG00000063358/ENSMUSG00000020882/ENSMUSG00000052889/ENSMUSG00000023067/ENSMUSG00000053819/ENSMUSG00000003352/ENSMUSG00000031748/ENSMUSG00000028161/ENSMUSG00000040118/ENSMUSG00000050965/ENSMUSG00000009406/ENSMUSG00000021816/ENSMUSG00000028944/…	Jun/Prkcg/Camk2a/Cacng3/Rgs2/Ppp3r1/Nfatc2/Camkk2/Mapk1/Cacnb1/Prkcb/Cdkn1a/Camk2d/Cacnb3/Gnao1/Ppp3ca/Cacna2d1/Prkca/Elk1/Ppp3cb/Prkag2/Adcy3/Cacna2d2/Adcy1/Prkab2/Mef2c/Camk1g/Map2k1/Pik3r5/Camk2b/Ryr2/Adcy9/Gucy1b1/Cacng5/Ryr1/Plcb1/Map2k5/Ptgs2/Hras/Kcnj3/Mapk7/Map2k2/Pla2g4c/Npr2/Adcy6/Plcb3/Mylk2/Prkaa2/Ppp1r12a/Pik3r6/Kcnj9/Cacng4/Cacng8	mmu:16476/mmu:18752/mmu:12322/mmu:54376/mmu:19735/mmu:19058/mmu:18019/mmu:207565/mmu:26413/mmu:12295/mmu:18751/mmu:12575/mmu:108058/mmu:12297/mmu:14681/mmu:19055/mmu:12293/mmu:18750/mmu:13712/mmu:19056/mmu:108099/mmu:104111/mmu:56808/mmu:432530/mmu:108097/mmu:17260/mmu:215303/mmu:26395/mmu:320207/mmu:12323/mmu:20191/mmu:11515/mmu:54195/mmu:140723/mmu:20190/mmu:18795/mmu:23938/mmu:19225/mmu:15461/…	53	44	ENSMUSG00000078816/ENSMUSG00000024617/ENSMUSG00000066189/ENSMUSG00000026360/ENSMUSG00000033953/ENSMUSG00000027544/ENSMUSG00000029471/ENSMUSG00000063358/ENSMUSG00000020882/ENSMUSG00000052889/ENSMUSG00000053819/ENSMUSG00000003352/ENSMUSG00000031748/ENSMUSG00000028161/ENSMUSG00000040118/ENSMUSG00000050965/ENSMUSG00000021816/ENSMUSG00000028944/ENSMUSG00000020654/ENSMUSG00000020431/ENSMUSG00000038205/…	9	ENSMUSG00000052684/ENSMUSG00000023067/ENSMUSG00000009406/ENSMUSG00000010066/ENSMUSG00000051177/ENSMUSG00000033847/ENSMUSG00000028469/ENSMUSG00000022994/ENSMUSG00000027470
mmu04961	Endocrine and other factor-regulated calcium reabsorption	24/1236	43/6356	1.22e-07	9.95e-06	ENSMUSG00000078816/ENSMUSG00000019943/ENSMUSG00000026463/ENSMUSG00000030302/ENSMUSG00000033161/ENSMUSG00000060279/ENSMUSG00000052889/ENSMUSG00000030376/ENSMUSG00000028222/ENSMUSG00000026825/ENSMUSG00000050965/ENSMUSG00000040265/ENSMUSG00000005580/ENSMUSG00000041329/ENSMUSG00000051177/ENSMUSG00000028478/ENSMUSG00000007097/ENSMUSG00000047126/ENSMUSG00000026576/ENSMUSG00000022994/ENSMUSG00000031376/…	Prkcg/Atp2b1/Atp2b4/Atp2b2/Atp1a1/Ap2a1/Prkcb/Slc8a2/Calb1/Dnm1/Prkca/Dnm3/Adcy9/Atp1b2/Plcb1/Clta/Atp1a2/Cltc/Atp1b1/Adcy6/Atp2b3/Atp1a3/Plcb3/Ap2m1	mmu:18752/mmu:67972/mmu:381290/mmu:11941/mmu:11928/mmu:11771/mmu:18751/mmu:110891/mmu:12307/mmu:13429/mmu:18750/mmu:103967/mmu:11515/mmu:11932/mmu:18795/mmu:12757/mmu:98660/mmu:67300/mmu:11931/mmu:11512/mmu:320707/mmu:232975/mmu:18797/mmu:11773	24	21	ENSMUSG00000078816/ENSMUSG00000019943/ENSMUSG00000026463/ENSMUSG00000030302/ENSMUSG00000033161/ENSMUSG00000060279/ENSMUSG00000052889/ENSMUSG00000030376/ENSMUSG00000028222/ENSMUSG00000026825/ENSMUSG00000050965/ENSMUSG00000005580/ENSMUSG00000041329/ENSMUSG00000028478/ENSMUSG00000007097/ENSMUSG00000047126/ENSMUSG00000026576/ENSMUSG00000031376/ENSMUSG00000040907/ENSMUSG00000024960/ENSMUSG00000022841	3	ENSMUSG00000040265/ENSMUSG00000051177/ENSMUSG00000022994
mmu04010	MAPK signaling pathway	87/1236	275/6356	5.9e-07	3.86e-05	ENSMUSG00000052684/ENSMUSG00000078816/ENSMUSG00000023809/ENSMUSG00000066189/ENSMUSG00000027347/ENSMUSG00000030854/ENSMUSG00000024190/ENSMUSG00000033953/ENSMUSG00000062209/ENSMUSG00000000489/ENSMUSG00000063358/ENSMUSG00000020882/ENSMUSG00000052889/ENSMUSG00000019699/ENSMUSG00000020053/ENSMUSG00000003352/ENSMUSG00000048482/ENSMUSG00000030203/ENSMUSG00000059970/ENSMUSG00000031530/ENSMUSG00000022346/…	Jun/Prkcg/Rps6ka2/Cacng3/Rasgrp1/Ptpn5/Dusp1/Ppp3r1/Erbb4/Pdgfb/Mapk1/Cacnb1/Prkcb/Akt3/Igf1/Cacnb3/Bdnf/Dusp16/Hspa2/Dusp4/Myc/Mapkapk2/Dusp7/Mras/Map2k4/Ppp3ca/Relb/Cacna2d1/Prkca/Elk1/Rps6ka5/Srf/Rasgrf1/Ppp3cb/Met/Map3k5/Ikbkg/Cacna2d2/Rac1/Tab2/Mef2c/Map2k1/Cacna1a/Dusp8/Il1rap/Irak1/Nlk/Pdgfa/Max/Rasgrp2/Casp3/Mapkapk3/Cacng5/Mapk8ip1/Tnfrsf1a/Mapk11/Rras2/Map2k5/Atf4/Flnb/Ntf3/Ptprr/Mapk8i…	mmu:16476/mmu:18752/mmu:20112/mmu:54376/mmu:19419/mmu:19259/mmu:19252/mmu:19058/mmu:13869/mmu:18591/mmu:26413/mmu:12295/mmu:18751/mmu:23797/mmu:16000/mmu:12297/mmu:12064/mmu:70686/mmu:15512/mmu:319520/mmu:17869/mmu:17164/mmu:235584/mmu:17532/mmu:26398/mmu:19055/mmu:19698/mmu:12293/mmu:18750/mmu:13712/mmu:56613/mmu:20807/mmu:19417/mmu:19056/mmu:17295/mmu:26408/mmu:16151/mmu:56808/mmu:19353/mmu:686…	87	57	ENSMUSG00000078816/ENSMUSG00000023809/ENSMUSG00000066189/ENSMUSG00000027347/ENSMUSG00000030854/ENSMUSG00000033953/ENSMUSG00000000489/ENSMUSG00000063358/ENSMUSG00000020882/ENSMUSG00000052889/ENSMUSG00000019699/ENSMUSG00000003352/ENSMUSG00000048482/ENSMUSG00000059970/ENSMUSG00000031530/ENSMUSG00000016528/ENSMUSG00000053716/ENSMUSG00000032470/ENSMUSG00000033352/ENSMUSG00000028161/ENSMUSG00000002983/…	30	ENSMUSG00000052684/ENSMUSG00000024190/ENSMUSG00000062209/ENSMUSG00000020053/ENSMUSG00000030203/ENSMUSG00000022346/ENSMUSG00000009406/ENSMUSG00000021180/ENSMUSG00000004221/ENSMUSG00000010066/ENSMUSG00000037887/ENSMUSG00000031392/ENSMUSG00000031628/ENSMUSG00000032577/ENSMUSG00000030341/ENSMUSG00000025278/ENSMUSG00000031565/ENSMUSG00000000182/ENSMUSG00000033847/ENSMUSG00000039384/ENSMUSG00000048915/…
mmu04724	Glutamatergic synapse	42/1236	105/6356	7.7e-07	4.19e-05	ENSMUSG00000078816/ENSMUSG00000033953/ENSMUSG00000026959/ENSMUSG00000063358/ENSMUSG00000052889/ENSMUSG00000031748/ENSMUSG00000025813/ENSMUSG00000021303/ENSMUSG00000020886/ENSMUSG00000070570/ENSMUSG00000029713/ENSMUSG00000022935/ENSMUSG00000025892/ENSMUSG00000028161/ENSMUSG00000050965/ENSMUSG00000037541/ENSMUSG00000021816/ENSMUSG00000032192/ENSMUSG00000007617/ENSMUSG00000003974/ENSMUSG00000020654/…	Prkcg/Ppp3r1/Grin1/Mapk1/Prkcb/Gnao1/Homer2/Gng4/Dlg4/Slc17a7/Gnb2/Grik1/Gria4/Ppp3ca/Prkca/Shank2/Ppp3cb/Gnb5/Homer1/Grm3/Adcy3/Adcy1/Cacna1a/Grik3/Shank3/Adcy9/Grm7/Grin2a/Grik5/Plcb1/Trpc1/Slc1a2/Slc17a8/Gng7/Kcnj3/Gm45441/Slc38a3/Grk2/Pla2g4c/Slc38a2/Adcy6/Plcb3	mmu:18752/mmu:19058/mmu:14810/mmu:26413/mmu:18751/mmu:14681/mmu:26557/mmu:14706/mmu:13385/mmu:72961/mmu:14693/mmu:14805/mmu:14802/mmu:19055/mmu:18750/mmu:210274/mmu:19056/mmu:14697/mmu:26556/mmu:108069/mmu:104111/mmu:432530/mmu:12286/mmu:14807/mmu:58234/mmu:11515/mmu:108073/mmu:14811/mmu:14809/mmu:18795/mmu:22063/mmu:20511/mmu:216227/mmu:14708/mmu:16519/mmu:14814/mmu:76257/mmu:110355/mmu:232889/m…	42	35	ENSMUSG00000078816/ENSMUSG00000033953/ENSMUSG00000026959/ENSMUSG00000063358/ENSMUSG00000052889/ENSMUSG00000031748/ENSMUSG00000025813/ENSMUSG00000021303/ENSMUSG00000020886/ENSMUSG00000070570/ENSMUSG00000029713/ENSMUSG00000028161/ENSMUSG00000050965/ENSMUSG00000037541/ENSMUSG00000021816/ENSMUSG00000032192/ENSMUSG00000007617/ENSMUSG00000003974/ENSMUSG00000020654/ENSMUSG00000020431/ENSMUSG00000034656/…	7	ENSMUSG00000022935/ENSMUSG00000025892/ENSMUSG00000001985/ENSMUSG00000051177/ENSMUSG00000033847/ENSMUSG00000022462/ENSMUSG00000022994
mmu04720	Long-term potentiation	25/1236	54/6356	6.47e-06	0.000299906	ENSMUSG00000078816/ENSMUSG00000023809/ENSMUSG00000024617/ENSMUSG00000033953/ENSMUSG00000026959/ENSMUSG00000063358/ENSMUSG00000052889/ENSMUSG00000053819/ENSMUSG00000028161/ENSMUSG00000050965/ENSMUSG00000021816/ENSMUSG00000020431/ENSMUSG00000004936/ENSMUSG00000057897/ENSMUSG00000059003/ENSMUSG00000051177/ENSMUSG00000042406/ENSMUSG00000022469/ENSMUSG00000025499/ENSMUSG00000110020/ENSMUSG00000035027/…	Prkcg/Rps6ka2/Camk2a/Ppp3r1/Grin1/Mapk1/Prkcb/Camk2d/Ppp3ca/Prkca/Ppp3cb/Adcy1/Map2k1/Camk2b/Grin2a/Plcb1/Atf4/Rapgef3/Hras/Gm45441/Map2k2/Rps6ka3/Araf/Ppp1r1a/Plcb3	mmu:18752/mmu:20112/mmu:12322/mmu:19058/mmu:14810/mmu:26413/mmu:18751/mmu:108058/mmu:19055/mmu:18750/mmu:19056/mmu:432530/mmu:26395/mmu:12323/mmu:14811/mmu:18795/mmu:11911/mmu:223864/mmu:15461/mmu:14814/mmu:26396/mmu:110651/mmu:11836/mmu:58200/mmu:18797	25	22	ENSMUSG00000078816/ENSMUSG00000023809/ENSMUSG00000024617/ENSMUSG00000033953/ENSMUSG00000026959/ENSMUSG00000063358/ENSMUSG00000052889/ENSMUSG00000053819/ENSMUSG00000028161/ENSMUSG00000050965/ENSMUSG00000021816/ENSMUSG00000020431/ENSMUSG00000004936/ENSMUSG00000057897/ENSMUSG00000059003/ENSMUSG00000042406/ENSMUSG00000025499/ENSMUSG00000110020/ENSMUSG00000035027/ENSMUSG00000031309/ENSMUSG00000022490/…	3	ENSMUSG00000051177/ENSMUSG00000022469/ENSMUSG00000001127
mmu04727	GABAergic synapse	33/1236	81/6356	7.34e-06	0.000299906	ENSMUSG00000078816/ENSMUSG00000047454/ENSMUSG00000034187/ENSMUSG00000026028/ENSMUSG00000030310/ENSMUSG00000052889/ENSMUSG00000031748/ENSMUSG00000021303/ENSMUSG00000029713/ENSMUSG00000039809/ENSMUSG00000050965/ENSMUSG00000032192/ENSMUSG00000029211/ENSMUSG00000000560/ENSMUSG00000007653/ENSMUSG00000020654/ENSMUSG00000020431/ENSMUSG00000057880/ENSMUSG00000034656/ENSMUSG00000005580/ENSMUSG00000001260/…	Prkcg/Gphn/Nsf/Trak2/Slc6a1/Prkcb/Gnao1/Gng4/Gnb2/Gabbr2/Prkca/Gnb5/Gabra4/Gabra2/Gabrb2/Adcy3/Adcy1/Abat/Cacna1a/Adcy9/Gabrg1/Gad2/Hap1/Gabrb3/Gabra1/Gabrg3/Gng7/Slc38a3/Slc38a2/Adcy6/Slc6a11/Slc12a5/Gabrd	mmu:18752/mmu:268566/mmu:18195/mmu:70827/mmu:232333/mmu:18751/mmu:14681/mmu:14706/mmu:14693/mmu:242425/mmu:18750/mmu:14697/mmu:14397/mmu:14395/mmu:14401/mmu:104111/mmu:432530/mmu:268860/mmu:12286/mmu:11515/mmu:14405/mmu:14417/mmu:15114/mmu:14402/mmu:14394/mmu:14407/mmu:14708/mmu:76257/mmu:67760/mmu:11512/mmu:243616/mmu:57138/mmu:14403	33	24	ENSMUSG00000078816/ENSMUSG00000047454/ENSMUSG00000034187/ENSMUSG00000026028/ENSMUSG00000052889/ENSMUSG00000031748/ENSMUSG00000021303/ENSMUSG00000029713/ENSMUSG00000039809/ENSMUSG00000050965/ENSMUSG00000032192/ENSMUSG00000029211/ENSMUSG00000000560/ENSMUSG00000020654/ENSMUSG00000020431/ENSMUSG00000034656/ENSMUSG00000005580/ENSMUSG00000001260/ENSMUSG00000033676/ENSMUSG00000048240/ENSMUSG00000010064/…	9	ENSMUSG00000030310/ENSMUSG00000007653/ENSMUSG00000057880/ENSMUSG00000026787/ENSMUSG00000006930/ENSMUSG00000010803/ENSMUSG00000055026/ENSMUSG00000022462/ENSMUSG00000022994
mmu04261	Adrenergic signaling in cardiomyocytes	46/1236	129/6356	9.75e-06	0.000354106	ENSMUSG00000024617/ENSMUSG00000066189/ENSMUSG00000019943/ENSMUSG00000026463/ENSMUSG00000030302/ENSMUSG00000033161/ENSMUSG00000063358/ENSMUSG00000020882/ENSMUSG00000053819/ENSMUSG00000019699/ENSMUSG00000003352/ENSMUSG00000030376/ENSMUSG00000040118/ENSMUSG00000050965/ENSMUSG00000020654/ENSMUSG00000010066/ENSMUSG00000020431/ENSMUSG00000020901/ENSMUSG00000057897/ENSMUSG00000021313/ENSMUSG00000005580/…	Camk2a/Cacng3/Atp2b1/Atp2b4/Atp2b2/Atp1a1/Mapk1/Cacnb1/Camk2d/Akt3/Cacnb3/Slc8a2/Cacna2d1/Prkca/Adcy3/Cacna2d2/Adcy1/Pik3r5/Camk2b/Ryr2/Adcy9/Ppp2r2c/Ppp2ca/Cacng5/Atp1b2/Creb5/Mapk11/Plcb1/Crem/Adra1a/Atp1a2/Ppp2r2b/Atf4/Rapgef3/Atp1b1/Gm49130/Tnni3/Adcy6/Atp2b3/Ppp1r1a/Atp1a3/Plcb3/Scn4b/Pik3r6/Cacng4/Cacng8	mmu:12322/mmu:54376/mmu:67972/mmu:381290/mmu:11941/mmu:11928/mmu:26413/mmu:12295/mmu:108058/mmu:23797/mmu:12297/mmu:110891/mmu:12293/mmu:18750/mmu:104111/mmu:56808/mmu:432530/mmu:320207/mmu:12323/mmu:20191/mmu:11515/mmu:269643/mmu:19052/mmu:140723/mmu:11932/mmu:231991/mmu:19094/mmu:18795/mmu:12916/mmu:11549/mmu:98660/mmu:72930/mmu:11911/mmu:223864/mmu:11931/mmu:17888/mmu:21954/mmu:11512/mmu:32070…	46	37	ENSMUSG00000024617/ENSMUSG00000066189/ENSMUSG00000019943/ENSMUSG00000026463/ENSMUSG00000030302/ENSMUSG00000033161/ENSMUSG00000063358/ENSMUSG00000020882/ENSMUSG00000053819/ENSMUSG00000019699/ENSMUSG00000003352/ENSMUSG00000030376/ENSMUSG00000040118/ENSMUSG00000050965/ENSMUSG00000020654/ENSMUSG00000020431/ENSMUSG00000020901/ENSMUSG00000057897/ENSMUSG00000021313/ENSMUSG00000005580/ENSMUSG00000029120/…	9	ENSMUSG00000010066/ENSMUSG00000053007/ENSMUSG00000051177/ENSMUSG00000063889/ENSMUSG00000045875/ENSMUSG00000022469/ENSMUSG00000115234/ENSMUSG00000035458/ENSMUSG00000022994
mmu04370	VEGF signaling pathway	24/1236	53/6356	1.58e-05	0.000516687	ENSMUSG00000078816/ENSMUSG00000041417/ENSMUSG00000033953/ENSMUSG00000027544/ENSMUSG00000063358/ENSMUSG00000052889/ENSMUSG00000019699/ENSMUSG00000016528/ENSMUSG00000028161/ENSMUSG00000050965/ENSMUSG00000021816/ENSMUSG00000001847/ENSMUSG00000031834/ENSMUSG00000004936/ENSMUSG00000032577/ENSMUSG00000053137/ENSMUSG00000029528/ENSMUSG00000032487/ENSMUSG00000025499/ENSMUSG00000035027/ENSMUSG00000033847/…	Prkcg/Pik3r1/Ppp3r1/Nfatc2/Mapk1/Prkcb/Akt3/Mapkapk2/Ppp3ca/Prkca/Ppp3cb/Rac1/Pik3r2/Map2k1/Mapkapk3/Mapk11/Pxn/Ptgs2/Hras/Map2k2/Pla2g4c/Plcg2/Hsp25-ps1/Sphk2	mmu:18752/mmu:18708/mmu:19058/mmu:18019/mmu:26413/mmu:18751/mmu:23797/mmu:17164/mmu:19055/mmu:18750/mmu:19056/mmu:19353/mmu:18709/mmu:26395/mmu:102626/mmu:19094/mmu:19303/mmu:19225/mmu:15461/mmu:26396/mmu:232889/mmu:234779/mmu:15507/mmu:56632	24	18	ENSMUSG00000078816/ENSMUSG00000033953/ENSMUSG00000027544/ENSMUSG00000063358/ENSMUSG00000052889/ENSMUSG00000019699/ENSMUSG00000016528/ENSMUSG00000028161/ENSMUSG00000050965/ENSMUSG00000021816/ENSMUSG00000001847/ENSMUSG00000031834/ENSMUSG00000004936/ENSMUSG00000053137/ENSMUSG00000032487/ENSMUSG00000025499/ENSMUSG00000035027/ENSMUSG00000057342	6	ENSMUSG00000041417/ENSMUSG00000032577/ENSMUSG00000029528/ENSMUSG00000033847/ENSMUSG00000034330/ENSMUSG00000078915
mmu04722	Neurotrophin signaling pathway	39/1236	107/6356	2.58e-05	0.000768201	ENSMUSG00000052684/ENSMUSG00000023809/ENSMUSG00000024617/ENSMUSG00000041417/ENSMUSG00000063358/ENSMUSG00000053819/ENSMUSG00000019699/ENSMUSG00000021448/ENSMUSG00000048482/ENSMUSG00000016528/ENSMUSG00000020849/ENSMUSG00000071369/ENSMUSG00000024122/ENSMUSG00000001847/ENSMUSG00000031834/ENSMUSG00000004936/ENSMUSG00000057897/ENSMUSG00000031392/ENSMUSG00000035529/ENSMUSG00000053137/ENSMUSG00000030595/…	Jun/Rps6ka2/Camk2a/Pik3r1/Mapk1/Camk2d/Akt3/Shc3/Bdnf/Mapkapk2/Ywhae/Map3k5/Pdpk1/Rac1/Pik3r2/Map2k1/Camk2b/Irak1/Prdm4/Mapk11/Nfkbib/Nfkbie/Arhgdia/Sh2b2/Map2k5/Atf4/Ntf3/Hras/Ntrk3/Mapk7/Zfp369/Map2k2/Foxo3/Rapgef1/Rps6ka3/Plcg2/Nfkbia/Ntrk2/Ngf	mmu:16476/mmu:20112/mmu:12322/mmu:18708/mmu:26413/mmu:108058/mmu:23797/mmu:20418/mmu:12064/mmu:17164/mmu:22627/mmu:26408/mmu:18607/mmu:19353/mmu:18709/mmu:26395/mmu:12323/mmu:16179/mmu:72843/mmu:19094/mmu:18036/mmu:18037/mmu:192662/mmu:23921/mmu:23938/mmu:11911/mmu:18205/mmu:15461/mmu:18213/mmu:23939/mmu:170936/mmu:26396/mmu:56484/mmu:107746/mmu:110651/mmu:234779/mmu:18035/mmu:18212/mmu:18049	39	30	ENSMUSG00000023809/ENSMUSG00000024617/ENSMUSG00000063358/ENSMUSG00000053819/ENSMUSG00000019699/ENSMUSG00000021448/ENSMUSG00000048482/ENSMUSG00000016528/ENSMUSG00000020849/ENSMUSG00000071369/ENSMUSG00000024122/ENSMUSG00000001847/ENSMUSG00000031834/ENSMUSG00000004936/ENSMUSG00000057897/ENSMUSG00000035529/ENSMUSG00000053137/ENSMUSG00000030595/ENSMUSG00000023947/ENSMUSG00000025132/ENSMUSG00000058444/…	9	ENSMUSG00000052684/ENSMUSG00000041417/ENSMUSG00000031392/ENSMUSG00000005057/ENSMUSG00000021514/ENSMUSG00000048756/ENSMUSG00000034330/ENSMUSG00000055254/ENSMUSG00000027859
mmu05032	Morphine addiction	32/1236	83/6356	3.8e-05	0.00103552	ENSMUSG00000078816/ENSMUSG00000052889/ENSMUSG00000031748/ENSMUSG00000021303/ENSMUSG00000029713/ENSMUSG00000039809/ENSMUSG00000050965/ENSMUSG00000021478/ENSMUSG00000032192/ENSMUSG00000029211/ENSMUSG00000000560/ENSMUSG00000007653/ENSMUSG00000020654/ENSMUSG00000020431/ENSMUSG00000022489/ENSMUSG00000034656/ENSMUSG00000005580/ENSMUSG00000001260/ENSMUSG00000033676/ENSMUSG00000042429/ENSMUSG00000010803/…	Prkcg/Prkcb/Gnao1/Gng4/Gnb2/Gabbr2/Prkca/Drd1/Gnb5/Gabra4/Gabra2/Gabrb2/Adcy3/Adcy1/Pde1b/Cacna1a/Adcy9/Gabrg1/Gabrb3/Adora1/Gabra1/Gabrg3/Gng7/Pde4d/Kcnj3/Pde1c/Grk2/Pde1a/Adcy6/Gabrd/Grk6/Kcnj9	mmu:18752/mmu:18751/mmu:14681/mmu:14706/mmu:14693/mmu:242425/mmu:18750/mmu:13488/mmu:14697/mmu:14397/mmu:14395/mmu:14401/mmu:104111/mmu:432530/mmu:18574/mmu:12286/mmu:11515/mmu:14405/mmu:14402/mmu:11539/mmu:14394/mmu:14407/mmu:14708/mmu:238871/mmu:16519/mmu:18575/mmu:110355/mmu:18573/mmu:11512/mmu:14403/mmu:26385/mmu:16524	32	26	ENSMUSG00000078816/ENSMUSG00000052889/ENSMUSG00000031748/ENSMUSG00000021303/ENSMUSG00000029713/ENSMUSG00000039809/ENSMUSG00000050965/ENSMUSG00000021478/ENSMUSG00000032192/ENSMUSG00000029211/ENSMUSG00000000560/ENSMUSG00000020654/ENSMUSG00000020431/ENSMUSG00000022489/ENSMUSG00000034656/ENSMUSG00000005580/ENSMUSG00000001260/ENSMUSG00000033676/ENSMUSG00000042429/ENSMUSG00000048240/ENSMUSG00000021699/…	6	ENSMUSG00000007653/ENSMUSG00000010803/ENSMUSG00000055026/ENSMUSG00000004347/ENSMUSG00000059173/ENSMUSG00000022994
mmu04919	Thyroid hormone signaling pathway	39/1236	111/6356	6.67e-05	0.00167894	ENSMUSG00000078816/ENSMUSG00000041417/ENSMUSG00000033161/ENSMUSG00000039601/ENSMUSG00000063358/ENSMUSG00000052889/ENSMUSG00000019699/ENSMUSG00000022346/ENSMUSG00000021196/ENSMUSG00000050965/ENSMUSG00000024998/ENSMUSG00000044167/ENSMUSG00000024122/ENSMUSG00000031834/ENSMUSG00000004936/ENSMUSG00000015846/ENSMUSG00000020277/ENSMUSG00000064127/ENSMUSG00000041329/ENSMUSG00000006932/ENSMUSG00000051177/…	Prkcg/Pik3r1/Atp1a1/Rcan2/Mapk1/Prkcb/Akt3/Myc/Pfkp/Prkca/Plce1/Foxo1/Pdpk1/Pik3r2/Map2k1/Rxra/Pfkl/Med14/Atp1b2/Ctnnb1/Plcb1/Atp1a2/Tsc2/Atp1b1/Hras/Med17/Gm49130/Map2k2/Plcd4/Plcg2/Thrb/Bmp4/Atp1a3/Kat2a/Plcb3/Rheb/Ncoa1/Dio2/Slco1c1	mmu:18752/mmu:18708/mmu:11928/mmu:53901/mmu:26413/mmu:18751/mmu:23797/mmu:17869/mmu:56421/mmu:18750/mmu:74055/mmu:56458/mmu:18607/mmu:18709/mmu:26395/mmu:20181/mmu:18641/mmu:26896/mmu:11932/mmu:12387/mmu:18795/mmu:98660/mmu:22084/mmu:11931/mmu:15461/mmu:234959/mmu:17888/mmu:26396/mmu:18802/mmu:234779/mmu:21834/mmu:12159/mmu:232975/mmu:14534/mmu:18797/mmu:19744/mmu:17977/mmu:13371/mmu:58807	39	28	ENSMUSG00000078816/ENSMUSG00000033161/ENSMUSG00000063358/ENSMUSG00000052889/ENSMUSG00000019699/ENSMUSG00000021196/ENSMUSG00000050965/ENSMUSG00000024998/ENSMUSG00000044167/ENSMUSG00000024122/ENSMUSG00000031834/ENSMUSG00000004936/ENSMUSG00000020277/ENSMUSG00000064127/ENSMUSG00000041329/ENSMUSG00000006932/ENSMUSG00000007097/ENSMUSG00000002496/ENSMUSG00000026576/ENSMUSG00000025499/ENSMUSG00000031935/…	11	ENSMUSG00000041417/ENSMUSG00000039601/ENSMUSG00000022346/ENSMUSG00000015846/ENSMUSG00000051177/ENSMUSG00000115234/ENSMUSG00000026173/ENSMUSG00000034330/ENSMUSG00000021835/ENSMUSG00000007682/ENSMUSG00000030235
mmu04925	Aldosterone synthesis and secretion	32/1236	86/6356	8.55e-05	0.00199616	ENSMUSG00000032193/ENSMUSG00000078816/ENSMUSG00000024617/ENSMUSG00000045038/ENSMUSG00000019943/ENSMUSG00000026463/ENSMUSG00000030302/ENSMUSG00000033161/ENSMUSG00000052889/ENSMUSG00000053819/ENSMUSG00000036760/ENSMUSG00000037936/ENSMUSG00000050965/ENSMUSG00000035735/ENSMUSG00000020654/ENSMUSG00000020431/ENSMUSG00000016179/ENSMUSG00000057897/ENSMUSG00000005580/ENSMUSG00000041329/ENSMUSG00000053007/…	Ldlr/Prkcg/Camk2a/Prkce/Atp2b1/Atp2b4/Atp2b2/Atp1a1/Prkcb/Camk2d/Kcnk9/Scarb1/Prkca/Dagla/Adcy3/Adcy1/Camk1g/Camk2b/Adcy9/Atp1b2/Creb5/Plcb1/Nr4a2/Atp1a2/Atf4/Atp1b1/Adcy6/Cacna1h/Atp2b3/Atp1a3/Plcb3/Star	mmu:16835/mmu:18752/mmu:12322/mmu:18754/mmu:67972/mmu:381290/mmu:11941/mmu:11928/mmu:18751/mmu:108058/mmu:223604/mmu:20778/mmu:18750/mmu:269060/mmu:104111/mmu:432530/mmu:215303/mmu:12323/mmu:11515/mmu:11932/mmu:231991/mmu:18795/mmu:18227/mmu:98660/mmu:11911/mmu:11931/mmu:11512/mmu:58226/mmu:320707/mmu:232975/mmu:18797/mmu:20845	32	27	ENSMUSG00000032193/ENSMUSG00000078816/ENSMUSG00000024617/ENSMUSG00000045038/ENSMUSG00000019943/ENSMUSG00000026463/ENSMUSG00000030302/ENSMUSG00000033161/ENSMUSG00000052889/ENSMUSG00000053819/ENSMUSG00000036760/ENSMUSG00000037936/ENSMUSG00000050965/ENSMUSG00000035735/ENSMUSG00000020654/ENSMUSG00000020431/ENSMUSG00000016179/ENSMUSG00000057897/ENSMUSG00000005580/ENSMUSG00000041329/ENSMUSG00000007097/…	5	ENSMUSG00000053007/ENSMUSG00000051177/ENSMUSG00000026826/ENSMUSG00000022994/ENSMUSG00000031574
mmu04710	Circadian rhythm	16/1236	32/6356	9.68e-05	0.0021105	ENSMUSG00000030103/ENSMUSG00000056749/ENSMUSG00000028944/ENSMUSG00000038205/ENSMUSG00000030256/ENSMUSG00000032238/ENSMUSG00000036192/ENSMUSG00000026077/ENSMUSG00000022433/ENSMUSG00000068742/ENSMUSG00000022400/ENSMUSG00000020889/ENSMUSG00000021775/ENSMUSG00000036309/ENSMUSG00000028518/ENSMUSG00000035509	Bhlhe40/Nfil3/Prkag2/Prkab2/Bhlhe41/Rora/Rorb/Npas2/Csnk1e/Cry2/Rbx1/Nr1d1/Nr1d2/Skp1/Prkaa2/Fbxl21	mmu:20893/mmu:18030/mmu:108099/mmu:108097/mmu:79362/mmu:19883/mmu:225998/mmu:18143/mmu:27373/mmu:12953/mmu:56438/mmu:217166/mmu:353187/mmu:21402/mmu:108079/mmu:213311	16	8	ENSMUSG00000030103/ENSMUSG00000028944/ENSMUSG00000038205/ENSMUSG00000026077/ENSMUSG00000068742/ENSMUSG00000020889/ENSMUSG00000036309/ENSMUSG00000028518	8	ENSMUSG00000056749/ENSMUSG00000030256/ENSMUSG00000032238/ENSMUSG00000036192/ENSMUSG00000022433/ENSMUSG00000022400/ENSMUSG00000021775/ENSMUSG00000035509
mmu04730	Long-term depression	22/1236	53/6356	0.000175196	0.00358057	ENSMUSG00000078816/ENSMUSG00000063358/ENSMUSG00000052889/ENSMUSG00000020053/ENSMUSG00000031748/ENSMUSG00000050965/ENSMUSG00000004936/ENSMUSG00000034656/ENSMUSG00000020349/ENSMUSG00000028005/ENSMUSG00000030592/ENSMUSG00000029334/ENSMUSG00000051177/ENSMUSG00000029361/ENSMUSG00000025499/ENSMUSG00000035027/ENSMUSG00000033847/ENSMUSG00000001127/ENSMUSG00000005533/ENSMUSG00000024960/ENSMUSG00000018634/…	Prkcg/Mapk1/Prkcb/Igf1/Gnao1/Prkca/Map2k1/Cacna1a/Ppp2ca/Gucy1b1/Ryr1/Prkg2/Plcb1/Nos1/Hras/Map2k2/Pla2g4c/Araf/Igf1r/Plcb3/Crhr1/Ppp1r17	mmu:18752/mmu:26413/mmu:18751/mmu:16000/mmu:14681/mmu:18750/mmu:26395/mmu:12286/mmu:19052/mmu:54195/mmu:20190/mmu:19092/mmu:18795/mmu:18125/mmu:15461/mmu:26396/mmu:232889/mmu:11836/mmu:16001/mmu:18797/mmu:12921/mmu:19051	22	16	ENSMUSG00000078816/ENSMUSG00000063358/ENSMUSG00000052889/ENSMUSG00000031748/ENSMUSG00000050965/ENSMUSG00000004936/ENSMUSG00000034656/ENSMUSG00000020349/ENSMUSG00000028005/ENSMUSG00000030592/ENSMUSG00000029334/ENSMUSG00000025499/ENSMUSG00000035027/ENSMUSG00000005533/ENSMUSG00000024960/ENSMUSG00000018634	6	ENSMUSG00000020053/ENSMUSG00000051177/ENSMUSG00000029361/ENSMUSG00000033847/ENSMUSG00000001127/ENSMUSG00000002930
mmu04022	cGMP-PKG signaling pathway	48/1236	152/6356	0.000214375	0.00412357	ENSMUSG00000045038/ENSMUSG00000019943/ENSMUSG00000026463/ENSMUSG00000030302/ENSMUSG00000026360/ENSMUSG00000033953/ENSMUSG00000027544/ENSMUSG00000033161/ENSMUSG00000063358/ENSMUSG00000019699/ENSMUSG00000030376/ENSMUSG00000028161/ENSMUSG00000015605/ENSMUSG00000021816/ENSMUSG00000020654/ENSMUSG00000020431/ENSMUSG00000033717/ENSMUSG00000005583/ENSMUSG00000004936/ENSMUSG00000020901/ENSMUSG00000005580/…	Prkce/Atp2b1/Atp2b4/Atp2b2/Rgs2/Ppp3r1/Nfatc2/Atp1a1/Mapk1/Akt3/Slc8a2/Ppp3ca/Srf/Ppp3cb/Adcy3/Adcy1/Adra2a/Mef2c/Map2k1/Pik3r5/Adcy9/Gucy1b1/Atp1b2/Creb5/Nppc/Prkg2/Plcb1/Adora1/Adra1a/Atp1a2/Atf4/Trpc6/Irs2/Atp1b1/Gm49130/Map2k2/Npr2/Adcy6/Kcnmb2/Atp2b3/Atp1a3/Plcb3/Mef2b/Pde5a/Mylk2/Gtf2i/Ppp1r12a/Pik3r6	mmu:18754/mmu:67972/mmu:381290/mmu:11941/mmu:19735/mmu:19058/mmu:18019/mmu:11928/mmu:26413/mmu:23797/mmu:110891/mmu:19055/mmu:20807/mmu:19056/mmu:104111/mmu:432530/mmu:11551/mmu:17260/mmu:26395/mmu:320207/mmu:11515/mmu:54195/mmu:11932/mmu:231991/mmu:18159/mmu:19092/mmu:18795/mmu:11539/mmu:11549/mmu:98660/mmu:11911/mmu:22068/mmu:384783/mmu:11931/mmu:17888/mmu:26396/mmu:230103/mmu:11512/mmu:72413/m…	48	37	ENSMUSG00000045038/ENSMUSG00000019943/ENSMUSG00000026463/ENSMUSG00000030302/ENSMUSG00000026360/ENSMUSG00000033953/ENSMUSG00000027544/ENSMUSG00000033161/ENSMUSG00000063358/ENSMUSG00000019699/ENSMUSG00000030376/ENSMUSG00000028161/ENSMUSG00000015605/ENSMUSG00000021816/ENSMUSG00000020654/ENSMUSG00000020431/ENSMUSG00000033717/ENSMUSG00000005583/ENSMUSG00000004936/ENSMUSG00000020901/ENSMUSG00000005580/…	11	ENSMUSG00000053007/ENSMUSG00000026241/ENSMUSG00000051177/ENSMUSG00000045875/ENSMUSG00000038894/ENSMUSG00000115234/ENSMUSG00000028469/ENSMUSG00000022994/ENSMUSG00000037610/ENSMUSG00000053965/ENSMUSG00000027470
mmu04020	Calcium signaling pathway	64/1236	219/6356	0.000259006	0.00470528	ENSMUSG00000078816/ENSMUSG00000027296/ENSMUSG00000024617/ENSMUSG00000019943/ENSMUSG00000026463/ENSMUSG00000030302/ENSMUSG00000033953/ENSMUSG00000062209/ENSMUSG00000000489/ENSMUSG00000026959/ENSMUSG00000052889/ENSMUSG00000053819/ENSMUSG00000030376/ENSMUSG00000041380/ENSMUSG00000030898/ENSMUSG00000032773/ENSMUSG00000059456/ENSMUSG00000028161/ENSMUSG00000050965/ENSMUSG00000024998/ENSMUSG00000021478/…	Prkcg/Itpka/Camk2a/Atp2b1/Atp2b4/Atp2b2/Ppp3r1/Erbb4/Pdgfb/Grin1/Prkcb/Camk2d/Slc8a2/Htr2c/Cckbr/Chrm1/Ptk2b/Ppp3ca/Prkca/Plce1/Drd1/Ppp3cb/Met/Adcy3/Adcy1/Pde1b/Camk1g/Cacna1a/Camk2b/Trhr/Ryr2/Mcu/Pdgfa/Adcy9/Ryr1/Grin2a/Plcb1/Adra1a/Orai2/Cxcr4/P2rx4/Stim1/Nos1/Hrc/Fgfr1/Ntrk3/Pde1c/Gm45441/Fgf23/Plcd4/Plcg2/Pde1a/Tacr1/Tpcn1/Stim2/Sphk2/Cacna1h/Atp2b3/Plcb3/Mylk2/Fgf18/Fgf10/Ntrk2/Ngf	mmu:18752/mmu:228550/mmu:12322/mmu:67972/mmu:381290/mmu:11941/mmu:19058/mmu:13869/mmu:18591/mmu:14810/mmu:18751/mmu:108058/mmu:110891/mmu:15560/mmu:12426/mmu:12669/mmu:19229/mmu:19055/mmu:18750/mmu:74055/mmu:13488/mmu:19056/mmu:17295/mmu:104111/mmu:432530/mmu:18574/mmu:215303/mmu:12286/mmu:12323/mmu:22045/mmu:20191/mmu:215999/mmu:18590/mmu:11515/mmu:20190/mmu:14811/mmu:18795/mmu:11549/mmu:269717/…	64	44	ENSMUSG00000078816/ENSMUSG00000027296/ENSMUSG00000024617/ENSMUSG00000019943/ENSMUSG00000026463/ENSMUSG00000030302/ENSMUSG00000033953/ENSMUSG00000000489/ENSMUSG00000026959/ENSMUSG00000052889/ENSMUSG00000053819/ENSMUSG00000030376/ENSMUSG00000041380/ENSMUSG00000030898/ENSMUSG00000032773/ENSMUSG00000059456/ENSMUSG00000028161/ENSMUSG00000050965/ENSMUSG00000024998/ENSMUSG00000021478/ENSMUSG00000021816/…	20	ENSMUSG00000062209/ENSMUSG00000038760/ENSMUSG00000051177/ENSMUSG00000045875/ENSMUSG00000045382/ENSMUSG00000029470/ENSMUSG00000029361/ENSMUSG00000038239/ENSMUSG00000031565/ENSMUSG00000004347/ENSMUSG00000000182/ENSMUSG00000026173/ENSMUSG00000034330/ENSMUSG00000059173/ENSMUSG00000030043/ENSMUSG00000027470/ENSMUSG00000057967/ENSMUSG00000021732/ENSMUSG00000055254/ENSMUSG00000027859
mmu04713	Circadian entrainment	30/1236	84/6356	0.000326251	0.00561496	ENSMUSG00000078816/ENSMUSG00000024617/ENSMUSG00000026959/ENSMUSG00000063358/ENSMUSG00000052889/ENSMUSG00000053819/ENSMUSG00000031748/ENSMUSG00000021303/ENSMUSG00000029713/ENSMUSG00000025892/ENSMUSG00000050965/ENSMUSG00000032192/ENSMUSG00000020654/ENSMUSG00000020431/ENSMUSG00000057897/ENSMUSG00000021313/ENSMUSG00000005580/ENSMUSG00000028005/ENSMUSG00000030592/ENSMUSG00000059003/ENSMUSG00000029334/…	Prkcg/Camk2a/Grin1/Mapk1/Prkcb/Camk2d/Gnao1/Gng4/Gnb2/Gria4/Prkca/Gnb5/Adcy3/Adcy1/Camk2b/Ryr2/Adcy9/Gucy1b1/Ryr1/Grin2a/Prkg2/Plcb1/Gng7/Nos1/Kcnj3/Gm45441/Adcy6/Cacna1h/Plcb3/Kcnj9	mmu:18752/mmu:12322/mmu:14810/mmu:26413/mmu:18751/mmu:108058/mmu:14681/mmu:14706/mmu:14693/mmu:14802/mmu:18750/mmu:14697/mmu:104111/mmu:432530/mmu:12323/mmu:20191/mmu:11515/mmu:54195/mmu:20190/mmu:14811/mmu:19092/mmu:18795/mmu:14708/mmu:18125/mmu:16519/mmu:14814/mmu:11512/mmu:58226/mmu:18797/mmu:16524	30	26	ENSMUSG00000078816/ENSMUSG00000024617/ENSMUSG00000026959/ENSMUSG00000063358/ENSMUSG00000052889/ENSMUSG00000053819/ENSMUSG00000031748/ENSMUSG00000021303/ENSMUSG00000029713/ENSMUSG00000050965/ENSMUSG00000032192/ENSMUSG00000020654/ENSMUSG00000020431/ENSMUSG00000057897/ENSMUSG00000021313/ENSMUSG00000005580/ENSMUSG00000028005/ENSMUSG00000030592/ENSMUSG00000059003/ENSMUSG00000029334/ENSMUSG00000048240/…	4	ENSMUSG00000025892/ENSMUSG00000051177/ENSMUSG00000029361/ENSMUSG00000022994
mmu04910	Insulin signaling pathway	39/1236	119/6356	0.000356322	0.00582586	ENSMUSG00000041417/ENSMUSG00000063358/ENSMUSG00000025153/ENSMUSG00000020532/ENSMUSG00000019699/ENSMUSG00000021448/ENSMUSG00000025855/ENSMUSG00000009406/ENSMUSG00000044167/ENSMUSG00000027540/ENSMUSG00000028944/ENSMUSG00000029167/ENSMUSG00000037012/ENSMUSG00000061981/ENSMUSG00000024122/ENSMUSG00000067279/ENSMUSG00000031834/ENSMUSG00000002997/ENSMUSG00000038205/ENSMUSG00000004936/ENSMUSG00000029053/…	Pik3r1/Mapk1/Fasn/Acaca/Akt3/Shc3/Prkar1b/Elk1/Foxo1/Ptpn1/Prkag2/Ppargc1a/Hk1/Flot2/Pdpk1/Ppp1r3c/Pik3r2/Prkar2b/Prkab2/Map2k1/Prkcz/Sorbs1/Prkar2a/Socs2/Sh2b2/Tsc2/Ppp1r3d/Irs2/Hras/Map2k2/Pygb/Rapgef1/Araf/Fbp1/Pygl/Exoc7/Ptprf/Prkaa2/Rheb	mmu:18708/mmu:26413/mmu:14104/mmu:107476/mmu:23797/mmu:20418/mmu:19085/mmu:13712/mmu:56458/mmu:19246/mmu:108099/mmu:19017/mmu:15275/mmu:14252/mmu:18607/mmu:53412/mmu:18709/mmu:19088/mmu:108097/mmu:26395/mmu:18762/mmu:20411/mmu:19087/mmu:216233/mmu:23921/mmu:22084/mmu:228966/mmu:384783/mmu:15461/mmu:26396/mmu:110078/mmu:107746/mmu:11836/mmu:14121/mmu:110095/mmu:53413/mmu:19268/mmu:108079/mmu:19744	39	30	ENSMUSG00000063358/ENSMUSG00000025153/ENSMUSG00000020532/ENSMUSG00000019699/ENSMUSG00000021448/ENSMUSG00000025855/ENSMUSG00000044167/ENSMUSG00000027540/ENSMUSG00000028944/ENSMUSG00000037012/ENSMUSG00000061981/ENSMUSG00000024122/ENSMUSG00000067279/ENSMUSG00000031834/ENSMUSG00000002997/ENSMUSG00000038205/ENSMUSG00000004936/ENSMUSG00000029053/ENSMUSG00000032601/ENSMUSG00000020027/ENSMUSG00000002496/…	9	ENSMUSG00000041417/ENSMUSG00000009406/ENSMUSG00000029167/ENSMUSG00000025006/ENSMUSG00000005057/ENSMUSG00000038894/ENSMUSG00000001127/ENSMUSG00000069805/ENSMUSG00000021069
mmu00100	Steroid biosynthesis	11/1236	20/6356	0.000426969	0.00635846	ENSMUSG00000022351/ENSMUSG00000001467/ENSMUSG00000031349/ENSMUSG00000033105/ENSMUSG00000034926/ENSMUSG00000058454/ENSMUSG00000026675/ENSMUSG00000024799/ENSMUSG00000031168/ENSMUSG00000026600/ENSMUSG00000035129	Sqle/Cyp51/Nsdhl/Lss/Dhcr24/Dhcr7/Hsd17b7/Tm7sf2/Ebp/Soat1/Gm6781	mmu:20775/mmu:13121/mmu:18194/mmu:16987/mmu:74754/mmu:13360/mmu:15490/mmu:73166/mmu:13595/mmu:20652/mmu:14137	11	11	ENSMUSG00000022351/ENSMUSG00000001467/ENSMUSG00000031349/ENSMUSG00000033105/ENSMUSG00000034926/ENSMUSG00000058454/ENSMUSG00000026675/ENSMUSG00000024799/ENSMUSG00000031168/ENSMUSG00000026600/ENSMUSG00000035129	0
mmu05214	Glioma	24/1236	63/6356	0.000427787	0.00635846	ENSMUSG00000078816/ENSMUSG00000024617/ENSMUSG00000041417/ENSMUSG00000000489/ENSMUSG00000063358/ENSMUSG00000052889/ENSMUSG00000023067/ENSMUSG00000053819/ENSMUSG00000019699/ENSMUSG00000020053/ENSMUSG00000021448/ENSMUSG00000050965/ENSMUSG00000031834/ENSMUSG00000027490/ENSMUSG00000016179/ENSMUSG00000004936/ENSMUSG00000057897/ENSMUSG00000025856/ENSMUSG00000025499/ENSMUSG00000035027/ENSMUSG00000034330/…	Prkcg/Camk2a/Pik3r1/Pdgfb/Mapk1/Prkcb/Cdkn1a/Camk2d/Akt3/Igf1/Shc3/Prkca/Pik3r2/E2f1/Camk1g/Map2k1/Camk2b/Pdgfa/Hras/Map2k2/Plcg2/Araf/Gadd45g/Igf1r	mmu:18752/mmu:12322/mmu:18708/mmu:18591/mmu:26413/mmu:18751/mmu:12575/mmu:108058/mmu:23797/mmu:16000/mmu:20418/mmu:18750/mmu:18709/mmu:13555/mmu:215303/mmu:26395/mmu:12323/mmu:18590/mmu:15461/mmu:26396/mmu:234779/mmu:11836/mmu:23882/mmu:16001	24	19	ENSMUSG00000078816/ENSMUSG00000024617/ENSMUSG00000000489/ENSMUSG00000063358/ENSMUSG00000052889/ENSMUSG00000053819/ENSMUSG00000019699/ENSMUSG00000021448/ENSMUSG00000050965/ENSMUSG00000031834/ENSMUSG00000027490/ENSMUSG00000016179/ENSMUSG00000004936/ENSMUSG00000057897/ENSMUSG00000025856/ENSMUSG00000025499/ENSMUSG00000035027/ENSMUSG00000021453/ENSMUSG00000005533	5	ENSMUSG00000041417/ENSMUSG00000023067/ENSMUSG00000020053/ENSMUSG00000034330/ENSMUSG00000001127
mmu04960	Aldosterone-regulated sodium reabsorption	15/1236	33/6356	0.000594888	0.00780134	ENSMUSG00000078816/ENSMUSG00000041417/ENSMUSG00000033161/ENSMUSG00000063358/ENSMUSG00000052889/ENSMUSG00000020053/ENSMUSG00000050965/ENSMUSG00000024122/ENSMUSG00000031834/ENSMUSG00000002504/ENSMUSG00000041329/ENSMUSG00000007097/ENSMUSG00000026576/ENSMUSG00000024589/ENSMUSG00000040907	Prkcg/Pik3r1/Atp1a1/Mapk1/Prkcb/Igf1/Prkca/Pdpk1/Pik3r2/Slc9a3r2/Atp1b2/Atp1a2/Atp1b1/Nedd4l/Atp1a3	mmu:18752/mmu:18708/mmu:11928/mmu:26413/mmu:18751/mmu:16000/mmu:18750/mmu:18607/mmu:18709/mmu:65962/mmu:11932/mmu:98660/mmu:11931/mmu:83814/mmu:232975	15	12	ENSMUSG00000078816/ENSMUSG00000033161/ENSMUSG00000063358/ENSMUSG00000052889/ENSMUSG00000050965/ENSMUSG00000024122/ENSMUSG00000031834/ENSMUSG00000041329/ENSMUSG00000007097/ENSMUSG00000026576/ENSMUSG00000024589/ENSMUSG00000040907	3	ENSMUSG00000041417/ENSMUSG00000020053/ENSMUSG00000002504
mmu05031	Amphetamine addiction	22/1236	57/6356	0.000595343	0.00780134	ENSMUSG00000052684/ENSMUSG00000078816/ENSMUSG00000024617/ENSMUSG00000033953/ENSMUSG00000026959/ENSMUSG00000052889/ENSMUSG00000053819/ENSMUSG00000025892/ENSMUSG00000022602/ENSMUSG00000028161/ENSMUSG00000050965/ENSMUSG00000021478/ENSMUSG00000021816/ENSMUSG00000007207/ENSMUSG00000057897/ENSMUSG00000003545/ENSMUSG00000061718/ENSMUSG00000053007/ENSMUSG00000059003/ENSMUSG00000042406/ENSMUSG00000027400/…	Jun/Prkcg/Camk2a/Ppp3r1/Grin1/Prkcb/Camk2d/Gria4/Arc/Ppp3ca/Prkca/Drd1/Ppp3cb/Stx1a/Camk2b/Fosb/Ppp1r1b/Creb5/Grin2a/Atf4/Pdyn/Gm45441	mmu:16476/mmu:18752/mmu:12322/mmu:19058/mmu:14810/mmu:18751/mmu:108058/mmu:14802/mmu:11838/mmu:19055/mmu:18750/mmu:13488/mmu:19056/mmu:20907/mmu:12323/mmu:14282/mmu:19049/mmu:231991/mmu:14811/mmu:11911/mmu:18610/mmu:14814	22	18	ENSMUSG00000078816/ENSMUSG00000024617/ENSMUSG00000033953/ENSMUSG00000026959/ENSMUSG00000052889/ENSMUSG00000053819/ENSMUSG00000022602/ENSMUSG00000028161/ENSMUSG00000050965/ENSMUSG00000021478/ENSMUSG00000021816/ENSMUSG00000007207/ENSMUSG00000057897/ENSMUSG00000061718/ENSMUSG00000059003/ENSMUSG00000042406/ENSMUSG00000027400/ENSMUSG00000110020	4	ENSMUSG00000052684/ENSMUSG00000025892/ENSMUSG00000003545/ENSMUSG00000053007
mmu04810	Regulation of actin cytoskeleton	58/1236	200/6356	0.000615192	0.00780134	ENSMUSG00000056367/ENSMUSG00000019831/ENSMUSG00000015143/ENSMUSG00000041417/ENSMUSG00000000489/ENSMUSG00000063358/ENSMUSG00000025372/ENSMUSG00000019699/ENSMUSG00000008475/ENSMUSG00000005871/ENSMUSG00000032773/ENSMUSG00000026341/ENSMUSG00000032470/ENSMUSG00000006304/ENSMUSG00000020152/ENSMUSG00000061353/ENSMUSG00000022995/ENSMUSG00000009621/ENSMUSG00000020900/ENSMUSG00000027002/ENSMUSG00000026782/…	Actr3b/Wasf1/Actn1/Pik3r1/Pdgfb/Mapk1/Baiap2/Akt3/Arpc5/Apc/Chrm1/Actr3/Mras/Arpc2/Actr2/Cxcl12/Enah/Vav2/Myh10/Nckap1/Abi2/Pfn2/Rac1/Pik3r2/Spata13/Map2k1/Arpc4/Arhgef4/Pdgfa/Fgd1/Vav3/Git1/Rras2/Chrm4/Cyfip2/Pak5/Iqgap3/Arhgef7/Cxcr4/Pxn/Hras/Fgd3/Fgfr1/Fgf23/Lpar1/Map2k2/Diaph1/Araf/Arpc5l/Mylk2/Pip5k1c/Fgf18/Ppp1r12a/Itgb4/Lpar2/C7/Rgcc/Fgf10	mmu:242894/mmu:83767/mmu:109711/mmu:18708/mmu:18591/mmu:26413/mmu:108100/mmu:23797/mmu:67771/mmu:11789/mmu:12669/mmu:74117/mmu:17532/mmu:76709/mmu:66713/mmu:20315/mmu:13800/mmu:22325/mmu:77579/mmu:50884/mmu:329165/mmu:18645/mmu:19353/mmu:18709/mmu:219140/mmu:26395/mmu:68089/mmu:226970/mmu:18590/mmu:14163/mmu:57257/mmu:216963/mmu:66922/mmu:12672/mmu:76884/mmu:241656/mmu:404710/mmu:54126/mmu:12767/…	58	43	ENSMUSG00000056367/ENSMUSG00000019831/ENSMUSG00000015143/ENSMUSG00000000489/ENSMUSG00000063358/ENSMUSG00000025372/ENSMUSG00000019699/ENSMUSG00000008475/ENSMUSG00000005871/ENSMUSG00000032773/ENSMUSG00000026341/ENSMUSG00000032470/ENSMUSG00000006304/ENSMUSG00000020152/ENSMUSG00000022995/ENSMUSG00000009621/ENSMUSG00000020900/ENSMUSG00000027002/ENSMUSG00000026782/ENSMUSG00000027805/ENSMUSG00000001847/…	15	ENSMUSG00000041417/ENSMUSG00000061353/ENSMUSG00000033721/ENSMUSG00000045382/ENSMUSG00000029528/ENSMUSG00000037946/ENSMUSG00000031565/ENSMUSG00000000182/ENSMUSG00000038668/ENSMUSG00000001127/ENSMUSG00000027470/ENSMUSG00000057967/ENSMUSG00000020758/ENSMUSG00000031861/ENSMUSG00000021732
mmu04072	Phospholipase D signaling pathway	42/1236	134/6356	0.00062029	0.00780134	ENSMUSG00000040479/ENSMUSG00000041417/ENSMUSG00000000489/ENSMUSG00000063358/ENSMUSG00000019699/ENSMUSG00000021448/ENSMUSG00000036095/ENSMUSG00000059456/ENSMUSG00000032470/ENSMUSG00000026825/ENSMUSG00000050965/ENSMUSG00000040265/ENSMUSG00000003974/ENSMUSG00000020654/ENSMUSG00000020431/ENSMUSG00000031834/ENSMUSG00000004936/ENSMUSG00000020901/ENSMUSG00000034254/ENSMUSG00000025856/ENSMUSG00000005580/…	Dgkz/Pik3r1/Pdgfb/Mapk1/Akt3/Shc3/Dgkb/Ptk2b/Mras/Dnm1/Prkca/Dnm3/Grm3/Adcy3/Adcy1/Pik3r2/Map2k1/Pik3r5/Agpat1/Pdgfa/Adcy9/Grm7/Plcb1/Rras2/Tsc2/Ralgds/Rapgef3/Hras/Cyth1/Ralb/Lpar1/Map2k2/Pla2g4c/Plcg2/Dgkk/Adcy6/Sphk2/Plcb3/Pip5k1c/Lpar2/Rheb/Pik3r6	mmu:104418/mmu:18708/mmu:18591/mmu:26413/mmu:23797/mmu:20418/mmu:217480/mmu:19229/mmu:17532/mmu:13429/mmu:18750/mmu:103967/mmu:108069/mmu:104111/mmu:432530/mmu:18709/mmu:26395/mmu:320207/mmu:55979/mmu:18590/mmu:11515/mmu:108073/mmu:18795/mmu:66922/mmu:22084/mmu:19730/mmu:223864/mmu:15461/mmu:19157/mmu:64143/mmu:14745/mmu:26396/mmu:232889/mmu:234779/mmu:331374/mmu:11512/mmu:56632/mmu:18797/mmu:187…	42	31	ENSMUSG00000040479/ENSMUSG00000000489/ENSMUSG00000063358/ENSMUSG00000019699/ENSMUSG00000021448/ENSMUSG00000036095/ENSMUSG00000059456/ENSMUSG00000032470/ENSMUSG00000026825/ENSMUSG00000050965/ENSMUSG00000003974/ENSMUSG00000020654/ENSMUSG00000020431/ENSMUSG00000031834/ENSMUSG00000004936/ENSMUSG00000020901/ENSMUSG00000034254/ENSMUSG00000025856/ENSMUSG00000005580/ENSMUSG00000056755/ENSMUSG00000055723/…	11	ENSMUSG00000041417/ENSMUSG00000040265/ENSMUSG00000051177/ENSMUSG00000022469/ENSMUSG00000017132/ENSMUSG00000038668/ENSMUSG00000033847/ENSMUSG00000034330/ENSMUSG00000062393/ENSMUSG00000022994/ENSMUSG00000031861
mmu04725	Cholinergic synapse	34/1236	103/6356	0.000719983	0.00871979	ENSMUSG00000078816/ENSMUSG00000024617/ENSMUSG00000056258/ENSMUSG00000041417/ENSMUSG00000063358/ENSMUSG00000052889/ENSMUSG00000053819/ENSMUSG00000019699/ENSMUSG00000031748/ENSMUSG00000021303/ENSMUSG00000032773/ENSMUSG00000029713/ENSMUSG00000023328/ENSMUSG00000050965/ENSMUSG00000032192/ENSMUSG00000020654/ENSMUSG00000020431/ENSMUSG00000031834/ENSMUSG00000004936/ENSMUSG00000020901/ENSMUSG00000034656/…	Prkcg/Camk2a/Kcnq3/Pik3r1/Mapk1/Prkcb/Camk2d/Akt3/Gnao1/Gng4/Chrm1/Gnb2/Ache/Prkca/Gnb5/Adcy3/Adcy1/Pik3r2/Map2k1/Pik3r5/Cacna1a/Camk2b/Adcy9/Creb5/Plcb1/Chrm4/Atf4/Gng7/Hras/Kcnj3/Adcy6/Plcb3/Pik3r6/Slc18a3	mmu:18752/mmu:12322/mmu:110862/mmu:18708/mmu:26413/mmu:18751/mmu:108058/mmu:23797/mmu:14681/mmu:14706/mmu:12669/mmu:14693/mmu:11423/mmu:18750/mmu:14697/mmu:104111/mmu:432530/mmu:18709/mmu:26395/mmu:320207/mmu:12286/mmu:12323/mmu:11515/mmu:231991/mmu:18795/mmu:12672/mmu:11911/mmu:14708/mmu:15461/mmu:16519/mmu:11512/mmu:18797/mmu:104709/mmu:20508	34	29	ENSMUSG00000078816/ENSMUSG00000024617/ENSMUSG00000056258/ENSMUSG00000063358/ENSMUSG00000052889/ENSMUSG00000053819/ENSMUSG00000019699/ENSMUSG00000031748/ENSMUSG00000021303/ENSMUSG00000032773/ENSMUSG00000029713/ENSMUSG00000023328/ENSMUSG00000050965/ENSMUSG00000032192/ENSMUSG00000020654/ENSMUSG00000020431/ENSMUSG00000031834/ENSMUSG00000004936/ENSMUSG00000020901/ENSMUSG00000034656/ENSMUSG00000057897/…	5	ENSMUSG00000041417/ENSMUSG00000053007/ENSMUSG00000051177/ENSMUSG00000022994/ENSMUSG00000100241
mmu04015	Rap1 signaling pathway	54/1236	187/6356	0.00104389	0.0121912	ENSMUSG00000078816/ENSMUSG00000041417/ENSMUSG00000000489/ENSMUSG00000026959/ENSMUSG00000063358/ENSMUSG00000037533/ENSMUSG00000052889/ENSMUSG00000019699/ENSMUSG00000020053/ENSMUSG00000031748/ENSMUSG00000042700/ENSMUSG00000032470/ENSMUSG00000050965/ENSMUSG00000022995/ENSMUSG00000024998/ENSMUSG00000009376/ENSMUSG00000009621/ENSMUSG00000020654/ENSMUSG00000020431/ENSMUSG00000027805/ENSMUSG00000001847/…	Prkcg/Pik3r1/Pdgfb/Grin1/Mapk1/Rapgef6/Prkcb/Akt3/Igf1/Gnao1/Sipa1l1/Mras/Prkca/Enah/Plce1/Met/Vav2/Adcy3/Adcy1/Pfn2/Rac1/Pik3r2/Cnr1/Map2k1/Pdgfa/Rasgrp2/Adcy9/Prkcz/Tln2/Mapk11/Grin2a/Ctnnb1/Vav3/Rgs14/Plcb1/Ralgds/Rapgef3/Hras/Fgfr1/Ralb/Fgf23/Lpar1/Map2k2/Rapgef1/Efna5/Sipa1/Adcy6/Igf1r/Plcb3/Fgf18/Lpar2/Pard6g/Fgf10/Ngf	mmu:18752/mmu:18708/mmu:18591/mmu:14810/mmu:26413/mmu:192786/mmu:18751/mmu:23797/mmu:16000/mmu:14681/mmu:217692/mmu:17532/mmu:18750/mmu:13800/mmu:74055/mmu:17295/mmu:22325/mmu:104111/mmu:432530/mmu:18645/mmu:19353/mmu:18709/mmu:12801/mmu:26395/mmu:18590/mmu:19395/mmu:11515/mmu:18762/mmu:70549/mmu:19094/mmu:14811/mmu:12387/mmu:57257/mmu:51791/mmu:18795/mmu:19730/mmu:223864/mmu:15461/mmu:14182/mmu:…	54	36	ENSMUSG00000078816/ENSMUSG00000000489/ENSMUSG00000026959/ENSMUSG00000063358/ENSMUSG00000052889/ENSMUSG00000019699/ENSMUSG00000031748/ENSMUSG00000042700/ENSMUSG00000032470/ENSMUSG00000050965/ENSMUSG00000022995/ENSMUSG00000024998/ENSMUSG00000009376/ENSMUSG00000009621/ENSMUSG00000020654/ENSMUSG00000020431/ENSMUSG00000027805/ENSMUSG00000001847/ENSMUSG00000031834/ENSMUSG00000004936/ENSMUSG00000025856/…	18	ENSMUSG00000041417/ENSMUSG00000037533/ENSMUSG00000020053/ENSMUSG00000044288/ENSMUSG00000033721/ENSMUSG00000051177/ENSMUSG00000022469/ENSMUSG00000031565/ENSMUSG00000000182/ENSMUSG00000038668/ENSMUSG00000048915/ENSMUSG00000056917/ENSMUSG00000022994/ENSMUSG00000057967/ENSMUSG00000031861/ENSMUSG00000056214/ENSMUSG00000021732/ENSMUSG00000027859
mmu04210	Apoptosis	35/1236	110/6356	0.0012743	0.0143688	ENSMUSG00000052684/ENSMUSG00000002083/ENSMUSG00000046607/ENSMUSG00000041417/ENSMUSG00000063358/ENSMUSG00000031668/ENSMUSG00000019699/ENSMUSG00000021477/ENSMUSG00000025507/ENSMUSG00000027381/ENSMUSG00000071369/ENSMUSG00000026496/ENSMUSG00000024122/ENSMUSG00000004221/ENSMUSG00000024521/ENSMUSG00000057738/ENSMUSG00000031834/ENSMUSG00000024942/ENSMUSG00000026883/ENSMUSG00000028063/ENSMUSG00000004936/…	Jun/Bbc3/Hrk/Pik3r1/Mapk1/Eif2ak3/Akt3/Ctsl/Pidd1/Bcl2l11/Map3k5/Parp1/Pdpk1/Ikbkg/Pmaip1/Sptan1/Pik3r2/Capn1/Dab2ip/Lmna/Map2k1/Casp3/Tnfrsf1a/Tuba4a/Capn2/Cflar/Atf4/Hras/Map2k2/Gadd45g/Casp12/Nfkbia/Bcl2l1/Ctsf/Ngf	mmu:16476/mmu:170770/mmu:12123/mmu:18708/mmu:26413/mmu:13666/mmu:23797/mmu:13039/mmu:57913/mmu:12125/mmu:26408/mmu:11545/mmu:18607/mmu:16151/mmu:58801/mmu:20740/mmu:18709/mmu:12333/mmu:69601/mmu:16905/mmu:26395/mmu:12367/mmu:21937/mmu:22145/mmu:12334/mmu:12633/mmu:11911/mmu:15461/mmu:26396/mmu:23882/mmu:12364/mmu:18035/mmu:12048/mmu:56464/mmu:18049	35	18	ENSMUSG00000063358/ENSMUSG00000019699/ENSMUSG00000071369/ENSMUSG00000026496/ENSMUSG00000024122/ENSMUSG00000057738/ENSMUSG00000031834/ENSMUSG00000024942/ENSMUSG00000026883/ENSMUSG00000028063/ENSMUSG00000004936/ENSMUSG00000026202/ENSMUSG00000042406/ENSMUSG00000025499/ENSMUSG00000035027/ENSMUSG00000021453/ENSMUSG00000021025/ENSMUSG00000007659	17	ENSMUSG00000052684/ENSMUSG00000002083/ENSMUSG00000046607/ENSMUSG00000041417/ENSMUSG00000031668/ENSMUSG00000021477/ENSMUSG00000025507/ENSMUSG00000027381/ENSMUSG00000004221/ENSMUSG00000024521/ENSMUSG00000031628/ENSMUSG00000030341/ENSMUSG00000026509/ENSMUSG00000026031/ENSMUSG00000025887/ENSMUSG00000083282/ENSMUSG00000027859
mmu04911	Insulin secretion	27/1236	79/6356	0.00137726	0.0150122	ENSMUSG00000078816/ENSMUSG00000024617/ENSMUSG00000033161/ENSMUSG00000052889/ENSMUSG00000053819/ENSMUSG00000032532/ENSMUSG00000050965/ENSMUSG00000007207/ENSMUSG00000020654/ENSMUSG00000020431/ENSMUSG00000054477/ENSMUSG00000057897/ENSMUSG00000021313/ENSMUSG00000005580/ENSMUSG00000041329/ENSMUSG00000053007/ENSMUSG00000051177/ENSMUSG00000002908/ENSMUSG00000007097/ENSMUSG00000037386/ENSMUSG00000042406/…	Prkcg/Camk2a/Atp1a1/Prkcb/Camk2d/Cck/Prkca/Stx1a/Adcy3/Adcy1/Kcnn2/Camk2b/Ryr2/Adcy9/Atp1b2/Creb5/Plcb1/Kcnn1/Atp1a2/Rims2/Atf4/Atp1b1/Rab3a/Adcy6/Kcnmb2/Atp1a3/Plcb3	mmu:18752/mmu:12322/mmu:11928/mmu:18751/mmu:108058/mmu:12424/mmu:18750/mmu:20907/mmu:104111/mmu:432530/mmu:140492/mmu:12323/mmu:20191/mmu:11515/mmu:11932/mmu:231991/mmu:18795/mmu:84036/mmu:98660/mmu:116838/mmu:11911/mmu:11931/mmu:19339/mmu:11512/mmu:72413/mmu:232975/mmu:18797	27	22	ENSMUSG00000078816/ENSMUSG00000024617/ENSMUSG00000033161/ENSMUSG00000052889/ENSMUSG00000053819/ENSMUSG00000032532/ENSMUSG00000050965/ENSMUSG00000007207/ENSMUSG00000020654/ENSMUSG00000020431/ENSMUSG00000054477/ENSMUSG00000057897/ENSMUSG00000021313/ENSMUSG00000005580/ENSMUSG00000041329/ENSMUSG00000002908/ENSMUSG00000007097/ENSMUSG00000042406/ENSMUSG00000026576/ENSMUSG00000031840/ENSMUSG00000040907/…	5	ENSMUSG00000053007/ENSMUSG00000051177/ENSMUSG00000037386/ENSMUSG00000022994/ENSMUSG00000037610
mmu04970	Salivary secretion	24/1236	68/6356	0.00151386	0.0159688	ENSMUSG00000078816/ENSMUSG00000019943/ENSMUSG00000026463/ENSMUSG00000030302/ENSMUSG00000033161/ENSMUSG00000074264/ENSMUSG00000052889/ENSMUSG00000050965/ENSMUSG00000020654/ENSMUSG00000020431/ENSMUSG00000005580/ENSMUSG00000028005/ENSMUSG00000041329/ENSMUSG00000029334/ENSMUSG00000051177/ENSMUSG00000027447/ENSMUSG00000045875/ENSMUSG00000007097/ENSMUSG00000029361/ENSMUSG00000026576/ENSMUSG00000022994/…	Prkcg/Atp2b1/Atp2b4/Atp2b2/Atp1a1/Amy1/Prkcb/Prkca/Adcy3/Adcy1/Adcy9/Gucy1b1/Atp1b2/Prkg2/Plcb1/Cst3/Adra1a/Atp1a2/Nos1/Atp1b1/Adcy6/Atp2b3/Atp1a3/Plcb3	mmu:18752/mmu:67972/mmu:381290/mmu:11941/mmu:11928/mmu:11722/mmu:18751/mmu:18750/mmu:104111/mmu:432530/mmu:11515/mmu:54195/mmu:11932/mmu:19092/mmu:18795/mmu:13010/mmu:11549/mmu:98660/mmu:18125/mmu:11931/mmu:11512/mmu:320707/mmu:232975/mmu:18797	24	19	ENSMUSG00000078816/ENSMUSG00000019943/ENSMUSG00000026463/ENSMUSG00000030302/ENSMUSG00000033161/ENSMUSG00000052889/ENSMUSG00000050965/ENSMUSG00000020654/ENSMUSG00000020431/ENSMUSG00000005580/ENSMUSG00000028005/ENSMUSG00000041329/ENSMUSG00000029334/ENSMUSG00000027447/ENSMUSG00000007097/ENSMUSG00000026576/ENSMUSG00000031376/ENSMUSG00000040907/ENSMUSG00000024960	5	ENSMUSG00000074264/ENSMUSG00000051177/ENSMUSG00000045875/ENSMUSG00000029361/ENSMUSG00000022994
mmu04540	Gap junction	26/1236	76/6356	0.00165037	0.0168647	ENSMUSG00000078816/ENSMUSG00000062380/ENSMUSG00000000489/ENSMUSG00000063358/ENSMUSG00000001525/ENSMUSG00000052889/ENSMUSG00000041380/ENSMUSG00000062591/ENSMUSG00000050965/ENSMUSG00000021478/ENSMUSG00000020654/ENSMUSG00000020431/ENSMUSG00000004936/ENSMUSG00000025856/ENSMUSG00000005580/ENSMUSG00000028005/ENSMUSG00000026202/ENSMUSG00000029334/ENSMUSG00000051177/ENSMUSG00000058444/ENSMUSG00000025499/…	Prkcg/Tubb3/Pdgfb/Mapk1/Tubb5/Prkcb/Htr2c/Tubb4a/Prkca/Drd1/Adcy3/Adcy1/Map2k1/Pdgfa/Adcy9/Gucy1b1/Tuba4a/Prkg2/Plcb1/Map2k5/Hras/Mapk7/Lpar1/Map2k2/Adcy6/Plcb3	mmu:18752/mmu:22152/mmu:18591/mmu:26413/mmu:22154/mmu:18751/mmu:15560/mmu:22153/mmu:18750/mmu:13488/mmu:104111/mmu:432530/mmu:26395/mmu:18590/mmu:11515/mmu:54195/mmu:22145/mmu:19092/mmu:18795/mmu:23938/mmu:15461/mmu:23939/mmu:14745/mmu:26396/mmu:11512/mmu:18797	26	20	ENSMUSG00000078816/ENSMUSG00000000489/ENSMUSG00000063358/ENSMUSG00000052889/ENSMUSG00000041380/ENSMUSG00000050965/ENSMUSG00000021478/ENSMUSG00000020654/ENSMUSG00000020431/ENSMUSG00000004936/ENSMUSG00000025856/ENSMUSG00000005580/ENSMUSG00000028005/ENSMUSG00000026202/ENSMUSG00000029334/ENSMUSG00000058444/ENSMUSG00000025499/ENSMUSG00000001034/ENSMUSG00000035027/ENSMUSG00000024960	6	ENSMUSG00000062380/ENSMUSG00000001525/ENSMUSG00000062591/ENSMUSG00000051177/ENSMUSG00000038668/ENSMUSG00000022994
mmu04912	GnRH signaling pathway	26/1236	77/6356	0.00204073	0.0196138	ENSMUSG00000052684/ENSMUSG00000024617/ENSMUSG00000063358/ENSMUSG00000052889/ENSMUSG00000053819/ENSMUSG00000059456/ENSMUSG00000033352/ENSMUSG00000050965/ENSMUSG00000009406/ENSMUSG00000020654/ENSMUSG00000020431/ENSMUSG00000004936/ENSMUSG00000057897/ENSMUSG00000005580/ENSMUSG00000038418/ENSMUSG00000000957/ENSMUSG00000053137/ENSMUSG00000031740/ENSMUSG00000051177/ENSMUSG00000042406/ENSMUSG00000025499/…	Jun/Camk2a/Mapk1/Prkcb/Camk2d/Ptk2b/Map2k4/Prkca/Elk1/Adcy3/Adcy1/Map2k1/Camk2b/Adcy9/Egr1/Mmp14/Mapk11/Mmp2/Plcb1/Atf4/Hras/Mapk7/Map2k2/Pla2g4c/Adcy6/Plcb3	mmu:16476/mmu:12322/mmu:26413/mmu:18751/mmu:108058/mmu:19229/mmu:26398/mmu:18750/mmu:13712/mmu:104111/mmu:432530/mmu:26395/mmu:12323/mmu:11515/mmu:13653/mmu:17387/mmu:19094/mmu:17390/mmu:18795/mmu:11911/mmu:15461/mmu:23939/mmu:26396/mmu:232889/mmu:11512/mmu:18797	26	20	ENSMUSG00000024617/ENSMUSG00000063358/ENSMUSG00000052889/ENSMUSG00000053819/ENSMUSG00000059456/ENSMUSG00000033352/ENSMUSG00000050965/ENSMUSG00000020654/ENSMUSG00000020431/ENSMUSG00000004936/ENSMUSG00000057897/ENSMUSG00000005580/ENSMUSG00000038418/ENSMUSG00000000957/ENSMUSG00000053137/ENSMUSG00000042406/ENSMUSG00000025499/ENSMUSG00000001034/ENSMUSG00000035027/ENSMUSG00000024960	6	ENSMUSG00000052684/ENSMUSG00000009406/ENSMUSG00000031740/ENSMUSG00000051177/ENSMUSG00000033847/ENSMUSG00000022994
mmu04666	Fc gamma R-mediated phagocytosis	27/1236	81/6356	0.00209037	0.0196138	ENSMUSG00000078816/ENSMUSG00000056367/ENSMUSG00000019831/ENSMUSG00000045038/ENSMUSG00000041417/ENSMUSG00000063358/ENSMUSG00000052889/ENSMUSG00000019699/ENSMUSG00000008475/ENSMUSG00000026288/ENSMUSG00000026341/ENSMUSG00000021314/ENSMUSG00000006304/ENSMUSG00000020152/ENSMUSG00000050965/ENSMUSG00000009621/ENSMUSG00000001847/ENSMUSG00000031834/ENSMUSG00000004936/ENSMUSG00000079426/ENSMUSG00000033721/…	Prkcg/Actr3b/Wasf1/Prkce/Pik3r1/Mapk1/Prkcb/Akt3/Arpc5/Inpp5d/Actr3/Amph/Arpc2/Actr2/Prkca/Vav2/Rac1/Pik3r2/Map2k1/Arpc4/Vav3/Pla2g4c/Plcg2/Fcgr3/Arpc5l/Sphk2/Pip5k1c	mmu:18752/mmu:242894/mmu:83767/mmu:18754/mmu:18708/mmu:26413/mmu:18751/mmu:23797/mmu:67771/mmu:16331/mmu:74117/mmu:218038/mmu:76709/mmu:66713/mmu:18750/mmu:22325/mmu:19353/mmu:18709/mmu:26395/mmu:68089/mmu:57257/mmu:232889/mmu:234779/mmu:14131/mmu:74192/mmu:56632/mmu:18717	27	23	ENSMUSG00000078816/ENSMUSG00000056367/ENSMUSG00000019831/ENSMUSG00000045038/ENSMUSG00000063358/ENSMUSG00000052889/ENSMUSG00000019699/ENSMUSG00000008475/ENSMUSG00000026288/ENSMUSG00000026341/ENSMUSG00000021314/ENSMUSG00000006304/ENSMUSG00000020152/ENSMUSG00000050965/ENSMUSG00000009621/ENSMUSG00000001847/ENSMUSG00000031834/ENSMUSG00000004936/ENSMUSG00000079426/ENSMUSG00000059498/ENSMUSG00000026755/…	4	ENSMUSG00000041417/ENSMUSG00000033721/ENSMUSG00000033847/ENSMUSG00000034330
mmu04371	Apelin signaling pathway	36/1236	117/6356	0.00211883	0.0196138	ENSMUSG00000045038/ENSMUSG00000063358/ENSMUSG00000019699/ENSMUSG00000030376/ENSMUSG00000021303/ENSMUSG00000029713/ENSMUSG00000032470/ENSMUSG00000028944/ENSMUSG00000032192/ENSMUSG00000029167/ENSMUSG00000020654/ENSMUSG00000020431/ENSMUSG00000038205/ENSMUSG00000005583/ENSMUSG00000004936/ENSMUSG00000020901/ENSMUSG00000019997/ENSMUSG00000021313/ENSMUSG00000005580/ENSMUSG00000038418/ENSMUSG00000030592/…	Prkce/Mapk1/Akt3/Slc8a2/Gng4/Gnb2/Mras/Prkag2/Gnb5/Ppargc1a/Adcy3/Adcy1/Prkab2/Mef2c/Map2k1/Pik3r5/Ccn2/Ryr2/Adcy9/Egr1/Ryr1/Plcb1/Rras2/Gng7/Nos1/Hras/Plat/Map2k2/Serpine1/Adcy6/Sphk2/Plcb3/Mef2b/Mylk2/Prkaa2/Pik3r6	mmu:18754/mmu:26413/mmu:23797/mmu:110891/mmu:14706/mmu:14693/mmu:17532/mmu:108099/mmu:14697/mmu:19017/mmu:104111/mmu:432530/mmu:108097/mmu:17260/mmu:26395/mmu:320207/mmu:14219/mmu:20191/mmu:11515/mmu:13653/mmu:20190/mmu:18795/mmu:66922/mmu:14708/mmu:18125/mmu:15461/mmu:18791/mmu:26396/mmu:18787/mmu:11512/mmu:56632/mmu:18797/mmu:105980076/mmu:228785/mmu:108079/mmu:104709	36	28	ENSMUSG00000045038/ENSMUSG00000063358/ENSMUSG00000019699/ENSMUSG00000030376/ENSMUSG00000021303/ENSMUSG00000029713/ENSMUSG00000032470/ENSMUSG00000028944/ENSMUSG00000032192/ENSMUSG00000020654/ENSMUSG00000020431/ENSMUSG00000038205/ENSMUSG00000005583/ENSMUSG00000004936/ENSMUSG00000020901/ENSMUSG00000021313/ENSMUSG00000005580/ENSMUSG00000038418/ENSMUSG00000030592/ENSMUSG00000055723/ENSMUSG00000048240/…	8	ENSMUSG00000029167/ENSMUSG00000019997/ENSMUSG00000051177/ENSMUSG00000029361/ENSMUSG00000031538/ENSMUSG00000037411/ENSMUSG00000022994/ENSMUSG00000027470
mmu04971	Gastric acid secretion	22/1236	62/6356	0.00216786	0.0196138	ENSMUSG00000078816/ENSMUSG00000024617/ENSMUSG00000037624/ENSMUSG00000033161/ENSMUSG00000052889/ENSMUSG00000053819/ENSMUSG00000030898/ENSMUSG00000050965/ENSMUSG00000044708/ENSMUSG00000004366/ENSMUSG00000020654/ENSMUSG00000020431/ENSMUSG00000057897/ENSMUSG00000005580/ENSMUSG00000041329/ENSMUSG00000051177/ENSMUSG00000007097/ENSMUSG00000026576/ENSMUSG00000022994/ENSMUSG00000040907/ENSMUSG00000024960/…	Prkcg/Camk2a/Kcnk2/Atp1a1/Prkcb/Camk2d/Cckbr/Prkca/Kcnj10/Sst/Adcy3/Adcy1/Camk2b/Adcy9/Atp1b2/Plcb1/Atp1a2/Atp1b1/Adcy6/Atp1a3/Plcb3/Mylk2	mmu:18752/mmu:12322/mmu:16526/mmu:11928/mmu:18751/mmu:108058/mmu:12426/mmu:18750/mmu:16513/mmu:20604/mmu:104111/mmu:432530/mmu:12323/mmu:11515/mmu:11932/mmu:18795/mmu:98660/mmu:11931/mmu:11512/mmu:232975/mmu:18797/mmu:228785	22	18	ENSMUSG00000078816/ENSMUSG00000024617/ENSMUSG00000037624/ENSMUSG00000033161/ENSMUSG00000052889/ENSMUSG00000053819/ENSMUSG00000030898/ENSMUSG00000050965/ENSMUSG00000044708/ENSMUSG00000020654/ENSMUSG00000020431/ENSMUSG00000057897/ENSMUSG00000005580/ENSMUSG00000041329/ENSMUSG00000007097/ENSMUSG00000026576/ENSMUSG00000040907/ENSMUSG00000024960	4	ENSMUSG00000004366/ENSMUSG00000051177/ENSMUSG00000022994/ENSMUSG00000027470
mmu04150	mTOR signaling pathway	41/1236	138/6356	0.00226425	0.0196138	ENSMUSG00000078816/ENSMUSG00000023809/ENSMUSG00000022382/ENSMUSG00000041417/ENSMUSG00000047496/ENSMUSG00000063358/ENSMUSG00000006273/ENSMUSG00000052889/ENSMUSG00000019699/ENSMUSG00000020053/ENSMUSG00000028278/ENSMUSG00000040010/ENSMUSG00000050965/ENSMUSG00000030093/ENSMUSG00000024122/ENSMUSG00000033793/ENSMUSG00000031834/ENSMUSG00000022295/ENSMUSG00000061175/ENSMUSG00000004936/ENSMUSG00000021994/…	Prkcg/Rps6ka2/Wnt7b/Pik3r1/Rnf152/Mapk1/Atp6v1b2/Prkcb/Akt3/Igf1/Rragd/Slc7a5/Prkca/Wnt7a/Pdpk1/Atp6v1h/Pik3r2/Atp6v1c1/Fnip2/Map2k1/Wnt5a/Lpin1/Tnfrsf1a/Sesn2/Slc38a9/Tsc2/Lamtor4/Wnt9a/Hras/Map2k2/Rps6ka3/Tbc1d7/Atp6v1d/Igf1r/Nprl3/Prkaa2/Rheb/4930549G23Rik/Rraga/Cab39/Mios	mmu:18752/mmu:20112/mmu:22422/mmu:18708/mmu:320311/mmu:26413/mmu:11966/mmu:18751/mmu:23797/mmu:16000/mmu:52187/mmu:20539/mmu:18750/mmu:22421/mmu:18607/mmu:108664/mmu:18709/mmu:66335/mmu:329679/mmu:26395/mmu:22418/mmu:14245/mmu:21937/mmu:230784/mmu:268706/mmu:22084/mmu:66096/mmu:216795/mmu:15461/mmu:26396/mmu:110651/mmu:67046/mmu:73834/mmu:16001/mmu:17168/mmu:108079/mmu:19744/mmu:72124/mmu:68441/m…	41	28	ENSMUSG00000078816/ENSMUSG00000023809/ENSMUSG00000022382/ENSMUSG00000063358/ENSMUSG00000006273/ENSMUSG00000052889/ENSMUSG00000019699/ENSMUSG00000028278/ENSMUSG00000040010/ENSMUSG00000050965/ENSMUSG00000024122/ENSMUSG00000033793/ENSMUSG00000031834/ENSMUSG00000022295/ENSMUSG00000004936/ENSMUSG00000002496/ENSMUSG00000025499/ENSMUSG00000035027/ENSMUSG00000031309/ENSMUSG00000021368/ENSMUSG00000021114/…	13	ENSMUSG00000041417/ENSMUSG00000047496/ENSMUSG00000020053/ENSMUSG00000030093/ENSMUSG00000061175/ENSMUSG00000021994/ENSMUSG00000020593/ENSMUSG00000030341/ENSMUSG00000028893/ENSMUSG00000047789/ENSMUSG00000050552/ENSMUSG00000000126/ENSMUSG00000042447
mmu05100	Bacterial invasion of epithelial cells	23/1236	66/6356	0.00227927	0.0196138	ENSMUSG00000056367/ENSMUSG00000019831/ENSMUSG00000041417/ENSMUSG00000021448/ENSMUSG00000008475/ENSMUSG00000037148/ENSMUSG00000026341/ENSMUSG00000006304/ENSMUSG00000026825/ENSMUSG00000020152/ENSMUSG00000040265/ENSMUSG00000058013/ENSMUSG00000009376/ENSMUSG00000001847/ENSMUSG00000031834/ENSMUSG00000017670/ENSMUSG00000079426/ENSMUSG00000006932/ENSMUSG00000028478/ENSMUSG00000050379/ENSMUSG00000047126/…	Actr3b/Wasf1/Pik3r1/Shc3/Arpc5/Arhgap10/Actr3/Arpc2/Dnm1/Actr2/Dnm3/Septin11/Met/Rac1/Pik3r2/Elmo2/Arpc4/Ctnnb1/Clta/Septin6/Cltc/Pxn/Arpc5l	mmu:242894/mmu:83767/mmu:18708/mmu:20418/mmu:67771/mmu:78514/mmu:74117/mmu:76709/mmu:13429/mmu:66713/mmu:103967/mmu:52398/mmu:17295/mmu:19353/mmu:18709/mmu:140579/mmu:68089/mmu:12387/mmu:12757/mmu:56526/mmu:67300/mmu:19303/mmu:74192	23	19	ENSMUSG00000056367/ENSMUSG00000019831/ENSMUSG00000021448/ENSMUSG00000008475/ENSMUSG00000037148/ENSMUSG00000026341/ENSMUSG00000006304/ENSMUSG00000026825/ENSMUSG00000020152/ENSMUSG00000058013/ENSMUSG00000009376/ENSMUSG00000001847/ENSMUSG00000031834/ENSMUSG00000017670/ENSMUSG00000079426/ENSMUSG00000006932/ENSMUSG00000028478/ENSMUSG00000047126/ENSMUSG00000026755	4	ENSMUSG00000041417/ENSMUSG00000040265/ENSMUSG00000050379/ENSMUSG00000029528
mmu04929	GnRH secretion	21/1236	59/6356	0.00259507	0.0217586	ENSMUSG00000078816/ENSMUSG00000041417/ENSMUSG00000063358/ENSMUSG00000052889/ENSMUSG00000019699/ENSMUSG00000039809/ENSMUSG00000050965/ENSMUSG00000054477/ENSMUSG00000031834/ENSMUSG00000004936/ENSMUSG00000051177/ENSMUSG00000002908/ENSMUSG00000032839/ENSMUSG00000020331/ENSMUSG00000025499/ENSMUSG00000026824/ENSMUSG00000035027/ENSMUSG00000027748/ENSMUSG00000024112/ENSMUSG00000024960/ENSMUSG00000038026	Prkcg/Pik3r1/Mapk1/Prkcb/Akt3/Gabbr2/Prkca/Kcnn2/Pik3r2/Map2k1/Plcb1/Kcnn1/Trpc1/Hcn2/Hras/Kcnj3/Map2k2/Trpc4/Cacna1h/Plcb3/Kcnj9	mmu:18752/mmu:18708/mmu:26413/mmu:18751/mmu:23797/mmu:242425/mmu:18750/mmu:140492/mmu:18709/mmu:26395/mmu:18795/mmu:84036/mmu:22063/mmu:15166/mmu:15461/mmu:16519/mmu:26396/mmu:22066/mmu:58226/mmu:18797/mmu:16524	21	18	ENSMUSG00000078816/ENSMUSG00000063358/ENSMUSG00000052889/ENSMUSG00000019699/ENSMUSG00000039809/ENSMUSG00000050965/ENSMUSG00000054477/ENSMUSG00000031834/ENSMUSG00000004936/ENSMUSG00000002908/ENSMUSG00000032839/ENSMUSG00000020331/ENSMUSG00000025499/ENSMUSG00000026824/ENSMUSG00000035027/ENSMUSG00000024112/ENSMUSG00000024960/ENSMUSG00000038026	3	ENSMUSG00000041417/ENSMUSG00000051177/ENSMUSG00000027748
mmu04662	B cell receptor signaling pathway	23/1236	67/6356	0.00284575	0.0223286	ENSMUSG00000052684/ENSMUSG00000041417/ENSMUSG00000033953/ENSMUSG00000027544/ENSMUSG00000063358/ENSMUSG00000052889/ENSMUSG00000019699/ENSMUSG00000026288/ENSMUSG00000028161/ENSMUSG00000021816/ENSMUSG00000009621/ENSMUSG00000004221/ENSMUSG00000001847/ENSMUSG00000031834/ENSMUSG00000004936/ENSMUSG00000037706/ENSMUSG00000030595/ENSMUSG00000033721/ENSMUSG00000023947/ENSMUSG00000025499/ENSMUSG00000035027/…	Jun/Pik3r1/Ppp3r1/Nfatc2/Mapk1/Prkcb/Akt3/Inpp5d/Ppp3ca/Ppp3cb/Vav2/Ikbkg/Rac1/Pik3r2/Map2k1/Cd81/Nfkbib/Vav3/Nfkbie/Hras/Map2k2/Plcg2/Nfkbia	mmu:16476/mmu:18708/mmu:19058/mmu:18019/mmu:26413/mmu:18751/mmu:23797/mmu:16331/mmu:19055/mmu:19056/mmu:22325/mmu:16151/mmu:19353/mmu:18709/mmu:26395/mmu:12520/mmu:18036/mmu:57257/mmu:18037/mmu:15461/mmu:26396/mmu:234779/mmu:18035	23	17	ENSMUSG00000033953/ENSMUSG00000027544/ENSMUSG00000063358/ENSMUSG00000052889/ENSMUSG00000019699/ENSMUSG00000026288/ENSMUSG00000028161/ENSMUSG00000021816/ENSMUSG00000009621/ENSMUSG00000001847/ENSMUSG00000031834/ENSMUSG00000004936/ENSMUSG00000030595/ENSMUSG00000023947/ENSMUSG00000025499/ENSMUSG00000035027/ENSMUSG00000021025	6	ENSMUSG00000052684/ENSMUSG00000041417/ENSMUSG00000004221/ENSMUSG00000037706/ENSMUSG00000033721/ENSMUSG00000034330
mmu05223	Non-small cell lung cancer	23/1236	67/6356	0.00284575	0.0223286	ENSMUSG00000078816/ENSMUSG00000041417/ENSMUSG00000074657/ENSMUSG00000063358/ENSMUSG00000052889/ENSMUSG00000023067/ENSMUSG00000019699/ENSMUSG00000050965/ENSMUSG00000009376/ENSMUSG00000024122/ENSMUSG00000031834/ENSMUSG00000027490/ENSMUSG00000004936/ENSMUSG00000015846/ENSMUSG00000026764/ENSMUSG00000031805/ENSMUSG00000025499/ENSMUSG00000035027/ENSMUSG00000048756/ENSMUSG00000034330/ENSMUSG00000001127/…	Prkcg/Pik3r1/Kif5a/Mapk1/Prkcb/Cdkn1a/Akt3/Prkca/Met/Pdpk1/Pik3r2/E2f1/Map2k1/Rxra/Kif5c/Jak3/Hras/Map2k2/Foxo3/Plcg2/Araf/Gadd45g/Alk	mmu:18752/mmu:18708/mmu:16572/mmu:26413/mmu:18751/mmu:12575/mmu:23797/mmu:18750/mmu:17295/mmu:18607/mmu:18709/mmu:13555/mmu:26395/mmu:20181/mmu:16574/mmu:16453/mmu:15461/mmu:26396/mmu:56484/mmu:234779/mmu:11836/mmu:23882/mmu:11682	23	15	ENSMUSG00000078816/ENSMUSG00000074657/ENSMUSG00000063358/ENSMUSG00000052889/ENSMUSG00000019699/ENSMUSG00000050965/ENSMUSG00000009376/ENSMUSG00000024122/ENSMUSG00000031834/ENSMUSG00000027490/ENSMUSG00000004936/ENSMUSG00000026764/ENSMUSG00000025499/ENSMUSG00000035027/ENSMUSG00000021453	8	ENSMUSG00000041417/ENSMUSG00000023067/ENSMUSG00000015846/ENSMUSG00000031805/ENSMUSG00000048756/ENSMUSG00000034330/ENSMUSG00000001127/ENSMUSG00000055471
mmu05135	Yersinia infection	37/1236	123/6356	0.0028679	0.0223286	ENSMUSG00000052684/ENSMUSG00000023809/ENSMUSG00000056367/ENSMUSG00000041417/ENSMUSG00000027544/ENSMUSG00000063358/ENSMUSG00000025372/ENSMUSG00000019699/ENSMUSG00000008475/ENSMUSG00000086040/ENSMUSG00000059456/ENSMUSG00000026341/ENSMUSG00000033352/ENSMUSG00000006304/ENSMUSG00000020152/ENSMUSG00000009621/ENSMUSG00000004221/ENSMUSG00000001847/ENSMUSG00000031834/ENSMUSG00000015755/ENSMUSG00000017670/…	Jun/Rps6ka2/Actr3b/Pik3r1/Nfatc2/Mapk1/Baiap2/Akt3/Arpc5/Wipf3/Ptk2b/Actr3/Map2k4/Arpc2/Actr2/Vav2/Ikbkg/Rac1/Pik3r2/Tab2/Elmo2/Map2k1/Arpc4/Irak1/Ticam1/Cd4/Mapk11/Vav3/Arhgef7/Pxn/Arhgef28/Map2k2/Rps6ka3/Fcgr3/Arpc5l/Pip5k1c/Nfkbia	mmu:16476/mmu:20112/mmu:242894/mmu:18708/mmu:18019/mmu:26413/mmu:108100/mmu:23797/mmu:67771/mmu:330319/mmu:19229/mmu:74117/mmu:26398/mmu:76709/mmu:66713/mmu:22325/mmu:16151/mmu:19353/mmu:18709/mmu:68652/mmu:140579/mmu:26395/mmu:68089/mmu:16179/mmu:106759/mmu:12504/mmu:19094/mmu:57257/mmu:54126/mmu:19303/mmu:110596/mmu:26396/mmu:110651/mmu:14131/mmu:74192/mmu:18717/mmu:18035	37	30	ENSMUSG00000023809/ENSMUSG00000056367/ENSMUSG00000027544/ENSMUSG00000063358/ENSMUSG00000025372/ENSMUSG00000019699/ENSMUSG00000008475/ENSMUSG00000086040/ENSMUSG00000059456/ENSMUSG00000026341/ENSMUSG00000033352/ENSMUSG00000006304/ENSMUSG00000020152/ENSMUSG00000009621/ENSMUSG00000001847/ENSMUSG00000031834/ENSMUSG00000015755/ENSMUSG00000017670/ENSMUSG00000004936/ENSMUSG00000079426/ENSMUSG00000023274/…	7	ENSMUSG00000052684/ENSMUSG00000041417/ENSMUSG00000004221/ENSMUSG00000031392/ENSMUSG00000047123/ENSMUSG00000033721/ENSMUSG00000029528
mmu05417	Lipid and atherosclerosis	47/1236	167/6356	0.00375781	0.0285769	ENSMUSG00000052684/ENSMUSG00000032193/ENSMUSG00000024617/ENSMUSG00000041417/ENSMUSG00000033953/ENSMUSG00000027544/ENSMUSG00000063358/ENSMUSG00000037405/ENSMUSG00000031668/ENSMUSG00000053819/ENSMUSG00000019699/ENSMUSG00000059970/ENSMUSG00000015243/ENSMUSG00000033352/ENSMUSG00000028161/ENSMUSG00000050965/ENSMUSG00000021816/ENSMUSG00000009621/ENSMUSG00000071369/ENSMUSG00000020361/ENSMUSG00000024122/…	Jun/Ldlr/Camk2a/Pik3r1/Ppp3r1/Nfatc2/Mapk1/Icam1/Eif2ak3/Camk2d/Akt3/Hspa2/Abca1/Map2k4/Ppp3ca/Prkca/Ppp3cb/Vav2/Map3k5/Hspa4/Pdpk1/Ikbkg/Rac1/Pik3r2/Tab2/Camk2b/Irak1/Nfe2l2/Rxra/Casp3/Vcam1/Ticam1/Tnfrsf1a/Mapk11/Vav3/Plcb1/Atf4/Hras/Abcg1/Traf3/Hspa5/Hspa1b/Plcb3/Pou2f1/Nfkbia/Bcl2l1/Tank	mmu:16476/mmu:16835/mmu:12322/mmu:18708/mmu:19058/mmu:18019/mmu:26413/mmu:15894/mmu:13666/mmu:108058/mmu:23797/mmu:15512/mmu:11303/mmu:26398/mmu:19055/mmu:18750/mmu:19056/mmu:22325/mmu:26408/mmu:15525/mmu:18607/mmu:16151/mmu:19353/mmu:18709/mmu:68652/mmu:12323/mmu:16179/mmu:18024/mmu:20181/mmu:12367/mmu:22329/mmu:106759/mmu:21937/mmu:19094/mmu:57257/mmu:18795/mmu:11911/mmu:15461/mmu:11307/mmu:220…	47	30	ENSMUSG00000032193/ENSMUSG00000024617/ENSMUSG00000033953/ENSMUSG00000027544/ENSMUSG00000063358/ENSMUSG00000053819/ENSMUSG00000019699/ENSMUSG00000059970/ENSMUSG00000033352/ENSMUSG00000028161/ENSMUSG00000050965/ENSMUSG00000021816/ENSMUSG00000009621/ENSMUSG00000071369/ENSMUSG00000020361/ENSMUSG00000024122/ENSMUSG00000001847/ENSMUSG00000031834/ENSMUSG00000015755/ENSMUSG00000057897/ENSMUSG00000027962/…	17	ENSMUSG00000052684/ENSMUSG00000041417/ENSMUSG00000037405/ENSMUSG00000031668/ENSMUSG00000015243/ENSMUSG00000004221/ENSMUSG00000031392/ENSMUSG00000015839/ENSMUSG00000015846/ENSMUSG00000031628/ENSMUSG00000047123/ENSMUSG00000030341/ENSMUSG00000033721/ENSMUSG00000051177/ENSMUSG00000024030/ENSMUSG00000090877/ENSMUSG00000026565
mmu04115	p53 signaling pathway	22/1236	65/6356	0.00423597	0.0314809	ENSMUSG00000002083/ENSMUSG00000023067/ENSMUSG00000020053/ENSMUSG00000020326/ENSMUSG00000025507/ENSMUSG00000034730/ENSMUSG00000024521/ENSMUSG00000032009/ENSMUSG00000075334/ENSMUSG00000031628/ENSMUSG00000020649/ENSMUSG00000000184/ENSMUSG00000027663/ENSMUSG00000028893/ENSMUSG00000002496/ENSMUSG00000064326/ENSMUSG00000038332/ENSMUSG00000037411/ENSMUSG00000021453/ENSMUSG00000020085/ENSMUSG00000007659/…	Bbc3/Cdkn1a/Igf1/Ccng1/Pidd1/Adgrb1/Pmaip1/Sesn3/Rprm/Casp3/Rrm2/Ccnd2/Zmat3/Sesn2/Tsc2/Siva1/Sesn1/Serpine1/Gadd45g/Aifm2/Bcl2l1/Igfbp3	mmu:170770/mmu:12575/mmu:16000/mmu:12450/mmu:57913/mmu:107831/mmu:58801/mmu:75747/mmu:67874/mmu:12367/mmu:20135/mmu:12444/mmu:22401/mmu:230784/mmu:22084/mmu:30954/mmu:140742/mmu:18787/mmu:23882/mmu:71361/mmu:12048/mmu:16009	22	8	ENSMUSG00000034730/ENSMUSG00000075334/ENSMUSG00000020649/ENSMUSG00000027663/ENSMUSG00000002496/ENSMUSG00000038332/ENSMUSG00000021453/ENSMUSG00000007659	14	ENSMUSG00000002083/ENSMUSG00000023067/ENSMUSG00000020053/ENSMUSG00000020326/ENSMUSG00000025507/ENSMUSG00000024521/ENSMUSG00000032009/ENSMUSG00000031628/ENSMUSG00000000184/ENSMUSG00000028893/ENSMUSG00000064326/ENSMUSG00000037411/ENSMUSG00000020085/ENSMUSG00000020427
mmu04070	Phosphatidylinositol signaling system	27/1236	85/6356	0.00448993	0.0326268	ENSMUSG00000078816/ENSMUSG00000027296/ENSMUSG00000040479/ENSMUSG00000041417/ENSMUSG00000023805/ENSMUSG00000057963/ENSMUSG00000052889/ENSMUSG00000036095/ENSMUSG00000026288/ENSMUSG00000040648/ENSMUSG00000050965/ENSMUSG00000024998/ENSMUSG00000041720/ENSMUSG00000031834/ENSMUSG00000035953/ENSMUSG00000025178/ENSMUSG00000051177/ENSMUSG00000031337/ENSMUSG00000018401/ENSMUSG00000026173/ENSMUSG00000034330/…	Prkcg/Itpka/Dgkz/Pik3r1/Synj2/Itpk1/Prkcb/Dgkb/Inpp5d/Ppip5k2/Prkca/Plce1/Pi4ka/Pik3r2/Pip4p1/Pi4k2a/Plcb1/Mtm1/Mtmr4/Plcd4/Plcg2/Dgkk/Sacm1l/Impa1/Plcb3/Pip5k1c/Pip4p2	mmu:18752/mmu:228550/mmu:104418/mmu:18708/mmu:20975/mmu:217837/mmu:18751/mmu:217480/mmu:16331/mmu:227399/mmu:18750/mmu:74055/mmu:224020/mmu:18709/mmu:219024/mmu:84095/mmu:18795/mmu:17772/mmu:170749/mmu:18802/mmu:234779/mmu:331374/mmu:83493/mmu:55980/mmu:18797/mmu:18717/mmu:72519	27	20	ENSMUSG00000078816/ENSMUSG00000027296/ENSMUSG00000040479/ENSMUSG00000023805/ENSMUSG00000057963/ENSMUSG00000052889/ENSMUSG00000036095/ENSMUSG00000026288/ENSMUSG00000050965/ENSMUSG00000024998/ENSMUSG00000041720/ENSMUSG00000031834/ENSMUSG00000035953/ENSMUSG00000025178/ENSMUSG00000018401/ENSMUSG00000025240/ENSMUSG00000027531/ENSMUSG00000024960/ENSMUSG00000034902/ENSMUSG00000028221	7	ENSMUSG00000041417/ENSMUSG00000040648/ENSMUSG00000051177/ENSMUSG00000031337/ENSMUSG00000026173/ENSMUSG00000034330/ENSMUSG00000062393
mmu05418	Fluid shear stress and atherosclerosis	36/1236	122/6356	0.00460806	0.0327573	ENSMUSG00000052684/ENSMUSG00000005413/ENSMUSG00000024190/ENSMUSG00000041417/ENSMUSG00000000489/ENSMUSG00000037405/ENSMUSG00000019699/ENSMUSG00000021477/ENSMUSG00000026836/ENSMUSG00000033352/ENSMUSG00000071369/ENSMUSG00000004221/ENSMUSG00000001847/ENSMUSG00000031834/ENSMUSG00000005583/ENSMUSG00000025856/ENSMUSG00000015839/ENSMUSG00000029053/ENSMUSG00000027962/ENSMUSG00000030341/ENSMUSG00000053137/…	Jun/Hmox1/Dusp1/Pik3r1/Pdgfb/Icam1/Akt3/Ctsl/Acvr1/Map2k4/Map3k5/Ikbkg/Rac1/Pik3r2/Mef2c/Pdgfa/Nfe2l2/Prkcz/Vcam1/Tnfrsf1a/Mapk11/Ctnnb1/Nppc/Mmp2/Map2k5/Gm5424/Arhgef2/Sumo3/Bmpr1b/Mapk7/Plat/Sdc2/Acvr2b/Bmp4/Prkaa2/Sdc1	mmu:16476/mmu:15368/mmu:19252/mmu:18708/mmu:18591/mmu:15894/mmu:23797/mmu:13039/mmu:11477/mmu:26398/mmu:26408/mmu:16151/mmu:19353/mmu:18709/mmu:17260/mmu:18590/mmu:18024/mmu:18762/mmu:22329/mmu:21937/mmu:19094/mmu:12387/mmu:18159/mmu:17390/mmu:23938/mmu:11898/mmu:16800/mmu:20610/mmu:12167/mmu:23939/mmu:18791/mmu:15529/mmu:11481/mmu:12159/mmu:108079/mmu:20969	36	18	ENSMUSG00000000489/ENSMUSG00000019699/ENSMUSG00000026836/ENSMUSG00000033352/ENSMUSG00000071369/ENSMUSG00000001847/ENSMUSG00000031834/ENSMUSG00000005583/ENSMUSG00000025856/ENSMUSG00000029053/ENSMUSG00000027962/ENSMUSG00000053137/ENSMUSG00000006932/ENSMUSG00000058444/ENSMUSG00000028059/ENSMUSG00000052430/ENSMUSG00000001034/ENSMUSG00000028518	18	ENSMUSG00000052684/ENSMUSG00000005413/ENSMUSG00000024190/ENSMUSG00000041417/ENSMUSG00000037405/ENSMUSG00000021477/ENSMUSG00000004221/ENSMUSG00000015839/ENSMUSG00000030341/ENSMUSG00000026241/ENSMUSG00000031740/ENSMUSG00000046687/ENSMUSG00000020265/ENSMUSG00000031538/ENSMUSG00000022261/ENSMUSG00000061393/ENSMUSG00000021835/ENSMUSG00000020592
mmu04014	Ras signaling pathway	55/1236	204/6356	0.00496349	0.0342013	ENSMUSG00000078816/ENSMUSG00000027347/ENSMUSG00000041417/ENSMUSG00000000489/ENSMUSG00000026959/ENSMUSG00000063358/ENSMUSG00000052889/ENSMUSG00000019699/ENSMUSG00000020053/ENSMUSG00000021448/ENSMUSG00000048482/ENSMUSG00000021303/ENSMUSG00000029713/ENSMUSG00000026482/ENSMUSG00000032470/ENSMUSG00000050965/ENSMUSG00000009406/ENSMUSG00000024998/ENSMUSG00000032356/ENSMUSG00000009376/ENSMUSG00000032192/…	Prkcg/Rasgrp1/Pik3r1/Pdgfb/Grin1/Mapk1/Prkcb/Akt3/Igf1/Shc3/Bdnf/Gng4/Gnb2/Rgl1/Mras/Prkca/Elk1/Plce1/Rasgrf1/Met/Gnb5/Brap/Rasa3/Ikbkg/Rac1/Pik3r2/Map2k1/Pdgfa/Rasgrp2/Grin2a/Plaat3/Syngap1/Rras2/Rasal1/Pak5/Ntf3/Gng7/Ralgds/Hras/Fgfr1/Ralb/Fgf23/Map2k2/Pla2g4c/Efna5/Plcg2/Ralgapa2/Igf1r/Foxo4/Fgf18/Ets2/Bcl2l1/Fgf10/Ntrk2/Ngf	mmu:18752/mmu:19419/mmu:18708/mmu:18591/mmu:14810/mmu:26413/mmu:18751/mmu:23797/mmu:16000/mmu:20418/mmu:12064/mmu:14706/mmu:14693/mmu:19731/mmu:17532/mmu:18750/mmu:13712/mmu:74055/mmu:19417/mmu:17295/mmu:14697/mmu:72399/mmu:19414/mmu:16151/mmu:19353/mmu:18709/mmu:26395/mmu:18590/mmu:19395/mmu:14811/mmu:225845/mmu:240057/mmu:66922/mmu:19415/mmu:241656/mmu:18205/mmu:14708/mmu:19730/mmu:15461/mmu:14…	55	39	ENSMUSG00000078816/ENSMUSG00000027347/ENSMUSG00000000489/ENSMUSG00000026959/ENSMUSG00000063358/ENSMUSG00000052889/ENSMUSG00000019699/ENSMUSG00000021448/ENSMUSG00000048482/ENSMUSG00000021303/ENSMUSG00000029713/ENSMUSG00000026482/ENSMUSG00000032470/ENSMUSG00000050965/ENSMUSG00000024998/ENSMUSG00000032356/ENSMUSG00000009376/ENSMUSG00000032192/ENSMUSG00000029458/ENSMUSG00000031453/ENSMUSG00000001847/…	16	ENSMUSG00000041417/ENSMUSG00000020053/ENSMUSG00000009406/ENSMUSG00000004221/ENSMUSG00000060675/ENSMUSG00000031565/ENSMUSG00000000182/ENSMUSG00000033847/ENSMUSG00000048915/ENSMUSG00000034330/ENSMUSG00000037110/ENSMUSG00000042903/ENSMUSG00000057967/ENSMUSG00000021732/ENSMUSG00000055254/ENSMUSG00000027859
mmu04024	cAMP signaling pathway	52/1236	191/6356	0.00502037	0.0342013	ENSMUSG00000052684/ENSMUSG00000024617/ENSMUSG00000041417/ENSMUSG00000019943/ENSMUSG00000026463/ENSMUSG00000030302/ENSMUSG00000033161/ENSMUSG00000026959/ENSMUSG00000063358/ENSMUSG00000053819/ENSMUSG00000019699/ENSMUSG00000048482/ENSMUSG00000032773/ENSMUSG00000025892/ENSMUSG00000039809/ENSMUSG00000024998/ENSMUSG00000004366/ENSMUSG00000021478/ENSMUSG00000009621/ENSMUSG00000020654/ENSMUSG00000020431/…	Jun/Camk2a/Pik3r1/Atp2b1/Atp2b4/Atp2b2/Atp1a1/Grin1/Mapk1/Camk2d/Akt3/Bdnf/Chrm1/Gria4/Gabbr2/Plce1/Sst/Drd1/Vav2/Adcy3/Adcy1/Rac1/Pik3r2/Map2k1/Camk2b/Ryr2/Adcy9/Ppp1r1b/Npy/Atp1b2/Creb5/Grin2a/Vav3/Rras2/Adora1/Ptch1/Atp1a2/Hcn2/Htr1a/Rapgef3/Atp1b1/Pde4d/Gm45441/Map2k2/Tnni3/Adcy6/Atp2b3/Vip/Atp1a3/Ppp1r12a/Crhr1/Nfkbia	mmu:16476/mmu:12322/mmu:18708/mmu:67972/mmu:381290/mmu:11941/mmu:11928/mmu:14810/mmu:26413/mmu:108058/mmu:23797/mmu:12064/mmu:12669/mmu:14802/mmu:242425/mmu:74055/mmu:20604/mmu:13488/mmu:22325/mmu:104111/mmu:432530/mmu:19353/mmu:18709/mmu:26395/mmu:12323/mmu:20191/mmu:11515/mmu:19049/mmu:109648/mmu:11932/mmu:231991/mmu:14811/mmu:57257/mmu:66922/mmu:11539/mmu:19206/mmu:98660/mmu:15166/mmu:15550/mm…	52	40	ENSMUSG00000024617/ENSMUSG00000019943/ENSMUSG00000026463/ENSMUSG00000030302/ENSMUSG00000033161/ENSMUSG00000026959/ENSMUSG00000063358/ENSMUSG00000053819/ENSMUSG00000019699/ENSMUSG00000048482/ENSMUSG00000032773/ENSMUSG00000039809/ENSMUSG00000024998/ENSMUSG00000021478/ENSMUSG00000009621/ENSMUSG00000020654/ENSMUSG00000020431/ENSMUSG00000001847/ENSMUSG00000031834/ENSMUSG00000004936/ENSMUSG00000057897/…	12	ENSMUSG00000052684/ENSMUSG00000041417/ENSMUSG00000025892/ENSMUSG00000004366/ENSMUSG00000029819/ENSMUSG00000053007/ENSMUSG00000033721/ENSMUSG00000021721/ENSMUSG00000022469/ENSMUSG00000035458/ENSMUSG00000022994/ENSMUSG00000019772
mmu05231	Choline metabolism in cancer	28/1236	90/6356	0.0053235	0.0348459	ENSMUSG00000052684/ENSMUSG00000078816/ENSMUSG00000028360/ENSMUSG00000040479/ENSMUSG00000019831/ENSMUSG00000041417/ENSMUSG00000000489/ENSMUSG00000063358/ENSMUSG00000052889/ENSMUSG00000019699/ENSMUSG00000036095/ENSMUSG00000035246/ENSMUSG00000050965/ENSMUSG00000024122/ENSMUSG00000001847/ENSMUSG00000031834/ENSMUSG00000004936/ENSMUSG00000025856/ENSMUSG00000023828/ENSMUSG00000002496/ENSMUSG00000026821/…	Jun/Prkcg/Slc44a5/Dgkz/Wasf1/Pik3r1/Pdgfb/Mapk1/Prkcb/Akt3/Dgkb/Pcyt1b/Prkca/Pdpk1/Rac1/Pik3r2/Map2k1/Pdgfa/Slc22a3/Tsc2/Ralgds/Hras/Map2k2/Pla2g4c/Dgkk/Slc44a1/Pip5k1c/Rheb	mmu:16476/mmu:18752/mmu:242259/mmu:104418/mmu:83767/mmu:18708/mmu:18591/mmu:26413/mmu:18751/mmu:23797/mmu:217480/mmu:236899/mmu:18750/mmu:18607/mmu:19353/mmu:18709/mmu:26395/mmu:18590/mmu:20519/mmu:22084/mmu:19730/mmu:15461/mmu:26396/mmu:232889/mmu:331374/mmu:100434/mmu:18717/mmu:19744	28	22	ENSMUSG00000078816/ENSMUSG00000040479/ENSMUSG00000019831/ENSMUSG00000000489/ENSMUSG00000063358/ENSMUSG00000052889/ENSMUSG00000019699/ENSMUSG00000036095/ENSMUSG00000035246/ENSMUSG00000050965/ENSMUSG00000024122/ENSMUSG00000001847/ENSMUSG00000031834/ENSMUSG00000004936/ENSMUSG00000025856/ENSMUSG00000002496/ENSMUSG00000026821/ENSMUSG00000025499/ENSMUSG00000035027/ENSMUSG00000028412/ENSMUSG00000034902/…	6	ENSMUSG00000052684/ENSMUSG00000028360/ENSMUSG00000041417/ENSMUSG00000023828/ENSMUSG00000033847/ENSMUSG00000062393
mmu04723	Retrograde endocannabinoid signaling	36/1236	123/6356	0.00532812	0.0348459	ENSMUSG00000078816/ENSMUSG00000063358/ENSMUSG00000052889/ENSMUSG00000031748/ENSMUSG00000021303/ENSMUSG00000070570/ENSMUSG00000029713/ENSMUSG00000025892/ENSMUSG00000050965/ENSMUSG00000035735/ENSMUSG00000032192/ENSMUSG00000029211/ENSMUSG00000000560/ENSMUSG00000007653/ENSMUSG00000034171/ENSMUSG00000020654/ENSMUSG00000020431/ENSMUSG00000044288/ENSMUSG00000034656/ENSMUSG00000005580/ENSMUSG00000001260/…	Prkcg/Mapk1/Prkcb/Gnao1/Gng4/Slc17a7/Gnb2/Gria4/Prkca/Dagla/Gnb5/Gabra4/Gabra2/Gabrb2/Faah/Adcy3/Adcy1/Cnr1/Cacna1a/Adcy9/Gabrg1/Mapk11/Plcb1/Gabrb3/Slc17a8/Rims1/Gabra1/Gabrg3/Gng7/Ptgs2/Kcnj3/Gm28439/Adcy6/Plcb3/Gabrd/Kcnj9	mmu:18752/mmu:26413/mmu:18751/mmu:14681/mmu:14706/mmu:72961/mmu:14693/mmu:14802/mmu:18750/mmu:269060/mmu:14697/mmu:14397/mmu:14395/mmu:14401/mmu:14073/mmu:104111/mmu:432530/mmu:12801/mmu:12286/mmu:11515/mmu:14405/mmu:19094/mmu:18795/mmu:14402/mmu:216227/mmu:116837/mmu:14394/mmu:14407/mmu:14708/mmu:19225/mmu:16519/mmu:17719/mmu:11512/mmu:18797/mmu:14403/mmu:16524	36	29	ENSMUSG00000078816/ENSMUSG00000063358/ENSMUSG00000052889/ENSMUSG00000031748/ENSMUSG00000021303/ENSMUSG00000070570/ENSMUSG00000029713/ENSMUSG00000050965/ENSMUSG00000035735/ENSMUSG00000032192/ENSMUSG00000029211/ENSMUSG00000000560/ENSMUSG00000034171/ENSMUSG00000020654/ENSMUSG00000020431/ENSMUSG00000034656/ENSMUSG00000005580/ENSMUSG00000001260/ENSMUSG00000053137/ENSMUSG00000033676/ENSMUSG00000019935/…	7	ENSMUSG00000025892/ENSMUSG00000007653/ENSMUSG00000044288/ENSMUSG00000051177/ENSMUSG00000010803/ENSMUSG00000055026/ENSMUSG00000022994
mmu05033	Nicotine addiction	15/1236	40/6356	0.00590755	0.0378778	ENSMUSG00000026959/ENSMUSG00000070570/ENSMUSG00000025892/ENSMUSG00000029211/ENSMUSG00000000560/ENSMUSG00000007653/ENSMUSG00000034656/ENSMUSG00000001260/ENSMUSG00000059003/ENSMUSG00000033676/ENSMUSG00000019935/ENSMUSG00000010803/ENSMUSG00000055026/ENSMUSG00000110020/ENSMUSG00000029054	Grin1/Slc17a7/Gria4/Gabra4/Gabra2/Gabrb2/Cacna1a/Gabrg1/Grin2a/Gabrb3/Slc17a8/Gabra1/Gabrg3/Gm45441/Gabrd	mmu:14810/mmu:72961/mmu:14802/mmu:14397/mmu:14395/mmu:14401/mmu:12286/mmu:14405/mmu:14811/mmu:14402/mmu:216227/mmu:14394/mmu:14407/mmu:14814/mmu:14403	15	11	ENSMUSG00000026959/ENSMUSG00000070570/ENSMUSG00000029211/ENSMUSG00000000560/ENSMUSG00000034656/ENSMUSG00000001260/ENSMUSG00000059003/ENSMUSG00000033676/ENSMUSG00000019935/ENSMUSG00000110020/ENSMUSG00000029054	4	ENSMUSG00000025892/ENSMUSG00000007653/ENSMUSG00000010803/ENSMUSG00000055026
mmu04750	Inflammatory mediator regulation of TRP channels	28/1236	91/6356	0.0062996	0.0390295	ENSMUSG00000078816/ENSMUSG00000024617/ENSMUSG00000045038/ENSMUSG00000041417/ENSMUSG00000052889/ENSMUSG00000053819/ENSMUSG00000020053/ENSMUSG00000041380/ENSMUSG00000050965/ENSMUSG00000020704/ENSMUSG00000020654/ENSMUSG00000020431/ENSMUSG00000031834/ENSMUSG00000057897/ENSMUSG00000022514/ENSMUSG00000005580/ENSMUSG00000053137/ENSMUSG00000051177/ENSMUSG00000018507/ENSMUSG00000033847/ENSMUSG00000021108/…	Prkcg/Camk2a/Prkce/Pik3r1/Prkcb/Camk2d/Igf1/Htr2c/Prkca/Asic2/Adcy3/Adcy1/Pik3r2/Camk2b/Il1rap/Adcy9/Mapk11/Plcb1/Trpv2/Pla2g4c/Prkch/Plcg2/Ptger4/Adcy6/Plcb3/P2ry2/Prkcq/Ngf	mmu:18752/mmu:12322/mmu:18754/mmu:18708/mmu:18751/mmu:108058/mmu:16000/mmu:15560/mmu:18750/mmu:11418/mmu:104111/mmu:432530/mmu:18709/mmu:12323/mmu:16180/mmu:11515/mmu:19094/mmu:18795/mmu:22368/mmu:232889/mmu:18755/mmu:234779/mmu:19219/mmu:11512/mmu:18797/mmu:18442/mmu:18761/mmu:18049	28	17	ENSMUSG00000078816/ENSMUSG00000024617/ENSMUSG00000045038/ENSMUSG00000052889/ENSMUSG00000053819/ENSMUSG00000041380/ENSMUSG00000050965/ENSMUSG00000020704/ENSMUSG00000020654/ENSMUSG00000020431/ENSMUSG00000031834/ENSMUSG00000057897/ENSMUSG00000022514/ENSMUSG00000005580/ENSMUSG00000053137/ENSMUSG00000018507/ENSMUSG00000024960	11	ENSMUSG00000041417/ENSMUSG00000020053/ENSMUSG00000051177/ENSMUSG00000033847/ENSMUSG00000021108/ENSMUSG00000034330/ENSMUSG00000039942/ENSMUSG00000022994/ENSMUSG00000032860/ENSMUSG00000026778/ENSMUSG00000027859
mmu04141	Protein processing in endoplasmic reticulum	43/1236	154/6356	0.00632588	0.0390295	ENSMUSG00000032437/ENSMUSG00000031668/ENSMUSG00000029657/ENSMUSG00000059970/ENSMUSG00000028452/ENSMUSG00000035325/ENSMUSG00000071369/ENSMUSG00000039100/ENSMUSG00000008604/ENSMUSG00000030082/ENSMUSG00000024942/ENSMUSG00000005312/ENSMUSG00000032115/ENSMUSG00000025757/ENSMUSG00000031701/ENSMUSG00000015839/ENSMUSG00000026509/ENSMUSG00000050148/ENSMUSG00000025816/ENSMUSG00000001052/ENSMUSG00000019927/…	Stt3b/Eif2ak3/Hsph1/Hspa2/Vcp/Sec31a/Map3k5/Marchf6/Ubqln4/Sec61a1/Capn1/Ubqln1/Hyou1/Hspa4l/Dnaja2/Nfe2l2/Capn2/Ubqln2/Sec61a2/Sec24b/Ube2d1/Atf4/Man1a/Preb/Pdia6/Ube2j1/Dnaja1/Rpn2/P4hb/Man1a2/Hspa5/Ssr3/Rbx1/Dnajc5/Ppp1r15a/Hspa1b/Skp1/Amfr/Pdia3/Casp12/Sec31b/Bcap31/Eif2ak1	mmu:68292/mmu:13666/mmu:15505/mmu:15512/mmu:269523/mmu:69162/mmu:26408/mmu:223455/mmu:94232/mmu:53421/mmu:12333/mmu:56085/mmu:12282/mmu:18415/mmu:56445/mmu:18024/mmu:12334/mmu:54609/mmu:57743/mmu:99683/mmu:216080/mmu:11911/mmu:17155/mmu:50907/mmu:71853/mmu:56228/mmu:15502/mmu:20014/mmu:18453/mmu:17156/mmu:14828/mmu:67437/mmu:56438/mmu:13002/mmu:17872/mmu:15511/mmu:21402/mmu:23802/mmu:14827/mmu:12…	43	33	ENSMUSG00000032437/ENSMUSG00000029657/ENSMUSG00000059970/ENSMUSG00000028452/ENSMUSG00000035325/ENSMUSG00000071369/ENSMUSG00000039100/ENSMUSG00000008604/ENSMUSG00000030082/ENSMUSG00000024942/ENSMUSG00000005312/ENSMUSG00000032115/ENSMUSG00000025757/ENSMUSG00000031701/ENSMUSG00000050148/ENSMUSG00000025816/ENSMUSG00000001052/ENSMUSG00000019927/ENSMUSG00000042406/ENSMUSG00000003746/ENSMUSG00000045302/…	10	ENSMUSG00000031668/ENSMUSG00000015839/ENSMUSG00000026509/ENSMUSG00000027828/ENSMUSG00000022400/ENSMUSG00000040435/ENSMUSG00000090877/ENSMUSG00000025887/ENSMUSG00000051984/ENSMUSG00000002015
mmu04066	HIF-1 signaling pathway	28/1236	92/6356	0.00741989	0.0436661	ENSMUSG00000078816/ENSMUSG00000024617/ENSMUSG00000005413/ENSMUSG00000041417/ENSMUSG00000063358/ENSMUSG00000052889/ENSMUSG00000023067/ENSMUSG00000053819/ENSMUSG00000019699/ENSMUSG00000020053/ENSMUSG00000003031/ENSMUSG00000021196/ENSMUSG00000050965/ENSMUSG00000037012/ENSMUSG00000031834/ENSMUSG00000004936/ENSMUSG00000022797/ENSMUSG00000017390/ENSMUSG00000057897/ENSMUSG00000020277/ENSMUSG00000035027/…	Prkcg/Camk2a/Hmox1/Pik3r1/Mapk1/Prkcb/Cdkn1a/Camk2d/Akt3/Igf1/Cdkn1b/Pfkp/Prkca/Hk1/Pik3r2/Map2k1/Tfrc/Aldoc/Camk2b/Pfkl/Map2k2/Serpine1/Plcg2/Rbx1/Ifngr1/Cul2/Igf1r/Eno2	mmu:18752/mmu:12322/mmu:15368/mmu:18708/mmu:26413/mmu:18751/mmu:12575/mmu:108058/mmu:23797/mmu:16000/mmu:12576/mmu:56421/mmu:18750/mmu:15275/mmu:18709/mmu:26395/mmu:22042/mmu:11676/mmu:12323/mmu:18641/mmu:26396/mmu:18787/mmu:234779/mmu:56438/mmu:15979/mmu:71745/mmu:16001/mmu:13807	28	18	ENSMUSG00000078816/ENSMUSG00000024617/ENSMUSG00000063358/ENSMUSG00000052889/ENSMUSG00000053819/ENSMUSG00000019699/ENSMUSG00000021196/ENSMUSG00000050965/ENSMUSG00000037012/ENSMUSG00000031834/ENSMUSG00000004936/ENSMUSG00000022797/ENSMUSG00000017390/ENSMUSG00000057897/ENSMUSG00000020277/ENSMUSG00000035027/ENSMUSG00000024231/ENSMUSG00000005533	10	ENSMUSG00000005413/ENSMUSG00000041417/ENSMUSG00000023067/ENSMUSG00000020053/ENSMUSG00000003031/ENSMUSG00000037411/ENSMUSG00000034330/ENSMUSG00000022400/ENSMUSG00000020009/ENSMUSG00000004267
mmu04933	AGE-RAGE signaling pathway in diabetic complications	28/1236	92/6356	0.00741989	0.0436661	ENSMUSG00000052684/ENSMUSG00000045038/ENSMUSG00000041417/ENSMUSG00000063358/ENSMUSG00000037405/ENSMUSG00000052889/ENSMUSG00000019699/ENSMUSG00000003031/ENSMUSG00000050965/ENSMUSG00000024998/ENSMUSG00000044167/ENSMUSG00000001847/ENSMUSG00000031834/ENSMUSG00000031628/ENSMUSG00000029053/ENSMUSG00000038418/ENSMUSG00000027962/ENSMUSG00000053137/ENSMUSG00000031502/ENSMUSG00000026043/ENSMUSG00000031740/…	Jun/Prkce/Pik3r1/Mapk1/Icam1/Prkcb/Akt3/Cdkn1b/Prkca/Plce1/Foxo1/Rac1/Pik3r2/Casp3/Prkcz/Egr1/Vcam1/Mapk11/Col4a1/Col3a1/Mmp2/Plcb1/Hras/Diaph1/Plcd4/Serpine1/Plcg2/Plcb3	mmu:16476/mmu:18754/mmu:18708/mmu:26413/mmu:15894/mmu:18751/mmu:23797/mmu:12576/mmu:18750/mmu:74055/mmu:56458/mmu:19353/mmu:18709/mmu:12367/mmu:18762/mmu:13653/mmu:22329/mmu:19094/mmu:12826/mmu:12825/mmu:17390/mmu:18795/mmu:15461/mmu:13367/mmu:18802/mmu:18787/mmu:234779/mmu:18797	28	16	ENSMUSG00000045038/ENSMUSG00000063358/ENSMUSG00000052889/ENSMUSG00000019699/ENSMUSG00000050965/ENSMUSG00000024998/ENSMUSG00000044167/ENSMUSG00000001847/ENSMUSG00000031834/ENSMUSG00000029053/ENSMUSG00000038418/ENSMUSG00000027962/ENSMUSG00000053137/ENSMUSG00000025499/ENSMUSG00000024456/ENSMUSG00000024960	12	ENSMUSG00000052684/ENSMUSG00000041417/ENSMUSG00000037405/ENSMUSG00000003031/ENSMUSG00000031628/ENSMUSG00000031502/ENSMUSG00000026043/ENSMUSG00000031740/ENSMUSG00000051177/ENSMUSG00000026173/ENSMUSG00000037411/ENSMUSG00000034330
mmu04211	Longevity regulating pathway	26/1236	84/6356	0.00762836	0.0436661	ENSMUSG00000041417/ENSMUSG00000029471/ENSMUSG00000019699/ENSMUSG00000020053/ENSMUSG00000044167/ENSMUSG00000028944/ENSMUSG00000029167/ENSMUSG00000020654/ENSMUSG00000032009/ENSMUSG00000020431/ENSMUSG00000031834/ENSMUSG00000038205/ENSMUSG00000005580/ENSMUSG00000053007/ENSMUSG00000028893/ENSMUSG00000042406/ENSMUSG00000002496/ENSMUSG00000038894/ENSMUSG00000025499/ENSMUSG00000038332/ENSMUSG00000048756/…	Pik3r1/Camkk2/Akt3/Igf1/Foxo1/Prkag2/Ppargc1a/Adcy3/Sesn3/Adcy1/Pik3r2/Prkab2/Adcy9/Creb5/Sesn2/Atf4/Tsc2/Irs2/Hras/Sesn1/Foxo3/Adcy6/Cat/Igf1r/Prkaa2/Rheb	mmu:18708/mmu:207565/mmu:23797/mmu:16000/mmu:56458/mmu:108099/mmu:19017/mmu:104111/mmu:75747/mmu:432530/mmu:18709/mmu:108097/mmu:11515/mmu:231991/mmu:230784/mmu:11911/mmu:22084/mmu:384783/mmu:15461/mmu:140742/mmu:56484/mmu:11512/mmu:12359/mmu:16001/mmu:108079/mmu:19744	26	16	ENSMUSG00000029471/ENSMUSG00000019699/ENSMUSG00000044167/ENSMUSG00000028944/ENSMUSG00000020654/ENSMUSG00000020431/ENSMUSG00000031834/ENSMUSG00000038205/ENSMUSG00000005580/ENSMUSG00000042406/ENSMUSG00000002496/ENSMUSG00000025499/ENSMUSG00000038332/ENSMUSG00000005533/ENSMUSG00000028518/ENSMUSG00000028945	10	ENSMUSG00000041417/ENSMUSG00000020053/ENSMUSG00000029167/ENSMUSG00000032009/ENSMUSG00000053007/ENSMUSG00000028893/ENSMUSG00000038894/ENSMUSG00000048756/ENSMUSG00000022994/ENSMUSG00000027187
mmu04972	Pancreatic secretion	26/1236	84/6356	0.00762836	0.0436661	ENSMUSG00000078816/ENSMUSG00000019943/ENSMUSG00000026463/ENSMUSG00000030302/ENSMUSG00000033161/ENSMUSG00000074264/ENSMUSG00000052889/ENSMUSG00000032532/ENSMUSG00000050965/ENSMUSG00000020654/ENSMUSG00000020431/ENSMUSG00000001847/ENSMUSG00000021313/ENSMUSG00000005580/ENSMUSG00000041329/ENSMUSG00000019066/ENSMUSG00000051177/ENSMUSG00000032839/ENSMUSG00000007097/ENSMUSG00000026576/ENSMUSG00000022994/…	Prkcg/Atp2b1/Atp2b4/Atp2b2/Atp1a1/Amy1/Prkcb/Cck/Prkca/Adcy3/Adcy1/Rac1/Ryr2/Adcy9/Atp1b2/Rab3d/Plcb1/Trpc1/Atp1a2/Atp1b1/Adcy6/Atp2b3/Atp1a3/Ctrl/Plcb3/Sctr	mmu:18752/mmu:67972/mmu:381290/mmu:11941/mmu:11928/mmu:11722/mmu:18751/mmu:12424/mmu:18750/mmu:104111/mmu:432530/mmu:19353/mmu:20191/mmu:11515/mmu:11932/mmu:19340/mmu:18795/mmu:22063/mmu:98660/mmu:11931/mmu:11512/mmu:320707/mmu:232975/mmu:109660/mmu:18797/mmu:319229	26	21	ENSMUSG00000078816/ENSMUSG00000019943/ENSMUSG00000026463/ENSMUSG00000030302/ENSMUSG00000033161/ENSMUSG00000052889/ENSMUSG00000032532/ENSMUSG00000050965/ENSMUSG00000020654/ENSMUSG00000020431/ENSMUSG00000001847/ENSMUSG00000021313/ENSMUSG00000005580/ENSMUSG00000041329/ENSMUSG00000019066/ENSMUSG00000032839/ENSMUSG00000007097/ENSMUSG00000026576/ENSMUSG00000031376/ENSMUSG00000040907/ENSMUSG00000024960	5	ENSMUSG00000074264/ENSMUSG00000051177/ENSMUSG00000022994/ENSMUSG00000031896/ENSMUSG00000026387
mmu04012	ErbB signaling pathway	24/1236	76/6356	0.00774506	0.0436661	ENSMUSG00000052684/ENSMUSG00000078816/ENSMUSG00000024617/ENSMUSG00000041417/ENSMUSG00000062209/ENSMUSG00000063358/ENSMUSG00000052889/ENSMUSG00000023067/ENSMUSG00000053819/ENSMUSG00000019699/ENSMUSG00000021448/ENSMUSG00000003031/ENSMUSG00000022346/ENSMUSG00000033352/ENSMUSG00000050965/ENSMUSG00000009406/ENSMUSG00000031834/ENSMUSG00000004936/ENSMUSG00000057897/ENSMUSG00000039913/ENSMUSG00000025499/…	Jun/Prkcg/Camk2a/Pik3r1/Erbb4/Mapk1/Prkcb/Cdkn1a/Camk2d/Akt3/Shc3/Cdkn1b/Myc/Map2k4/Prkca/Elk1/Pik3r2/Map2k1/Camk2b/Pak5/Hras/Map2k2/Plcg2/Araf	mmu:16476/mmu:18752/mmu:12322/mmu:18708/mmu:13869/mmu:26413/mmu:18751/mmu:12575/mmu:108058/mmu:23797/mmu:20418/mmu:12576/mmu:17869/mmu:26398/mmu:18750/mmu:13712/mmu:18709/mmu:26395/mmu:12323/mmu:241656/mmu:15461/mmu:26396/mmu:234779/mmu:11836	24	15	ENSMUSG00000078816/ENSMUSG00000024617/ENSMUSG00000063358/ENSMUSG00000052889/ENSMUSG00000053819/ENSMUSG00000019699/ENSMUSG00000021448/ENSMUSG00000033352/ENSMUSG00000050965/ENSMUSG00000031834/ENSMUSG00000004936/ENSMUSG00000057897/ENSMUSG00000039913/ENSMUSG00000025499/ENSMUSG00000035027	9	ENSMUSG00000052684/ENSMUSG00000041417/ENSMUSG00000062209/ENSMUSG00000023067/ENSMUSG00000003031/ENSMUSG00000022346/ENSMUSG00000009406/ENSMUSG00000034330/ENSMUSG00000001127
mmu04213	Longevity regulating pathway - multiple species	19/1236	57/6356	0.00908835	0.0497888	ENSMUSG00000041417/ENSMUSG00000019699/ENSMUSG00000020053/ENSMUSG00000059970/ENSMUSG00000044167/ENSMUSG00000028944/ENSMUSG00000020654/ENSMUSG00000020431/ENSMUSG00000031834/ENSMUSG00000038205/ENSMUSG00000005580/ENSMUSG00000038894/ENSMUSG00000025499/ENSMUSG00000048756/ENSMUSG00000022994/ENSMUSG00000027187/ENSMUSG00000005533/ENSMUSG00000090877/ENSMUSG00000028518	Pik3r1/Akt3/Igf1/Hspa2/Foxo1/Prkag2/Adcy3/Adcy1/Pik3r2/Prkab2/Adcy9/Irs2/Hras/Foxo3/Adcy6/Cat/Igf1r/Hspa1b/Prkaa2	mmu:18708/mmu:23797/mmu:16000/mmu:15512/mmu:56458/mmu:108099/mmu:104111/mmu:432530/mmu:18709/mmu:108097/mmu:11515/mmu:384783/mmu:15461/mmu:56484/mmu:11512/mmu:12359/mmu:16001/mmu:15511/mmu:108079	19	12	ENSMUSG00000019699/ENSMUSG00000059970/ENSMUSG00000044167/ENSMUSG00000028944/ENSMUSG00000020654/ENSMUSG00000020431/ENSMUSG00000031834/ENSMUSG00000038205/ENSMUSG00000005580/ENSMUSG00000025499/ENSMUSG00000005533/ENSMUSG00000028518	7	ENSMUSG00000041417/ENSMUSG00000020053/ENSMUSG00000038894/ENSMUSG00000048756/ENSMUSG00000022994/ENSMUSG00000027187/ENSMUSG00000090877
mmu04650	Natural killer cell mediated cytotoxicity	25/1236	81/6356	0.00913557	0.0497888	ENSMUSG00000078816/ENSMUSG00000041417/ENSMUSG00000033953/ENSMUSG00000027544/ENSMUSG00000063358/ENSMUSG00000037405/ENSMUSG00000052889/ENSMUSG00000021448/ENSMUSG00000059456/ENSMUSG00000028161/ENSMUSG00000050965/ENSMUSG00000021816/ENSMUSG00000009621/ENSMUSG00000001847/ENSMUSG00000031834/ENSMUSG00000004936/ENSMUSG00000054520/ENSMUSG00000031628/ENSMUSG00000033721/ENSMUSG00000025499/ENSMUSG00000035027/…	Prkcg/Pik3r1/Ppp3r1/Nfatc2/Mapk1/Icam1/Prkcb/Shc3/Ptk2b/Ppp3ca/Prkca/Ppp3cb/Vav2/Rac1/Pik3r2/Map2k1/Sh3bp2/Casp3/Vav3/Hras/Map2k2/Plcg2/Araf/Ifngr1/Gm14991	mmu:18752/mmu:18708/mmu:19058/mmu:18019/mmu:26413/mmu:15894/mmu:18751/mmu:20418/mmu:19229/mmu:19055/mmu:18750/mmu:19056/mmu:22325/mmu:19353/mmu:18709/mmu:26395/mmu:24055/mmu:12367/mmu:57257/mmu:15461/mmu:26396/mmu:234779/mmu:11836/mmu:15979/mmu:245616	25	17	ENSMUSG00000078816/ENSMUSG00000033953/ENSMUSG00000027544/ENSMUSG00000063358/ENSMUSG00000052889/ENSMUSG00000021448/ENSMUSG00000059456/ENSMUSG00000028161/ENSMUSG00000050965/ENSMUSG00000021816/ENSMUSG00000009621/ENSMUSG00000001847/ENSMUSG00000031834/ENSMUSG00000004936/ENSMUSG00000025499/ENSMUSG00000035027/ENSMUSG00000082021	8	ENSMUSG00000041417/ENSMUSG00000037405/ENSMUSG00000054520/ENSMUSG00000031628/ENSMUSG00000033721/ENSMUSG00000034330/ENSMUSG00000001127/ENSMUSG00000020009
mmu01521	EGFR tyrosine kinase inhibitor resistance	22/1236	69/6356	0.00932228	0.0499735	ENSMUSG00000078816/ENSMUSG00000041417/ENSMUSG00000000489/ENSMUSG00000063358/ENSMUSG00000052889/ENSMUSG00000019699/ENSMUSG00000020053/ENSMUSG00000021448/ENSMUSG00000027381/ENSMUSG00000050965/ENSMUSG00000009376/ENSMUSG00000031834/ENSMUSG00000004936/ENSMUSG00000025856/ENSMUSG00000031451/ENSMUSG00000025499/ENSMUSG00000035027/ENSMUSG00000048756/ENSMUSG00000034330/ENSMUSG00000001127/ENSMUSG00000005533/…	Prkcg/Pik3r1/Pdgfb/Mapk1/Prkcb/Akt3/Igf1/Shc3/Bcl2l11/Prkca/Met/Pik3r2/Map2k1/Pdgfa/Gas6/Hras/Map2k2/Foxo3/Plcg2/Araf/Igf1r/Bcl2l1	mmu:18752/mmu:18708/mmu:18591/mmu:26413/mmu:18751/mmu:23797/mmu:16000/mmu:20418/mmu:12125/mmu:18750/mmu:17295/mmu:18709/mmu:26395/mmu:18590/mmu:14456/mmu:15461/mmu:26396/mmu:56484/mmu:234779/mmu:11836/mmu:16001/mmu:12048	22	15	ENSMUSG00000078816/ENSMUSG00000000489/ENSMUSG00000063358/ENSMUSG00000052889/ENSMUSG00000019699/ENSMUSG00000021448/ENSMUSG00000050965/ENSMUSG00000009376/ENSMUSG00000031834/ENSMUSG00000004936/ENSMUSG00000025856/ENSMUSG00000025499/ENSMUSG00000035027/ENSMUSG00000005533/ENSMUSG00000007659	7	ENSMUSG00000041417/ENSMUSG00000020053/ENSMUSG00000027381/ENSMUSG00000031451/ENSMUSG00000048756/ENSMUSG00000034330/ENSMUSG00000001127
mmu04068	FoxO signaling pathway	34/1236	119/6356	0.00986893	0.0520506	ENSMUSG00000041417/ENSMUSG00000063358/ENSMUSG00000023067/ENSMUSG00000019699/ENSMUSG00000020053/ENSMUSG00000025813/ENSMUSG00000003031/ENSMUSG00000027381/ENSMUSG00000044167/ENSMUSG00000028944/ENSMUSG00000025422/ENSMUSG00000007617/ENSMUSG00000024122/ENSMUSG00000031834/ENSMUSG00000038205/ENSMUSG00000004936/ENSMUSG00000022508/ENSMUSG00000096472/ENSMUSG00000017376/ENSMUSG00000000184/ENSMUSG00000053137/…	Pik3r1/Mapk1/Cdkn1a/Akt3/Igf1/Homer2/Cdkn1b/Bcl2l11/Foxo1/Prkag2/Agap2/Homer1/Pdpk1/Pik3r2/Prkab2/Map2k1/Bcl6/Cdkn2d/Nlk/Ccnd2/Mapk11/Csnk1e/Setd7/Irs2/Hras/Map2k2/Foxo3/Araf/Cat/Gadd45g/Igf1r/Foxo4/Foxg1/Prkaa2	mmu:18708/mmu:26413/mmu:12575/mmu:23797/mmu:16000/mmu:26557/mmu:12576/mmu:12125/mmu:56458/mmu:108099/mmu:216439/mmu:26556/mmu:18607/mmu:18709/mmu:108097/mmu:26395/mmu:12053/mmu:12581/mmu:18099/mmu:12444/mmu:19094/mmu:27373/mmu:73251/mmu:384783/mmu:15461/mmu:26396/mmu:56484/mmu:11836/mmu:12359/mmu:23882/mmu:16001/mmu:54601/mmu:15228/mmu:108079	34	19	ENSMUSG00000063358/ENSMUSG00000019699/ENSMUSG00000025813/ENSMUSG00000044167/ENSMUSG00000028944/ENSMUSG00000025422/ENSMUSG00000007617/ENSMUSG00000024122/ENSMUSG00000031834/ENSMUSG00000038205/ENSMUSG00000004936/ENSMUSG00000096472/ENSMUSG00000017376/ENSMUSG00000053137/ENSMUSG00000025499/ENSMUSG00000035027/ENSMUSG00000021453/ENSMUSG00000005533/ENSMUSG00000028518	15	ENSMUSG00000041417/ENSMUSG00000023067/ENSMUSG00000020053/ENSMUSG00000003031/ENSMUSG00000027381/ENSMUSG00000022508/ENSMUSG00000000184/ENSMUSG00000022433/ENSMUSG00000037111/ENSMUSG00000038894/ENSMUSG00000048756/ENSMUSG00000001127/ENSMUSG00000027187/ENSMUSG00000042903/ENSMUSG00000020950
mmu04726	Serotonergic synapse	29/1236	100/6356	0.0132657	0.06785	ENSMUSG00000078816/ENSMUSG00000024190/ENSMUSG00000063358/ENSMUSG00000052889/ENSMUSG00000031748/ENSMUSG00000041380/ENSMUSG00000021303/ENSMUSG00000029713/ENSMUSG00000050965/ENSMUSG00000032192/ENSMUSG00000007653/ENSMUSG00000054477/ENSMUSG00000004936/ENSMUSG00000034656/ENSMUSG00000031628/ENSMUSG00000051177/ENSMUSG00000033676/ENSMUSG00000032839/ENSMUSG00000048240/ENSMUSG00000021721/ENSMUSG00000032487/…	Prkcg/Dusp1/Mapk1/Prkcb/Gnao1/Htr2c/Gng4/Gnb2/Prkca/Gnb5/Gabrb2/Kcnn2/Map2k1/Cacna1a/Casp3/Plcb1/Gabrb3/Trpc1/Gng7/Htr1a/Ptgs2/Rapgef3/Hras/Kcnj3/Pla2g4c/Araf/Plcb3/Kcnj9/App	mmu:18752/mmu:19252/mmu:26413/mmu:18751/mmu:14681/mmu:15560/mmu:14706/mmu:14693/mmu:18750/mmu:14697/mmu:14401/mmu:140492/mmu:26395/mmu:12286/mmu:12367/mmu:18795/mmu:14402/mmu:22063/mmu:14708/mmu:15550/mmu:19225/mmu:223864/mmu:15461/mmu:16519/mmu:232889/mmu:11836/mmu:18797/mmu:16524/mmu:11820	29	21	ENSMUSG00000078816/ENSMUSG00000063358/ENSMUSG00000052889/ENSMUSG00000031748/ENSMUSG00000041380/ENSMUSG00000021303/ENSMUSG00000029713/ENSMUSG00000050965/ENSMUSG00000032192/ENSMUSG00000054477/ENSMUSG00000004936/ENSMUSG00000034656/ENSMUSG00000033676/ENSMUSG00000032839/ENSMUSG00000048240/ENSMUSG00000032487/ENSMUSG00000025499/ENSMUSG00000026824/ENSMUSG00000024960/ENSMUSG00000038026/ENSMUSG00000022892	8	ENSMUSG00000024190/ENSMUSG00000007653/ENSMUSG00000031628/ENSMUSG00000051177/ENSMUSG00000021721/ENSMUSG00000022469/ENSMUSG00000033847/ENSMUSG00000001127
mmu04260	Cardiac muscle contraction	21/1236	67/6356	0.0134171	0.06785	ENSMUSG00000066189/ENSMUSG00000033161/ENSMUSG00000020882/ENSMUSG00000003352/ENSMUSG00000030376/ENSMUSG00000040118/ENSMUSG00000010066/ENSMUSG00000051811/ENSMUSG00000021313/ENSMUSG00000040373/ENSMUSG00000041329/ENSMUSG00000007097/ENSMUSG00000026576/ENSMUSG00000038239/ENSMUSG00000115234/ENSMUSG00000060681/ENSMUSG00000101111/ENSMUSG00000035458/ENSMUSG00000040907/ENSMUSG00000020723/ENSMUSG00000053395	Cacng3/Atp1a1/Cacnb1/Cacnb3/Slc8a2/Cacna2d1/Cacna2d2/Cox6b2/Ryr2/Cacng5/Atp1b2/Atp1a2/Atp1b1/Hrc/Gm49130/Slc9a6/Gm28437/Tnni3/Atp1a3/Cacng4/Cacng8	mmu:54376/mmu:11928/mmu:12295/mmu:12297/mmu:110891/mmu:12293/mmu:56808/mmu:333182/mmu:20191/mmu:140723/mmu:11932/mmu:98660/mmu:11931/mmu:15464/mmu:17888/mmu:236794/mmu:17710/mmu:21954/mmu:232975/mmu:54377/mmu:81905	21	15	ENSMUSG00000066189/ENSMUSG00000033161/ENSMUSG00000020882/ENSMUSG00000003352/ENSMUSG00000030376/ENSMUSG00000040118/ENSMUSG00000021313/ENSMUSG00000040373/ENSMUSG00000041329/ENSMUSG00000007097/ENSMUSG00000026576/ENSMUSG00000101111/ENSMUSG00000040907/ENSMUSG00000020723/ENSMUSG00000053395	6	ENSMUSG00000010066/ENSMUSG00000051811/ENSMUSG00000038239/ENSMUSG00000115234/ENSMUSG00000060681/ENSMUSG00000035458
mmu05218	Melanoma	20/1236	63/6356	0.013487	0.06785	ENSMUSG00000041417/ENSMUSG00000000489/ENSMUSG00000063358/ENSMUSG00000023067/ENSMUSG00000019699/ENSMUSG00000020053/ENSMUSG00000009376/ENSMUSG00000031834/ENSMUSG00000027490/ENSMUSG00000004936/ENSMUSG00000025856/ENSMUSG00000025499/ENSMUSG00000031565/ENSMUSG00000000182/ENSMUSG00000035027/ENSMUSG00000001127/ENSMUSG00000021453/ENSMUSG00000005533/ENSMUSG00000057967/ENSMUSG00000021732	Pik3r1/Pdgfb/Mapk1/Cdkn1a/Akt3/Igf1/Met/Pik3r2/E2f1/Map2k1/Pdgfa/Hras/Fgfr1/Fgf23/Map2k2/Araf/Gadd45g/Igf1r/Fgf18/Fgf10	mmu:18708/mmu:18591/mmu:26413/mmu:12575/mmu:23797/mmu:16000/mmu:17295/mmu:18709/mmu:13555/mmu:26395/mmu:18590/mmu:15461/mmu:14182/mmu:64654/mmu:26396/mmu:11836/mmu:23882/mmu:16001/mmu:14172/mmu:14165	20	12	ENSMUSG00000000489/ENSMUSG00000063358/ENSMUSG00000019699/ENSMUSG00000009376/ENSMUSG00000031834/ENSMUSG00000027490/ENSMUSG00000004936/ENSMUSG00000025856/ENSMUSG00000025499/ENSMUSG00000035027/ENSMUSG00000021453/ENSMUSG00000005533	8	ENSMUSG00000041417/ENSMUSG00000023067/ENSMUSG00000020053/ENSMUSG00000031565/ENSMUSG00000000182/ENSMUSG00000001127/ENSMUSG00000057967/ENSMUSG00000021732
mmu04928	Parathyroid hormone synthesis, secretion and action	27/1236	92/6356	0.014051	0.0696163	ENSMUSG00000078816/ENSMUSG00000063358/ENSMUSG00000052889/ENSMUSG00000023067/ENSMUSG00000029436/ENSMUSG00000050965/ENSMUSG00000066406/ENSMUSG00000020654/ENSMUSG00000020431/ENSMUSG00000005583/ENSMUSG00000004936/ENSMUSG00000015846/ENSMUSG00000005580/ENSMUSG00000038418/ENSMUSG00000000957/ENSMUSG00000053007/ENSMUSG00000051177/ENSMUSG00000026826/ENSMUSG00000051980/ENSMUSG00000042406/ENSMUSG00000027612/…	Prkcg/Mapk1/Prkcb/Cdkn1a/Mmp17/Prkca/Akap13/Adcy3/Adcy1/Mef2c/Map2k1/Rxra/Adcy9/Egr1/Mmp14/Creb5/Plcb1/Nr4a2/Casr/Atf4/Mmp24/Pde4d/Fgfr1/Fgf23/Araf/Adcy6/Plcb3	mmu:18752/mmu:26413/mmu:18751/mmu:12575/mmu:23948/mmu:18750/mmu:75547/mmu:104111/mmu:432530/mmu:17260/mmu:26395/mmu:20181/mmu:11515/mmu:13653/mmu:17387/mmu:231991/mmu:18795/mmu:18227/mmu:12374/mmu:11911/mmu:17391/mmu:238871/mmu:14182/mmu:64654/mmu:11836/mmu:11512/mmu:18797	27	16	ENSMUSG00000078816/ENSMUSG00000063358/ENSMUSG00000052889/ENSMUSG00000029436/ENSMUSG00000050965/ENSMUSG00000020654/ENSMUSG00000020431/ENSMUSG00000005583/ENSMUSG00000004936/ENSMUSG00000005580/ENSMUSG00000038418/ENSMUSG00000000957/ENSMUSG00000042406/ENSMUSG00000027612/ENSMUSG00000021699/ENSMUSG00000024960	11	ENSMUSG00000023067/ENSMUSG00000066406/ENSMUSG00000015846/ENSMUSG00000053007/ENSMUSG00000051177/ENSMUSG00000026826/ENSMUSG00000051980/ENSMUSG00000031565/ENSMUSG00000000182/ENSMUSG00000001127/ENSMUSG00000022994
mmu04062	Chemokine signaling pathway	40/1236	148/6356	0.0145161	0.070847	ENSMUSG00000041417/ENSMUSG00000031778/ENSMUSG00000063358/ENSMUSG00000052889/ENSMUSG00000019699/ENSMUSG00000021448/ENSMUSG00000039621/ENSMUSG00000021303/ENSMUSG00000029713/ENSMUSG00000059456/ENSMUSG00000061353/ENSMUSG00000009621/ENSMUSG00000032192/ENSMUSG00000004221/ENSMUSG00000020654/ENSMUSG00000020431/ENSMUSG00000001847/ENSMUSG00000031834/ENSMUSG00000004936/ENSMUSG00000020901/ENSMUSG00000032946/…	Pik3r1/Cx3cl1/Mapk1/Prkcb/Akt3/Shc3/Prex1/Gng4/Gnb2/Ptk2b/Cxcl12/Vav2/Gnb5/Ikbkg/Adcy3/Adcy1/Rac1/Pik3r2/Map2k1/Pik3r5/Rasgrp2/Adcy9/Prkcz/Nfkbib/Vav3/Plcb1/Stat2/Jak3/Cxcr4/Gng7/Pxn/Hras/Grk2/Foxo3/Plcg2/Adcy6/Plcb3/Grk6/Nfkbia/Pik3r6	mmu:18708/mmu:20312/mmu:26413/mmu:18751/mmu:23797/mmu:20418/mmu:277360/mmu:14706/mmu:14693/mmu:19229/mmu:20315/mmu:22325/mmu:14697/mmu:16151/mmu:104111/mmu:432530/mmu:19353/mmu:18709/mmu:26395/mmu:320207/mmu:19395/mmu:11515/mmu:18762/mmu:18036/mmu:57257/mmu:18795/mmu:20847/mmu:16453/mmu:12767/mmu:14708/mmu:19303/mmu:15461/mmu:110355/mmu:56484/mmu:234779/mmu:11512/mmu:18797/mmu:26385/mmu:18035/mmu…	40	29	ENSMUSG00000031778/ENSMUSG00000063358/ENSMUSG00000052889/ENSMUSG00000019699/ENSMUSG00000021448/ENSMUSG00000039621/ENSMUSG00000021303/ENSMUSG00000029713/ENSMUSG00000059456/ENSMUSG00000009621/ENSMUSG00000032192/ENSMUSG00000020654/ENSMUSG00000020431/ENSMUSG00000001847/ENSMUSG00000031834/ENSMUSG00000004936/ENSMUSG00000020901/ENSMUSG00000032946/ENSMUSG00000005580/ENSMUSG00000029053/ENSMUSG00000030595/…	11	ENSMUSG00000041417/ENSMUSG00000061353/ENSMUSG00000004221/ENSMUSG00000033721/ENSMUSG00000051177/ENSMUSG00000031805/ENSMUSG00000045382/ENSMUSG00000029528/ENSMUSG00000048756/ENSMUSG00000034330/ENSMUSG00000022994
mmu04973	Carbohydrate digestion and absorption	14/1236	40/6356	0.0150538	0.0723909	ENSMUSG00000041417/ENSMUSG00000033161/ENSMUSG00000074264/ENSMUSG00000052889/ENSMUSG00000019699/ENSMUSG00000037012/ENSMUSG00000031834/ENSMUSG00000041329/ENSMUSG00000051177/ENSMUSG00000007097/ENSMUSG00000026576/ENSMUSG00000040907/ENSMUSG00000024960/ENSMUSG00000032114	Pik3r1/Atp1a1/Amy1/Prkcb/Akt3/Hk1/Pik3r2/Atp1b2/Plcb1/Atp1a2/Atp1b1/Atp1a3/Plcb3/Slc37a4	mmu:18708/mmu:11928/mmu:11722/mmu:18751/mmu:23797/mmu:15275/mmu:18709/mmu:11932/mmu:18795/mmu:98660/mmu:11931/mmu:232975/mmu:18797/mmu:14385	14	11	ENSMUSG00000033161/ENSMUSG00000052889/ENSMUSG00000019699/ENSMUSG00000037012/ENSMUSG00000031834/ENSMUSG00000041329/ENSMUSG00000007097/ENSMUSG00000026576/ENSMUSG00000040907/ENSMUSG00000024960/ENSMUSG00000032114	3	ENSMUSG00000041417/ENSMUSG00000074264/ENSMUSG00000051177
mmu04728	Dopaminergic synapse	32/1236	114/6356	0.0156989	0.0733364	ENSMUSG00000078816/ENSMUSG00000024617/ENSMUSG00000074657/ENSMUSG00000052889/ENSMUSG00000053819/ENSMUSG00000019699/ENSMUSG00000031748/ENSMUSG00000021303/ENSMUSG00000029713/ENSMUSG00000025892/ENSMUSG00000028161/ENSMUSG00000050965/ENSMUSG00000021478/ENSMUSG00000021816/ENSMUSG00000032192/ENSMUSG00000064329/ENSMUSG00000034656/ENSMUSG00000057897/ENSMUSG00000061718/ENSMUSG00000029120/ENSMUSG00000020349/…	Prkcg/Camk2a/Kif5a/Prkcb/Camk2d/Akt3/Gnao1/Gng4/Gnb2/Gria4/Ppp3ca/Prkca/Drd1/Ppp3cb/Gnb5/Scn1a/Cacna1a/Camk2b/Ppp1r1b/Ppp2r2c/Ppp2ca/Creb5/Mapk11/Grin2a/Plcb1/Kif5c/Ppp2r2b/Atf4/Gng7/Kcnj3/Plcb3/Kcnj9	mmu:18752/mmu:12322/mmu:16572/mmu:18751/mmu:108058/mmu:23797/mmu:14681/mmu:14706/mmu:14693/mmu:14802/mmu:19055/mmu:18750/mmu:13488/mmu:19056/mmu:14697/mmu:20265/mmu:12286/mmu:12323/mmu:19049/mmu:269643/mmu:19052/mmu:231991/mmu:19094/mmu:14811/mmu:18795/mmu:16574/mmu:72930/mmu:11911/mmu:14708/mmu:16519/mmu:18797/mmu:16524	32	28	ENSMUSG00000078816/ENSMUSG00000024617/ENSMUSG00000074657/ENSMUSG00000052889/ENSMUSG00000053819/ENSMUSG00000019699/ENSMUSG00000031748/ENSMUSG00000021303/ENSMUSG00000029713/ENSMUSG00000028161/ENSMUSG00000050965/ENSMUSG00000021478/ENSMUSG00000021816/ENSMUSG00000032192/ENSMUSG00000034656/ENSMUSG00000057897/ENSMUSG00000061718/ENSMUSG00000029120/ENSMUSG00000020349/ENSMUSG00000053137/ENSMUSG00000059003/…	4	ENSMUSG00000025892/ENSMUSG00000064329/ENSMUSG00000053007/ENSMUSG00000051177
mmu04926	Relaxin signaling pathway	32/1236	114/6356	0.0156989	0.0733364	ENSMUSG00000052684/ENSMUSG00000041417/ENSMUSG00000063358/ENSMUSG00000019699/ENSMUSG00000021448/ENSMUSG00000031748/ENSMUSG00000021303/ENSMUSG00000029713/ENSMUSG00000033352/ENSMUSG00000050965/ENSMUSG00000032192/ENSMUSG00000020654/ENSMUSG00000020431/ENSMUSG00000031834/ENSMUSG00000004936/ENSMUSG00000005580/ENSMUSG00000029053/ENSMUSG00000053007/ENSMUSG00000053137/ENSMUSG00000031502/ENSMUSG00000026043/…	Jun/Pik3r1/Mapk1/Akt3/Shc3/Gnao1/Gng4/Gnb2/Map2k4/Prkca/Gnb5/Adcy3/Adcy1/Pik3r2/Map2k1/Adcy9/Prkcz/Creb5/Mapk11/Col4a1/Col3a1/Mmp2/Plcb1/Atf4/Gng7/Nos1/Hras/Map2k2/Rxfp1/Adcy6/Plcb3/Nfkbia	mmu:16476/mmu:18708/mmu:26413/mmu:23797/mmu:20418/mmu:14681/mmu:14706/mmu:14693/mmu:26398/mmu:18750/mmu:14697/mmu:104111/mmu:432530/mmu:18709/mmu:26395/mmu:11515/mmu:18762/mmu:231991/mmu:19094/mmu:12826/mmu:12825/mmu:17390/mmu:18795/mmu:11911/mmu:14708/mmu:18125/mmu:15461/mmu:26396/mmu:381489/mmu:11512/mmu:18797/mmu:18035	32	22	ENSMUSG00000063358/ENSMUSG00000019699/ENSMUSG00000021448/ENSMUSG00000031748/ENSMUSG00000021303/ENSMUSG00000029713/ENSMUSG00000033352/ENSMUSG00000050965/ENSMUSG00000032192/ENSMUSG00000020654/ENSMUSG00000020431/ENSMUSG00000031834/ENSMUSG00000004936/ENSMUSG00000005580/ENSMUSG00000029053/ENSMUSG00000053137/ENSMUSG00000042406/ENSMUSG00000048240/ENSMUSG00000025499/ENSMUSG00000035027/ENSMUSG00000024960/…	10	ENSMUSG00000052684/ENSMUSG00000041417/ENSMUSG00000053007/ENSMUSG00000031502/ENSMUSG00000026043/ENSMUSG00000031740/ENSMUSG00000051177/ENSMUSG00000029361/ENSMUSG00000034009/ENSMUSG00000022994
mmu05163	Human cytomegalovirus infection	50/1236	195/6356	0.0190056	0.087533	ENSMUSG00000078816/ENSMUSG00000041417/ENSMUSG00000033953/ENSMUSG00000031778/ENSMUSG00000027544/ENSMUSG00000063358/ENSMUSG00000052889/ENSMUSG00000023067/ENSMUSG00000019699/ENSMUSG00000031748/ENSMUSG00000021303/ENSMUSG00000029713/ENSMUSG00000022346/ENSMUSG00000059456/ENSMUSG00000028161/ENSMUSG00000050965/ENSMUSG00000061353/ENSMUSG00000009406/ENSMUSG00000037321/ENSMUSG00000021816/ENSMUSG00000032192/…	Prkcg/Pik3r1/Ppp3r1/Cx3cl1/Nfatc2/Mapk1/Prkcb/Cdkn1a/Akt3/Gnao1/Gng4/Gnb2/Myc/Ptk2b/Ppp3ca/Prkca/Cxcl12/Elk1/Tap1/Ppp3cb/Gnb5/Akap13/Ikbkg/Adcy3/Adcy1/Rac1/Pik3r2/E2f1/Map2k1/Adcy9/Casp3/Tnfrsf1a/Creb5/Mapk11/Ctnnb1/Plcb1/Atf4/Tsc2/Cxcr4/Gng7/Pxn/Ptgs2/Hras/Map2k2/Ptger4/Adcy6/Plcb3/Pdia3/Nfkbia/Rheb	mmu:18752/mmu:18708/mmu:19058/mmu:20312/mmu:18019/mmu:26413/mmu:18751/mmu:12575/mmu:23797/mmu:14681/mmu:14706/mmu:14693/mmu:17869/mmu:19229/mmu:19055/mmu:18750/mmu:20315/mmu:13712/mmu:21354/mmu:19056/mmu:14697/mmu:75547/mmu:16151/mmu:104111/mmu:432530/mmu:19353/mmu:18709/mmu:13555/mmu:26395/mmu:11515/mmu:12367/mmu:21937/mmu:231991/mmu:19094/mmu:12387/mmu:18795/mmu:11911/mmu:22084/mmu:12767/mmu:14…	50	34	ENSMUSG00000078816/ENSMUSG00000033953/ENSMUSG00000031778/ENSMUSG00000027544/ENSMUSG00000063358/ENSMUSG00000052889/ENSMUSG00000019699/ENSMUSG00000031748/ENSMUSG00000021303/ENSMUSG00000029713/ENSMUSG00000059456/ENSMUSG00000028161/ENSMUSG00000050965/ENSMUSG00000021816/ENSMUSG00000032192/ENSMUSG00000020654/ENSMUSG00000020431/ENSMUSG00000001847/ENSMUSG00000031834/ENSMUSG00000027490/ENSMUSG00000004936/…	16	ENSMUSG00000041417/ENSMUSG00000023067/ENSMUSG00000022346/ENSMUSG00000061353/ENSMUSG00000009406/ENSMUSG00000037321/ENSMUSG00000066406/ENSMUSG00000004221/ENSMUSG00000031628/ENSMUSG00000030341/ENSMUSG00000053007/ENSMUSG00000051177/ENSMUSG00000045382/ENSMUSG00000029528/ENSMUSG00000039942/ENSMUSG00000022994
mmu05030	Cocaine addiction	15/1236	45/6356	0.0193144	0.0877196	ENSMUSG00000052684/ENSMUSG00000026959/ENSMUSG00000048482/ENSMUSG00000020886/ENSMUSG00000021478/ENSMUSG00000003974/ENSMUSG00000003545/ENSMUSG00000061718/ENSMUSG00000053007/ENSMUSG00000059003/ENSMUSG00000048895/ENSMUSG00000042406/ENSMUSG00000027400/ENSMUSG00000020599/ENSMUSG00000110020	Jun/Grin1/Bdnf/Dlg4/Drd1/Grm3/Fosb/Ppp1r1b/Creb5/Grin2a/Cdk5r1/Atf4/Pdyn/Rgs9/Gm45441	mmu:16476/mmu:14810/mmu:12064/mmu:13385/mmu:13488/mmu:108069/mmu:14282/mmu:19049/mmu:231991/mmu:14811/mmu:12569/mmu:11911/mmu:18610/mmu:19739/mmu:14814	15	12	ENSMUSG00000026959/ENSMUSG00000048482/ENSMUSG00000020886/ENSMUSG00000021478/ENSMUSG00000003974/ENSMUSG00000061718/ENSMUSG00000059003/ENSMUSG00000048895/ENSMUSG00000042406/ENSMUSG00000027400/ENSMUSG00000020599/ENSMUSG00000110020	3	ENSMUSG00000052684/ENSMUSG00000003545/ENSMUSG00000053007
mmu05211	Renal cell carcinoma	18/1236	58/6356	0.0233785	0.104723	ENSMUSG00000052684/ENSMUSG00000041417/ENSMUSG00000000489/ENSMUSG00000063358/ENSMUSG00000023067/ENSMUSG00000019699/ENSMUSG00000009376/ENSMUSG00000001847/ENSMUSG00000031834/ENSMUSG00000004936/ENSMUSG00000039913/ENSMUSG00000025499/ENSMUSG00000035027/ENSMUSG00000039844/ENSMUSG00000001127/ENSMUSG00000022400/ENSMUSG00000024231/ENSMUSG00000015709	Jun/Pik3r1/Pdgfb/Mapk1/Cdkn1a/Akt3/Met/Rac1/Pik3r2/Map2k1/Pak5/Hras/Map2k2/Rapgef1/Araf/Rbx1/Cul2/Arnt2	mmu:16476/mmu:18708/mmu:18591/mmu:26413/mmu:12575/mmu:23797/mmu:17295/mmu:19353/mmu:18709/mmu:26395/mmu:241656/mmu:15461/mmu:26396/mmu:107746/mmu:11836/mmu:56438/mmu:71745/mmu:11864	18	12	ENSMUSG00000000489/ENSMUSG00000063358/ENSMUSG00000019699/ENSMUSG00000009376/ENSMUSG00000001847/ENSMUSG00000031834/ENSMUSG00000004936/ENSMUSG00000039913/ENSMUSG00000025499/ENSMUSG00000035027/ENSMUSG00000039844/ENSMUSG00000024231	6	ENSMUSG00000052684/ENSMUSG00000041417/ENSMUSG00000023067/ENSMUSG00000001127/ENSMUSG00000022400/ENSMUSG00000015709
mmu05210	Colorectal cancer	23/1236	79/6356	0.0244411	0.108003	ENSMUSG00000052684/ENSMUSG00000002083/ENSMUSG00000041417/ENSMUSG00000063358/ENSMUSG00000023067/ENSMUSG00000019699/ENSMUSG00000005871/ENSMUSG00000022346/ENSMUSG00000027381/ENSMUSG00000024521/ENSMUSG00000060534/ENSMUSG00000001847/ENSMUSG00000031834/ENSMUSG00000004936/ENSMUSG00000031628/ENSMUSG00000006932/ENSMUSG00000026821/ENSMUSG00000025499/ENSMUSG00000004451/ENSMUSG00000035027/ENSMUSG00000001127/…	Jun/Bbc3/Pik3r1/Mapk1/Cdkn1a/Akt3/Apc/Myc/Bcl2l11/Pmaip1/Dcc/Rac1/Pik3r2/Map2k1/Casp3/Ctnnb1/Ralgds/Hras/Ralb/Map2k2/Araf/Msh2/Gadd45g	mmu:16476/mmu:170770/mmu:18708/mmu:26413/mmu:12575/mmu:23797/mmu:11789/mmu:17869/mmu:12125/mmu:58801/mmu:13176/mmu:19353/mmu:18709/mmu:26395/mmu:12367/mmu:12387/mmu:19730/mmu:15461/mmu:64143/mmu:26396/mmu:11836/mmu:17685/mmu:23882	23	12	ENSMUSG00000063358/ENSMUSG00000019699/ENSMUSG00000005871/ENSMUSG00000001847/ENSMUSG00000031834/ENSMUSG00000004936/ENSMUSG00000006932/ENSMUSG00000026821/ENSMUSG00000025499/ENSMUSG00000004451/ENSMUSG00000035027/ENSMUSG00000021453	11	ENSMUSG00000052684/ENSMUSG00000002083/ENSMUSG00000041417/ENSMUSG00000023067/ENSMUSG00000022346/ENSMUSG00000027381/ENSMUSG00000024521/ENSMUSG00000060534/ENSMUSG00000031628/ENSMUSG00000001127/ENSMUSG00000024151
mmu04931	Insulin resistance	29/1236	105/6356	0.025705	0.112074	ENSMUSG00000023809/ENSMUSG00000045038/ENSMUSG00000041417/ENSMUSG00000052889/ENSMUSG00000019699/ENSMUSG00000044167/ENSMUSG00000027540/ENSMUSG00000028944/ENSMUSG00000029167/ENSMUSG00000024122/ENSMUSG00000067279/ENSMUSG00000031834/ENSMUSG00000038205/ENSMUSG00000029992/ENSMUSG00000017801/ENSMUSG00000029053/ENSMUSG00000030341/ENSMUSG00000053007/ENSMUSG00000034160/ENSMUSG00000049999/ENSMUSG00000038894/…	Rps6ka2/Prkce/Pik3r1/Prkcb/Akt3/Foxo1/Ptpn1/Prkag2/Ppargc1a/Pdpk1/Ppp1r3c/Pik3r2/Prkab2/Gfpt1/Mlx/Prkcz/Tnfrsf1a/Creb5/Ogt/Ppp1r3d/Irs2/Slc27a3/Pygb/Rps6ka3/Pygl/Ptprf/Prkaa2/Nfkbia/Prkcq	mmu:20112/mmu:18754/mmu:18708/mmu:18751/mmu:23797/mmu:56458/mmu:19246/mmu:108099/mmu:19017/mmu:18607/mmu:53412/mmu:18709/mmu:108097/mmu:14583/mmu:21428/mmu:18762/mmu:21937/mmu:231991/mmu:108155/mmu:228966/mmu:384783/mmu:26568/mmu:110078/mmu:110651/mmu:110095/mmu:19268/mmu:108079/mmu:18035/mmu:18761	29	19	ENSMUSG00000023809/ENSMUSG00000045038/ENSMUSG00000052889/ENSMUSG00000019699/ENSMUSG00000044167/ENSMUSG00000027540/ENSMUSG00000028944/ENSMUSG00000024122/ENSMUSG00000067279/ENSMUSG00000031834/ENSMUSG00000038205/ENSMUSG00000017801/ENSMUSG00000029053/ENSMUSG00000049999/ENSMUSG00000033059/ENSMUSG00000031309/ENSMUSG00000033295/ENSMUSG00000028518/ENSMUSG00000021025	10	ENSMUSG00000041417/ENSMUSG00000029167/ENSMUSG00000029992/ENSMUSG00000030341/ENSMUSG00000053007/ENSMUSG00000034160/ENSMUSG00000038894/ENSMUSG00000027932/ENSMUSG00000021069/ENSMUSG00000026778
mmu05205	Proteoglycans in cancer	46/1236	181/6356	0.0275611	0.117639	ENSMUSG00000078816/ENSMUSG00000024617/ENSMUSG00000022382/ENSMUSG00000041417/ENSMUSG00000062209/ENSMUSG00000063358/ENSMUSG00000052889/ENSMUSG00000023067/ENSMUSG00000053819/ENSMUSG00000019699/ENSMUSG00000020053/ENSMUSG00000021477/ENSMUSG00000022346/ENSMUSG00000032470/ENSMUSG00000050965/ENSMUSG00000009406/ENSMUSG00000024998/ENSMUSG00000009376/ENSMUSG00000009621/ENSMUSG00000030093/ENSMUSG00000024122/…	Prkcg/Camk2a/Wnt7b/Pik3r1/Erbb4/Mapk1/Prkcb/Cdkn1a/Camk2d/Akt3/Igf1/Ctsl/Myc/Mras/Prkca/Elk1/Plce1/Met/Vav2/Wnt7a/Pdpk1/Rac1/Pik3r2/Map2k1/Camk2b/Wnt5a/Casp3/Mapk11/Ctnnb1/Vav3/Mmp2/Rras2/Ptch1/Flnb/Wnt9a/Pxn/Hras/Fgfr1/Hpse2/Map2k2/Plcg2/Sdc2/Araf/Igf1r/Ppp1r12a/Sdc1	mmu:18752/mmu:12322/mmu:22422/mmu:18708/mmu:13869/mmu:26413/mmu:18751/mmu:12575/mmu:108058/mmu:23797/mmu:16000/mmu:13039/mmu:17869/mmu:17532/mmu:18750/mmu:13712/mmu:74055/mmu:17295/mmu:22325/mmu:22421/mmu:18607/mmu:19353/mmu:18709/mmu:26395/mmu:12323/mmu:22418/mmu:12367/mmu:19094/mmu:12387/mmu:57257/mmu:17390/mmu:66922/mmu:19206/mmu:286940/mmu:216795/mmu:19303/mmu:15461/mmu:14182/mmu:545291/mmu:2…	46	25	ENSMUSG00000078816/ENSMUSG00000024617/ENSMUSG00000022382/ENSMUSG00000063358/ENSMUSG00000052889/ENSMUSG00000053819/ENSMUSG00000019699/ENSMUSG00000032470/ENSMUSG00000050965/ENSMUSG00000024998/ENSMUSG00000009376/ENSMUSG00000009621/ENSMUSG00000024122/ENSMUSG00000001847/ENSMUSG00000031834/ENSMUSG00000004936/ENSMUSG00000057897/ENSMUSG00000053137/ENSMUSG00000006932/ENSMUSG00000055723/ENSMUSG00000021466/…	21	ENSMUSG00000041417/ENSMUSG00000062209/ENSMUSG00000023067/ENSMUSG00000020053/ENSMUSG00000021477/ENSMUSG00000022346/ENSMUSG00000009406/ENSMUSG00000030093/ENSMUSG00000021994/ENSMUSG00000031628/ENSMUSG00000033721/ENSMUSG00000031740/ENSMUSG00000025278/ENSMUSG00000000126/ENSMUSG00000029528/ENSMUSG00000031565/ENSMUSG00000074852/ENSMUSG00000034330/ENSMUSG00000022261/ENSMUSG00000001127/ENSMUSG00000020592
mmu05034	Alcoholism	30/1236	110/6356	0.0278408	0.117639	ENSMUSG00000026959/ENSMUSG00000029471/ENSMUSG00000063358/ENSMUSG00000020785/ENSMUSG00000021448/ENSMUSG00000031748/ENSMUSG00000048482/ENSMUSG00000021303/ENSMUSG00000029713/ENSMUSG00000049932/ENSMUSG00000021478/ENSMUSG00000032192/ENSMUSG00000004936/ENSMUSG00000062906/ENSMUSG00000003545/ENSMUSG00000061718/ENSMUSG00000078851/ENSMUSG00000029819/ENSMUSG00000053007/ENSMUSG00000022475/ENSMUSG00000059003/…	Grin1/Camkk2/Mapk1/Camkk1/Shc3/Gnao1/Bdnf/Gng4/Gnb2/H2ax/Drd1/Gnb5/Map2k1/Hdac10/Fosb/Ppp1r1b/H2aw/Npy/Creb5/Hdac7/Grin2a/Atf4/Gng7/H2bc11/H2bu2/Hras/Pdyn/Gm45441/Araf/Ntrk2	mmu:14810/mmu:207565/mmu:26413/mmu:55984/mmu:20418/mmu:14681/mmu:12064/mmu:14706/mmu:14693/mmu:15270/mmu:13488/mmu:14697/mmu:26395/mmu:170787/mmu:14282/mmu:19049/mmu:319165/mmu:109648/mmu:231991/mmu:56233/mmu:14811/mmu:11911/mmu:14708/mmu:319178/mmu:78303/mmu:15461/mmu:18610/mmu:14814/mmu:11836/mmu:18212	30	20	ENSMUSG00000026959/ENSMUSG00000029471/ENSMUSG00000063358/ENSMUSG00000020785/ENSMUSG00000021448/ENSMUSG00000031748/ENSMUSG00000048482/ENSMUSG00000021303/ENSMUSG00000029713/ENSMUSG00000049932/ENSMUSG00000021478/ENSMUSG00000032192/ENSMUSG00000004936/ENSMUSG00000061718/ENSMUSG00000059003/ENSMUSG00000042406/ENSMUSG00000048240/ENSMUSG00000025499/ENSMUSG00000027400/ENSMUSG00000110020	10	ENSMUSG00000062906/ENSMUSG00000003545/ENSMUSG00000078851/ENSMUSG00000029819/ENSMUSG00000053007/ENSMUSG00000022475/ENSMUSG00000069300/ENSMUSG00000056895/ENSMUSG00000001127/ENSMUSG00000055254
mmu04144	Endocytosis	53/1236	213/6356	0.0280608	0.117639	ENSMUSG00000032193/ENSMUSG00000056367/ENSMUSG00000074657/ENSMUSG00000060279/ENSMUSG00000029033/ENSMUSG00000008475/ENSMUSG00000025224/ENSMUSG00000059970/ENSMUSG00000086040/ENSMUSG00000028488/ENSMUSG00000041115/ENSMUSG00000031696/ENSMUSG00000026341/ENSMUSG00000021314/ENSMUSG00000006304/ENSMUSG00000026825/ENSMUSG00000020152/ENSMUSG00000040265/ENSMUSG00000032870/ENSMUSG00000025422/ENSMUSG00000022797/…	Ldlr/Actr3b/Kif5a/Ap2a1/Acap3/Arpc5/Gbf1/Hspa2/Wipf3/Sh3gl2/Iqsec2/Vps35/Actr3/Amph/Arpc2/Dnm1/Actr2/Dnm3/Smap2/Agap2/Tfrc/Arpc4/Snx3/Prkcz/Agap1/Sh3glb2/Arf5/Smap1/Git1/Epn1/Clta/Capzb/Kif5c/Rabep1/Cxcr4/Cltc/Epn2/Hras/Psd2/Cyth1/Vps37b/Grk2/Nedd4l/Arpc5l/Igf1r/Psd/Hspa1b/Smurf1/Grk6/Pip5k1c/Pard6g/Ap2m1/Iqsec3	mmu:16835/mmu:242894/mmu:16572/mmu:11771/mmu:140500/mmu:67771/mmu:107338/mmu:15512/mmu:330319/mmu:20404/mmu:245666/mmu:65114/mmu:74117/mmu:218038/mmu:76709/mmu:13429/mmu:66713/mmu:103967/mmu:69780/mmu:216439/mmu:22042/mmu:68089/mmu:54198/mmu:18762/mmu:347722/mmu:227700/mmu:11844/mmu:98366/mmu:216963/mmu:13854/mmu:12757/mmu:12345/mmu:16574/mmu:54189/mmu:12767/mmu:67300/mmu:13855/mmu:15461/mmu:7400…	53	46	ENSMUSG00000032193/ENSMUSG00000056367/ENSMUSG00000074657/ENSMUSG00000060279/ENSMUSG00000029033/ENSMUSG00000008475/ENSMUSG00000025224/ENSMUSG00000059970/ENSMUSG00000086040/ENSMUSG00000028488/ENSMUSG00000041115/ENSMUSG00000031696/ENSMUSG00000026341/ENSMUSG00000021314/ENSMUSG00000006304/ENSMUSG00000026825/ENSMUSG00000020152/ENSMUSG00000032870/ENSMUSG00000025422/ENSMUSG00000022797/ENSMUSG00000079426/…	7	ENSMUSG00000040265/ENSMUSG00000055013/ENSMUSG00000045382/ENSMUSG00000024347/ENSMUSG00000017132/ENSMUSG00000090877/ENSMUSG00000056214
mmu05213	Endometrial cancer	16/1236	51/6356	0.0285153	0.118031	ENSMUSG00000041417/ENSMUSG00000063358/ENSMUSG00000023067/ENSMUSG00000019699/ENSMUSG00000005871/ENSMUSG00000022346/ENSMUSG00000009406/ENSMUSG00000024122/ENSMUSG00000031834/ENSMUSG00000004936/ENSMUSG00000006932/ENSMUSG00000025499/ENSMUSG00000035027/ENSMUSG00000048756/ENSMUSG00000001127/ENSMUSG00000021453	Pik3r1/Mapk1/Cdkn1a/Akt3/Apc/Myc/Elk1/Pdpk1/Pik3r2/Map2k1/Ctnnb1/Hras/Map2k2/Foxo3/Araf/Gadd45g	mmu:18708/mmu:26413/mmu:12575/mmu:23797/mmu:11789/mmu:17869/mmu:13712/mmu:18607/mmu:18709/mmu:26395/mmu:12387/mmu:15461/mmu:26396/mmu:56484/mmu:11836/mmu:23882	16	10	ENSMUSG00000063358/ENSMUSG00000019699/ENSMUSG00000005871/ENSMUSG00000024122/ENSMUSG00000031834/ENSMUSG00000004936/ENSMUSG00000006932/ENSMUSG00000025499/ENSMUSG00000035027/ENSMUSG00000021453	6	ENSMUSG00000041417/ENSMUSG00000023067/ENSMUSG00000022346/ENSMUSG00000009406/ENSMUSG00000048756/ENSMUSG00000001127
mmu04152	AMPK signaling pathway	31/1236	115/6356	0.0299656	0.122484	ENSMUSG00000037071/ENSMUSG00000021670/ENSMUSG00000041417/ENSMUSG00000029471/ENSMUSG00000025153/ENSMUSG00000020532/ENSMUSG00000019699/ENSMUSG00000020053/ENSMUSG00000021196/ENSMUSG00000044167/ENSMUSG00000028944/ENSMUSG00000029167/ENSMUSG00000024122/ENSMUSG00000031834/ENSMUSG00000038205/ENSMUSG00000020277/ENSMUSG00000029120/ENSMUSG00000020349/ENSMUSG00000053007/ENSMUSG00000045875/ENSMUSG00000024500/…	Scd1/Hmgcr/Pik3r1/Camkk2/Fasn/Acaca/Akt3/Igf1/Pfkp/Foxo1/Prkag2/Ppargc1a/Pdpk1/Pik3r2/Prkab2/Pfkl/Ppp2r2c/Ppp2ca/Creb5/Adra1a/Ppp2r2b/Tsc2/Irs2/Pfkfb4/Foxo3/Fbp1/Igf1r/Cpt1c/Prkaa2/Rheb/Cab39	mmu:20249/mmu:15357/mmu:18708/mmu:207565/mmu:14104/mmu:107476/mmu:23797/mmu:16000/mmu:56421/mmu:56458/mmu:108099/mmu:19017/mmu:18607/mmu:18709/mmu:108097/mmu:18641/mmu:269643/mmu:19052/mmu:231991/mmu:11549/mmu:72930/mmu:22084/mmu:384783/mmu:270198/mmu:56484/mmu:14121/mmu:16001/mmu:78070/mmu:108079/mmu:19744/mmu:12283	31	22	ENSMUSG00000037071/ENSMUSG00000021670/ENSMUSG00000029471/ENSMUSG00000025153/ENSMUSG00000020532/ENSMUSG00000019699/ENSMUSG00000021196/ENSMUSG00000044167/ENSMUSG00000028944/ENSMUSG00000024122/ENSMUSG00000031834/ENSMUSG00000038205/ENSMUSG00000020277/ENSMUSG00000029120/ENSMUSG00000020349/ENSMUSG00000024500/ENSMUSG00000002496/ENSMUSG00000025648/ENSMUSG00000005533/ENSMUSG00000028518/ENSMUSG00000028945/…	9	ENSMUSG00000041417/ENSMUSG00000020053/ENSMUSG00000029167/ENSMUSG00000053007/ENSMUSG00000045875/ENSMUSG00000038894/ENSMUSG00000048756/ENSMUSG00000069805/ENSMUSG00000007783
mmu04920	Adipocytokine signaling pathway	20/1236	68/6356	0.030966	0.125011	ENSMUSG00000032883/ENSMUSG00000029471/ENSMUSG00000019699/ENSMUSG00000028944/ENSMUSG00000029167/ENSMUSG00000004221/ENSMUSG00000038205/ENSMUSG00000015846/ENSMUSG00000029819/ENSMUSG00000030341/ENSMUSG00000030595/ENSMUSG00000023947/ENSMUSG00000038894/ENSMUSG00000031278/ENSMUSG00000020333/ENSMUSG00000005705/ENSMUSG00000007783/ENSMUSG00000028518/ENSMUSG00000021025/ENSMUSG00000026778	Acsl3/Camkk2/Akt3/Prkag2/Ppargc1a/Ikbkg/Prkab2/Rxra/Npy/Tnfrsf1a/Nfkbib/Nfkbie/Irs2/Acsl4/Acsl6/Agrp/Cpt1c/Prkaa2/Nfkbia/Prkcq	mmu:74205/mmu:207565/mmu:23797/mmu:108099/mmu:19017/mmu:16151/mmu:108097/mmu:20181/mmu:109648/mmu:21937/mmu:18036/mmu:18037/mmu:384783/mmu:50790/mmu:216739/mmu:11604/mmu:78070/mmu:108079/mmu:18035/mmu:18761	20	11	ENSMUSG00000032883/ENSMUSG00000029471/ENSMUSG00000019699/ENSMUSG00000028944/ENSMUSG00000038205/ENSMUSG00000030595/ENSMUSG00000023947/ENSMUSG00000031278/ENSMUSG00000020333/ENSMUSG00000028518/ENSMUSG00000021025	9	ENSMUSG00000029167/ENSMUSG00000004221/ENSMUSG00000015846/ENSMUSG00000029819/ENSMUSG00000030341/ENSMUSG00000038894/ENSMUSG00000005705/ENSMUSG00000007783/ENSMUSG00000026778
mmu05230	Central carbon metabolism in cancer	17/1236	56/6356	0.0333731	0.133085	ENSMUSG00000041417/ENSMUSG00000063358/ENSMUSG00000019699/ENSMUSG00000025950/ENSMUSG00000022346/ENSMUSG00000040010/ENSMUSG00000021196/ENSMUSG00000009376/ENSMUSG00000037012/ENSMUSG00000031834/ENSMUSG00000004936/ENSMUSG00000020277/ENSMUSG00000025499/ENSMUSG00000031565/ENSMUSG00000059146/ENSMUSG00000035027/ENSMUSG00000001918	Pik3r1/Mapk1/Akt3/Idh1/Myc/Slc7a5/Pfkp/Met/Hk1/Pik3r2/Map2k1/Pfkl/Hras/Fgfr1/Ntrk3/Map2k2/Slc1a5	mmu:18708/mmu:26413/mmu:23797/mmu:15926/mmu:17869/mmu:20539/mmu:56421/mmu:17295/mmu:15275/mmu:18709/mmu:26395/mmu:18641/mmu:15461/mmu:14182/mmu:18213/mmu:26396/mmu:20514	17	14	ENSMUSG00000063358/ENSMUSG00000019699/ENSMUSG00000025950/ENSMUSG00000040010/ENSMUSG00000021196/ENSMUSG00000009376/ENSMUSG00000037012/ENSMUSG00000031834/ENSMUSG00000004936/ENSMUSG00000020277/ENSMUSG00000025499/ENSMUSG00000059146/ENSMUSG00000035027/ENSMUSG00000001918	3	ENSMUSG00000041417/ENSMUSG00000022346/ENSMUSG00000031565
mmu05160	Hepatitis C	33/1236	125/6356	0.0341621	0.13459	ENSMUSG00000032193/ENSMUSG00000041417/ENSMUSG00000063358/ENSMUSG00000031668/ENSMUSG00000023067/ENSMUSG00000019699/ENSMUSG00000022346/ENSMUSG00000037936/ENSMUSG00000018326/ENSMUSG00000020849/ENSMUSG00000004221/ENSMUSG00000031834/ENSMUSG00000027490/ENSMUSG00000004936/ENSMUSG00000015846/ENSMUSG00000031628/ENSMUSG00000029120/ENSMUSG00000020349/ENSMUSG00000037706/ENSMUSG00000047123/ENSMUSG00000030341/…	Ldlr/Pik3r1/Mapk1/Eif2ak3/Cdkn1a/Akt3/Myc/Scarb1/Ywhab/Ywhae/Ikbkg/Pik3r2/E2f1/Map2k1/Rxra/Casp3/Ppp2r2c/Ppp2ca/Cd81/Ticam1/Tnfrsf1a/Ctnnb1/Cflar/Stat2/Ppp2r2b/Hras/Rnasel/Traf3/Map2k2/Araf/Pias1/Nfkbia/Eif2ak1	mmu:16835/mmu:18708/mmu:26413/mmu:13666/mmu:12575/mmu:23797/mmu:17869/mmu:20778/mmu:54401/mmu:22627/mmu:16151/mmu:18709/mmu:13555/mmu:26395/mmu:20181/mmu:12367/mmu:269643/mmu:19052/mmu:12520/mmu:106759/mmu:21937/mmu:12387/mmu:12633/mmu:20847/mmu:72930/mmu:15461/mmu:24014/mmu:22031/mmu:26396/mmu:11836/mmu:56469/mmu:18035/mmu:15467	33	20	ENSMUSG00000032193/ENSMUSG00000063358/ENSMUSG00000019699/ENSMUSG00000037936/ENSMUSG00000018326/ENSMUSG00000020849/ENSMUSG00000031834/ENSMUSG00000027490/ENSMUSG00000004936/ENSMUSG00000029120/ENSMUSG00000020349/ENSMUSG00000006932/ENSMUSG00000040033/ENSMUSG00000024500/ENSMUSG00000025499/ENSMUSG00000021277/ENSMUSG00000035027/ENSMUSG00000032405/ENSMUSG00000021025/ENSMUSG00000029613	13	ENSMUSG00000041417/ENSMUSG00000031668/ENSMUSG00000023067/ENSMUSG00000022346/ENSMUSG00000004221/ENSMUSG00000015846/ENSMUSG00000031628/ENSMUSG00000037706/ENSMUSG00000047123/ENSMUSG00000030341/ENSMUSG00000026031/ENSMUSG00000066800/ENSMUSG00000001127
mmu05161	Hepatitis B	36/1236	139/6356	0.0365047	0.142108	ENSMUSG00000052684/ENSMUSG00000078816/ENSMUSG00000041417/ENSMUSG00000033730/ENSMUSG00000027544/ENSMUSG00000063358/ENSMUSG00000052889/ENSMUSG00000023067/ENSMUSG00000019699/ENSMUSG00000022346/ENSMUSG00000059456/ENSMUSG00000033352/ENSMUSG00000018326/ENSMUSG00000050965/ENSMUSG00000009406/ENSMUSG00000037868/ENSMUSG00000004221/ENSMUSG00000000787/ENSMUSG00000031834/ENSMUSG00000015755/ENSMUSG00000027490/…	Jun/Prkcg/Pik3r1/Egr3/Nfatc2/Mapk1/Prkcb/Cdkn1a/Akt3/Myc/Ptk2b/Map2k4/Ywhab/Prkca/Elk1/Egr2/Ikbkg/Ddx3x/Pik3r2/Tab2/E2f1/Map2k1/Irak1/Casp3/Ticam1/Creb5/Mapk11/Stat2/Jak3/Atf4/Hras/Traf3/Map2k2/Araf/Casp12/Nfkbia	mmu:16476/mmu:18752/mmu:18708/mmu:13655/mmu:18019/mmu:26413/mmu:18751/mmu:12575/mmu:23797/mmu:17869/mmu:19229/mmu:26398/mmu:54401/mmu:18750/mmu:13712/mmu:13654/mmu:16151/mmu:13205/mmu:18709/mmu:68652/mmu:13555/mmu:26395/mmu:16179/mmu:12367/mmu:106759/mmu:231991/mmu:19094/mmu:20847/mmu:16453/mmu:11911/mmu:15461/mmu:22031/mmu:26396/mmu:11836/mmu:12364/mmu:18035	36	22	ENSMUSG00000078816/ENSMUSG00000033730/ENSMUSG00000027544/ENSMUSG00000063358/ENSMUSG00000052889/ENSMUSG00000019699/ENSMUSG00000059456/ENSMUSG00000033352/ENSMUSG00000018326/ENSMUSG00000050965/ENSMUSG00000037868/ENSMUSG00000031834/ENSMUSG00000015755/ENSMUSG00000027490/ENSMUSG00000004936/ENSMUSG00000053137/ENSMUSG00000040033/ENSMUSG00000042406/ENSMUSG00000025499/ENSMUSG00000021277/ENSMUSG00000035027/…	14	ENSMUSG00000052684/ENSMUSG00000041417/ENSMUSG00000023067/ENSMUSG00000022346/ENSMUSG00000009406/ENSMUSG00000004221/ENSMUSG00000000787/ENSMUSG00000031392/ENSMUSG00000031628/ENSMUSG00000047123/ENSMUSG00000053007/ENSMUSG00000031805/ENSMUSG00000001127/ENSMUSG00000025887
mmu05235	PD-L1 expression and PD-1 checkpoint pathway in cancer	23/1236	82/6356	0.0370053	0.142362	ENSMUSG00000052684/ENSMUSG00000027347/ENSMUSG00000041417/ENSMUSG00000033953/ENSMUSG00000027544/ENSMUSG00000063358/ENSMUSG00000019699/ENSMUSG00000028161/ENSMUSG00000021816/ENSMUSG00000004221/ENSMUSG00000031834/ENSMUSG00000004936/ENSMUSG00000047123/ENSMUSG00000023274/ENSMUSG00000053137/ENSMUSG00000030595/ENSMUSG00000023947/ENSMUSG00000025499/ENSMUSG00000035027/ENSMUSG00000020009/ENSMUSG00000055471/…	Jun/Rasgrp1/Pik3r1/Ppp3r1/Nfatc2/Mapk1/Akt3/Ppp3ca/Ppp3cb/Ikbkg/Pik3r2/Map2k1/Ticam1/Cd4/Mapk11/Nfkbib/Nfkbie/Hras/Map2k2/Ifngr1/Alk/Nfkbia/Prkcq	mmu:16476/mmu:19419/mmu:18708/mmu:19058/mmu:18019/mmu:26413/mmu:23797/mmu:19055/mmu:19056/mmu:16151/mmu:18709/mmu:26395/mmu:106759/mmu:12504/mmu:19094/mmu:18036/mmu:18037/mmu:15461/mmu:26396/mmu:15979/mmu:11682/mmu:18035/mmu:18761	23	16	ENSMUSG00000027347/ENSMUSG00000033953/ENSMUSG00000027544/ENSMUSG00000063358/ENSMUSG00000019699/ENSMUSG00000028161/ENSMUSG00000021816/ENSMUSG00000031834/ENSMUSG00000004936/ENSMUSG00000023274/ENSMUSG00000053137/ENSMUSG00000030595/ENSMUSG00000023947/ENSMUSG00000025499/ENSMUSG00000035027/ENSMUSG00000021025	7	ENSMUSG00000052684/ENSMUSG00000041417/ENSMUSG00000004221/ENSMUSG00000047123/ENSMUSG00000020009/ENSMUSG00000055471/ENSMUSG00000026778
mmu04664	Fc epsilon RI signaling pathway	17/1236	57/6356	0.0392383	0.149197	ENSMUSG00000041417/ENSMUSG00000063358/ENSMUSG00000019699/ENSMUSG00000026288/ENSMUSG00000033352/ENSMUSG00000050965/ENSMUSG00000009621/ENSMUSG00000024122/ENSMUSG00000001847/ENSMUSG00000031834/ENSMUSG00000004936/ENSMUSG00000053137/ENSMUSG00000033721/ENSMUSG00000025499/ENSMUSG00000035027/ENSMUSG00000033847/ENSMUSG00000034330	Pik3r1/Mapk1/Akt3/Inpp5d/Map2k4/Prkca/Vav2/Pdpk1/Rac1/Pik3r2/Map2k1/Mapk11/Vav3/Hras/Map2k2/Pla2g4c/Plcg2	mmu:18708/mmu:26413/mmu:23797/mmu:16331/mmu:26398/mmu:18750/mmu:22325/mmu:18607/mmu:19353/mmu:18709/mmu:26395/mmu:19094/mmu:57257/mmu:15461/mmu:26396/mmu:232889/mmu:234779	17	13	ENSMUSG00000063358/ENSMUSG00000019699/ENSMUSG00000026288/ENSMUSG00000033352/ENSMUSG00000050965/ENSMUSG00000009621/ENSMUSG00000024122/ENSMUSG00000001847/ENSMUSG00000031834/ENSMUSG00000004936/ENSMUSG00000053137/ENSMUSG00000025499/ENSMUSG00000035027	4	ENSMUSG00000041417/ENSMUSG00000033721/ENSMUSG00000033847/ENSMUSG00000034330
mmu04978	Mineral absorption	14/1236	45/6356	0.0417493	0.15692	ENSMUSG00000005413/ENSMUSG00000019943/ENSMUSG00000026463/ENSMUSG00000030302/ENSMUSG00000033161/ENSMUSG00000030376/ENSMUSG00000023030/ENSMUSG00000041329/ENSMUSG00000007097/ENSMUSG00000027015/ENSMUSG00000026576/ENSMUSG00000031376/ENSMUSG00000040907/ENSMUSG00000036123	Hmox1/Atp2b1/Atp2b4/Atp2b2/Atp1a1/Slc8a2/Slc11a2/Atp1b2/Atp1a2/Cybrd1/Atp1b1/Atp2b3/Atp1a3/Slc9a3	mmu:15368/mmu:67972/mmu:381290/mmu:11941/mmu:11928/mmu:110891/mmu:18174/mmu:11932/mmu:98660/mmu:73649/mmu:11931/mmu:320707/mmu:232975/mmu:105243	14	12	ENSMUSG00000019943/ENSMUSG00000026463/ENSMUSG00000030302/ENSMUSG00000033161/ENSMUSG00000030376/ENSMUSG00000023030/ENSMUSG00000041329/ENSMUSG00000007097/ENSMUSG00000027015/ENSMUSG00000026576/ENSMUSG00000031376/ENSMUSG00000040907	2	ENSMUSG00000005413/ENSMUSG00000036123
mmu04550	Signaling pathways regulating pluripotency of stem cells	32/1236	123/6356	0.0440799	0.163797	ENSMUSG00000022382/ENSMUSG00000041417/ENSMUSG00000063358/ENSMUSG00000019699/ENSMUSG00000020053/ENSMUSG00000005871/ENSMUSG00000026836/ENSMUSG00000022346/ENSMUSG00000030093/ENSMUSG00000026834/ENSMUSG00000031834/ENSMUSG00000004936/ENSMUSG00000021994/ENSMUSG00000021379/ENSMUSG00000027660/ENSMUSG00000053137/ENSMUSG00000006932/ENSMUSG00000037035/ENSMUSG00000067860/ENSMUSG00000031805/ENSMUSG00000000126/…	Wnt7b/Pik3r1/Mapk1/Akt3/Igf1/Apc/Acvr1/Myc/Wnt7a/Acvr1c/Pik3r2/Map2k1/Wnt5a/Id4/Skil/Mapk11/Ctnnb1/Inhbb/Zic3/Jak3/Wnt9a/Hras/Bmpr1b/Fgfr1/Inhba/Map2k2/Hoxb1/Dlx5/Acvr2b/Bmp4/Igf1r/Meis1	mmu:22422/mmu:18708/mmu:26413/mmu:23797/mmu:16000/mmu:11789/mmu:11477/mmu:17869/mmu:22421/mmu:269275/mmu:18709/mmu:26395/mmu:22418/mmu:15904/mmu:20482/mmu:19094/mmu:12387/mmu:16324/mmu:22773/mmu:16453/mmu:216795/mmu:15461/mmu:12167/mmu:14182/mmu:16323/mmu:26396/mmu:15407/mmu:13395/mmu:11481/mmu:12159/mmu:16001/mmu:17268	32	17	ENSMUSG00000022382/ENSMUSG00000063358/ENSMUSG00000019699/ENSMUSG00000005871/ENSMUSG00000026836/ENSMUSG00000026834/ENSMUSG00000031834/ENSMUSG00000004936/ENSMUSG00000027660/ENSMUSG00000053137/ENSMUSG00000006932/ENSMUSG00000037035/ENSMUSG00000025499/ENSMUSG00000052430/ENSMUSG00000041324/ENSMUSG00000035027/ENSMUSG00000005533	15	ENSMUSG00000041417/ENSMUSG00000020053/ENSMUSG00000022346/ENSMUSG00000030093/ENSMUSG00000021994/ENSMUSG00000021379/ENSMUSG00000067860/ENSMUSG00000031805/ENSMUSG00000000126/ENSMUSG00000031565/ENSMUSG00000018973/ENSMUSG00000029755/ENSMUSG00000061393/ENSMUSG00000021835/ENSMUSG00000020160
mmu05202	Transcriptional misregulation in cancer	36/1236	143/6356	0.0533253	0.193431	ENSMUSG00000023067/ENSMUSG00000020053/ENSMUSG00000038718/ENSMUSG00000003031/ENSMUSG00000022346/ENSMUSG00000044167/ENSMUSG00000009376/ENSMUSG00000034957/ENSMUSG00000028926/ENSMUSG00000006586/ENSMUSG00000005583/ENSMUSG00000022508/ENSMUSG00000025856/ENSMUSG00000059436/ENSMUSG00000015846/ENSMUSG00000000184/ENSMUSG00000028551/ENSMUSG00000001552/ENSMUSG00000048251/ENSMUSG00000006215/ENSMUSG00000002028/…	Cdkn1a/Igf1/Pbx3/Cdkn1b/Myc/Foxo1/Met/Cebpa/Cdk14/Runx1t1/Mef2c/Bcl6/Pdgfa/Max/Rxra/Ccnd2/Cdkn2c/Jup/Bcl11b/Zbtb17/Kmt2a/Plat/Maf/Nr4a3/Jmjd1c/Ldb1/Gadd45g/Igf1r/Baiap3/Arnt2/Rara/Ccnt2/Men1/Meis1/Bcl2l1/Igfbp3	mmu:12575/mmu:16000/mmu:18516/mmu:12576/mmu:17869/mmu:56458/mmu:17295/mmu:12606/mmu:18647/mmu:12395/mmu:17260/mmu:12053/mmu:18590/mmu:17187/mmu:20181/mmu:12444/mmu:12580/mmu:16480/mmu:58208/mmu:22642/mmu:214162/mmu:18791/mmu:17132/mmu:18124/mmu:108829/mmu:16825/mmu:23882/mmu:16001/mmu:545192/mmu:11864/mmu:19401/mmu:72949/mmu:17283/mmu:17268/mmu:12048/mmu:16009	36	15	ENSMUSG00000044167/ENSMUSG00000009376/ENSMUSG00000034957/ENSMUSG00000028926/ENSMUSG00000005583/ENSMUSG00000025856/ENSMUSG00000059436/ENSMUSG00000028551/ENSMUSG00000006215/ENSMUSG00000028341/ENSMUSG00000021453/ENSMUSG00000005533/ENSMUSG00000037992/ENSMUSG00000024947/ENSMUSG00000007659	21	ENSMUSG00000023067/ENSMUSG00000020053/ENSMUSG00000038718/ENSMUSG00000003031/ENSMUSG00000022346/ENSMUSG00000006586/ENSMUSG00000022508/ENSMUSG00000015846/ENSMUSG00000000184/ENSMUSG00000001552/ENSMUSG00000048251/ENSMUSG00000002028/ENSMUSG00000031538/ENSMUSG00000055435/ENSMUSG00000037876/ENSMUSG00000025223/ENSMUSG00000047507/ENSMUSG00000015709/ENSMUSG00000026349/ENSMUSG00000020160/ENSMUSG00000020427
mmu01522	Endocrine resistance	23/1236	85/6356	0.0538293	0.193431	ENSMUSG00000052684/ENSMUSG00000041417/ENSMUSG00000063358/ENSMUSG00000023067/ENSMUSG00000019699/ENSMUSG00000020053/ENSMUSG00000021448/ENSMUSG00000003031/ENSMUSG00000020654/ENSMUSG00000020431/ENSMUSG00000031834/ENSMUSG00000027490/ENSMUSG00000004936/ENSMUSG00000005580/ENSMUSG00000053137/ENSMUSG00000028551/ENSMUSG00000031740/ENSMUSG00000025499/ENSMUSG00000035027/ENSMUSG00000001127/ENSMUSG00000022994/…	Jun/Pik3r1/Mapk1/Cdkn1a/Akt3/Igf1/Shc3/Cdkn1b/Adcy3/Adcy1/Pik3r2/E2f1/Map2k1/Adcy9/Mapk11/Cdkn2c/Mmp2/Hras/Map2k2/Araf/Adcy6/Igf1r/Carm1	mmu:16476/mmu:18708/mmu:26413/mmu:12575/mmu:23797/mmu:16000/mmu:20418/mmu:12576/mmu:104111/mmu:432530/mmu:18709/mmu:13555/mmu:26395/mmu:11515/mmu:19094/mmu:12580/mmu:17390/mmu:15461/mmu:26396/mmu:11836/mmu:11512/mmu:16001/mmu:59035	23	15	ENSMUSG00000063358/ENSMUSG00000019699/ENSMUSG00000021448/ENSMUSG00000020654/ENSMUSG00000020431/ENSMUSG00000031834/ENSMUSG00000027490/ENSMUSG00000004936/ENSMUSG00000005580/ENSMUSG00000053137/ENSMUSG00000028551/ENSMUSG00000025499/ENSMUSG00000035027/ENSMUSG00000005533/ENSMUSG00000032185	8	ENSMUSG00000052684/ENSMUSG00000041417/ENSMUSG00000023067/ENSMUSG00000020053/ENSMUSG00000003031/ENSMUSG00000031740/ENSMUSG00000001127/ENSMUSG00000022994
mmu04922	Glucagon signaling pathway	23/1236	85/6356	0.0538293	0.193431	ENSMUSG00000024617/ENSMUSG00000033953/ENSMUSG00000020532/ENSMUSG00000053819/ENSMUSG00000019699/ENSMUSG00000021196/ENSMUSG00000028161/ENSMUSG00000044167/ENSMUSG00000021816/ENSMUSG00000028944/ENSMUSG00000029167/ENSMUSG00000038205/ENSMUSG00000057897/ENSMUSG00000020277/ENSMUSG00000053007/ENSMUSG00000051177/ENSMUSG00000042406/ENSMUSG00000033059/ENSMUSG00000069805/ENSMUSG00000021069/ENSMUSG00000024960/…	Camk2a/Ppp3r1/Acaca/Camk2d/Akt3/Pfkp/Ppp3ca/Foxo1/Ppp3cb/Prkag2/Ppargc1a/Prkab2/Camk2b/Pfkl/Creb5/Plcb1/Atf4/Pygb/Fbp1/Pygl/Plcb3/Cpt1c/Prkaa2	mmu:12322/mmu:19058/mmu:107476/mmu:108058/mmu:23797/mmu:56421/mmu:19055/mmu:56458/mmu:19056/mmu:108099/mmu:19017/mmu:108097/mmu:12323/mmu:18641/mmu:231991/mmu:18795/mmu:11911/mmu:110078/mmu:14121/mmu:110095/mmu:18797/mmu:78070/mmu:108079	23	17	ENSMUSG00000024617/ENSMUSG00000033953/ENSMUSG00000020532/ENSMUSG00000053819/ENSMUSG00000019699/ENSMUSG00000021196/ENSMUSG00000028161/ENSMUSG00000044167/ENSMUSG00000021816/ENSMUSG00000028944/ENSMUSG00000038205/ENSMUSG00000057897/ENSMUSG00000020277/ENSMUSG00000042406/ENSMUSG00000033059/ENSMUSG00000024960/ENSMUSG00000028518	6	ENSMUSG00000029167/ENSMUSG00000053007/ENSMUSG00000051177/ENSMUSG00000069805/ENSMUSG00000021069/ENSMUSG00000007783
mmu05170	Human immunodeficiency virus 1 infection	44/1236	180/6356	0.0551207	0.195918	ENSMUSG00000052684/ENSMUSG00000078816/ENSMUSG00000041417/ENSMUSG00000033953/ENSMUSG00000027544/ENSMUSG00000063358/ENSMUSG00000052889/ENSMUSG00000019699/ENSMUSG00000031748/ENSMUSG00000021303/ENSMUSG00000029713/ENSMUSG00000059456/ENSMUSG00000028161/ENSMUSG00000050965/ENSMUSG00000037321/ENSMUSG00000021816/ENSMUSG00000032192/ENSMUSG00000004221/ENSMUSG00000004849/ENSMUSG00000001847/ENSMUSG00000031834/…	Jun/Prkcg/Pik3r1/Ppp3r1/Nfatc2/Mapk1/Prkcb/Akt3/Gnao1/Gng4/Gnb2/Ptk2b/Ppp3ca/Prkca/Tap1/Ppp3cb/Gnb5/Ikbkg/Ap1s1/Rac1/Pik3r2/Tab2/Map2k1/Ap1s2/Irak1/Casp3/Cd4/Tnfrsf1a/Mapk11/Pak5/Cxcr4/Gng7/Wee1/Pxn/Hras/Map2k2/Plcg2/Rbx1/Skp1/Pdia3/Nfkbia/Cul4b/Bcl2l1/Cul5	mmu:16476/mmu:18752/mmu:18708/mmu:19058/mmu:18019/mmu:26413/mmu:18751/mmu:23797/mmu:14681/mmu:14706/mmu:14693/mmu:19229/mmu:19055/mmu:18750/mmu:21354/mmu:19056/mmu:14697/mmu:16151/mmu:11769/mmu:19353/mmu:18709/mmu:68652/mmu:26395/mmu:108012/mmu:16179/mmu:12367/mmu:12504/mmu:21937/mmu:19094/mmu:241656/mmu:12767/mmu:14708/mmu:22390/mmu:19303/mmu:15461/mmu:26396/mmu:234779/mmu:56438/mmu:21402/mmu:14…	44	31	ENSMUSG00000078816/ENSMUSG00000033953/ENSMUSG00000027544/ENSMUSG00000063358/ENSMUSG00000052889/ENSMUSG00000019699/ENSMUSG00000031748/ENSMUSG00000021303/ENSMUSG00000029713/ENSMUSG00000059456/ENSMUSG00000028161/ENSMUSG00000050965/ENSMUSG00000021816/ENSMUSG00000032192/ENSMUSG00000004849/ENSMUSG00000001847/ENSMUSG00000031834/ENSMUSG00000015755/ENSMUSG00000004936/ENSMUSG00000023274/ENSMUSG00000053137/…	13	ENSMUSG00000052684/ENSMUSG00000041417/ENSMUSG00000037321/ENSMUSG00000004221/ENSMUSG00000031367/ENSMUSG00000031392/ENSMUSG00000031628/ENSMUSG00000030341/ENSMUSG00000045382/ENSMUSG00000029528/ENSMUSG00000034330/ENSMUSG00000022400/ENSMUSG00000031095
mmu03250	Viral life cycle - HIV-1	15/1236	51/6356	0.0568276	0.199813	ENSMUSG00000027254/ENSMUSG00000021703/ENSMUSG00000017707/ENSMUSG00000023274/ENSMUSG00000055531/ENSMUSG00000052727/ENSMUSG00000045382/ENSMUSG00000049470/ENSMUSG00000003435/ENSMUSG00000020918/ENSMUSG00000032118/ENSMUSG00000032171/ENSMUSG00000026349/ENSMUSG00000013465/ENSMUSG00000024369	Map1a/Serinc5/Serinc3/Cd4/Cpsf6/Map1b/Cxcr4/Aff4/Supt5/Kat2a/Fez1/Pin1/Ccnt2/Nelfb/Nelfe	mmu:17754/mmu:218442/mmu:26943/mmu:12504/mmu:432508/mmu:17755/mmu:12767/mmu:93736/mmu:20924/mmu:14534/mmu:235180/mmu:23988/mmu:72949/mmu:58202/mmu:27632	15	9	ENSMUSG00000027254/ENSMUSG00000017707/ENSMUSG00000023274/ENSMUSG00000052727/ENSMUSG00000003435/ENSMUSG00000020918/ENSMUSG00000032118/ENSMUSG00000032171/ENSMUSG00000024369	6	ENSMUSG00000021703/ENSMUSG00000055531/ENSMUSG00000045382/ENSMUSG00000049470/ENSMUSG00000026349/ENSMUSG00000013465
mmu05215	Prostate cancer	24/1236	90/6356	0.057732	0.200834	ENSMUSG00000041417/ENSMUSG00000000489/ENSMUSG00000063358/ENSMUSG00000023067/ENSMUSG00000019699/ENSMUSG00000020053/ENSMUSG00000003031/ENSMUSG00000044167/ENSMUSG00000024122/ENSMUSG00000004221/ENSMUSG00000031834/ENSMUSG00000027490/ENSMUSG00000004936/ENSMUSG00000025856/ENSMUSG00000053007/ENSMUSG00000006932/ENSMUSG00000042406/ENSMUSG00000025499/ENSMUSG00000031565/ENSMUSG00000031538/ENSMUSG00000035027/…	Pik3r1/Pdgfb/Mapk1/Cdkn1a/Akt3/Igf1/Cdkn1b/Foxo1/Pdpk1/Ikbkg/Pik3r2/E2f1/Map2k1/Pdgfa/Creb5/Ctnnb1/Atf4/Hras/Fgfr1/Plat/Map2k2/Araf/Igf1r/Nfkbia	mmu:18708/mmu:18591/mmu:26413/mmu:12575/mmu:23797/mmu:16000/mmu:12576/mmu:56458/mmu:18607/mmu:16151/mmu:18709/mmu:13555/mmu:26395/mmu:18590/mmu:231991/mmu:12387/mmu:11911/mmu:15461/mmu:14182/mmu:18791/mmu:26396/mmu:11836/mmu:16001/mmu:18035	24	15	ENSMUSG00000000489/ENSMUSG00000063358/ENSMUSG00000019699/ENSMUSG00000044167/ENSMUSG00000024122/ENSMUSG00000031834/ENSMUSG00000027490/ENSMUSG00000004936/ENSMUSG00000025856/ENSMUSG00000006932/ENSMUSG00000042406/ENSMUSG00000025499/ENSMUSG00000035027/ENSMUSG00000005533/ENSMUSG00000021025	9	ENSMUSG00000041417/ENSMUSG00000023067/ENSMUSG00000020053/ENSMUSG00000003031/ENSMUSG00000004221/ENSMUSG00000053007/ENSMUSG00000031565/ENSMUSG00000031538/ENSMUSG00000001127
mmu04936	Alcoholic liver disease	30/1236	117/6356	0.0592648	0.203487	ENSMUSG00000037071/ENSMUSG00000029471/ENSMUSG00000025153/ENSMUSG00000020532/ENSMUSG00000019699/ENSMUSG00000033352/ENSMUSG00000029455/ENSMUSG00000044167/ENSMUSG00000028944/ENSMUSG00000071369/ENSMUSG00000029167/ENSMUSG00000004221/ENSMUSG00000015755/ENSMUSG00000038205/ENSMUSG00000031392/ENSMUSG00000031628/ENSMUSG00000020593/ENSMUSG00000047123/ENSMUSG00000030341/ENSMUSG00000053137/ENSMUSG00000006932/…	Scd1/Camkk2/Fasn/Acaca/Akt3/Map2k4/Aldh2/Foxo1/Prkag2/Map3k5/Ppargc1a/Ikbkg/Tab2/Prkab2/Irak1/Casp3/Lpin1/Ticam1/Tnfrsf1a/Mapk11/Ctnnb1/Adh5/C4b/Acadm/Traf3/Foxo3/Cpt1c/Prkaa2/Nfkbia/C1qa	mmu:20249/mmu:207565/mmu:14104/mmu:107476/mmu:23797/mmu:26398/mmu:11669/mmu:56458/mmu:108099/mmu:26408/mmu:19017/mmu:16151/mmu:68652/mmu:108097/mmu:16179/mmu:12367/mmu:14245/mmu:106759/mmu:21937/mmu:19094/mmu:12387/mmu:11532/mmu:12268/mmu:11364/mmu:22031/mmu:56484/mmu:78070/mmu:108079/mmu:18035/mmu:12259	30	17	ENSMUSG00000037071/ENSMUSG00000029471/ENSMUSG00000025153/ENSMUSG00000020532/ENSMUSG00000019699/ENSMUSG00000033352/ENSMUSG00000044167/ENSMUSG00000028944/ENSMUSG00000071369/ENSMUSG00000015755/ENSMUSG00000038205/ENSMUSG00000053137/ENSMUSG00000006932/ENSMUSG00000073418/ENSMUSG00000021277/ENSMUSG00000028518/ENSMUSG00000021025	13	ENSMUSG00000029455/ENSMUSG00000029167/ENSMUSG00000004221/ENSMUSG00000031392/ENSMUSG00000031628/ENSMUSG00000020593/ENSMUSG00000047123/ENSMUSG00000030341/ENSMUSG00000028138/ENSMUSG00000062908/ENSMUSG00000048756/ENSMUSG00000007783/ENSMUSG00000036887
mmu05167	Kaposi sarcoma-associated herpesvirus infection	39/1236	158/6356	0.0597393	0.203487	ENSMUSG00000052684/ENSMUSG00000041417/ENSMUSG00000033953/ENSMUSG00000000489/ENSMUSG00000027544/ENSMUSG00000063358/ENSMUSG00000037405/ENSMUSG00000023067/ENSMUSG00000019699/ENSMUSG00000039621/ENSMUSG00000021303/ENSMUSG00000029713/ENSMUSG00000022346/ENSMUSG00000016528/ENSMUSG00000033352/ENSMUSG00000028161/ENSMUSG00000021816/ENSMUSG00000032192/ENSMUSG00000004221/ENSMUSG00000001847/ENSMUSG00000031834/…	Jun/Pik3r1/Ppp3r1/Pdgfb/Nfatc2/Mapk1/Icam1/Cdkn1a/Akt3/Prex1/Gng4/Gnb2/Myc/Mapkapk2/Map2k4/Ppp3ca/Ppp3cb/Gnb5/Ikbkg/Rac1/Pik3r2/E2f1/Map2k1/Pik3r5/Casp3/Ticam1/Tnfrsf1a/Mapk11/Ctnnb1/Stat2/Gng7/Ptgs2/Hras/Traf3/Map2k2/Plcg2/Ifngr1/Nfkbia/Pik3r6	mmu:16476/mmu:18708/mmu:19058/mmu:18591/mmu:18019/mmu:26413/mmu:15894/mmu:12575/mmu:23797/mmu:277360/mmu:14706/mmu:14693/mmu:17869/mmu:17164/mmu:26398/mmu:19055/mmu:19056/mmu:14697/mmu:16151/mmu:19353/mmu:18709/mmu:13555/mmu:26395/mmu:320207/mmu:12367/mmu:106759/mmu:21937/mmu:19094/mmu:12387/mmu:20847/mmu:14708/mmu:19225/mmu:15461/mmu:22031/mmu:26396/mmu:234779/mmu:15979/mmu:18035/mmu:104709	39	28	ENSMUSG00000033953/ENSMUSG00000000489/ENSMUSG00000027544/ENSMUSG00000063358/ENSMUSG00000019699/ENSMUSG00000039621/ENSMUSG00000021303/ENSMUSG00000029713/ENSMUSG00000016528/ENSMUSG00000033352/ENSMUSG00000028161/ENSMUSG00000021816/ENSMUSG00000032192/ENSMUSG00000001847/ENSMUSG00000031834/ENSMUSG00000027490/ENSMUSG00000004936/ENSMUSG00000020901/ENSMUSG00000053137/ENSMUSG00000006932/ENSMUSG00000040033/…	11	ENSMUSG00000052684/ENSMUSG00000041417/ENSMUSG00000037405/ENSMUSG00000023067/ENSMUSG00000022346/ENSMUSG00000004221/ENSMUSG00000031628/ENSMUSG00000047123/ENSMUSG00000030341/ENSMUSG00000034330/ENSMUSG00000020009
mmu04916	Melanogenesis	23/1236	86/6356	0.0604898	0.203919	ENSMUSG00000078816/ENSMUSG00000024617/ENSMUSG00000022382/ENSMUSG00000063358/ENSMUSG00000052889/ENSMUSG00000053819/ENSMUSG00000031748/ENSMUSG00000050965/ENSMUSG00000030093/ENSMUSG00000020654/ENSMUSG00000020431/ENSMUSG00000004936/ENSMUSG00000057897/ENSMUSG00000021994/ENSMUSG00000005580/ENSMUSG00000006932/ENSMUSG00000051177/ENSMUSG00000000126/ENSMUSG00000005994/ENSMUSG00000025499/ENSMUSG00000035027/…	Prkcg/Camk2a/Wnt7b/Mapk1/Prkcb/Camk2d/Gnao1/Prkca/Wnt7a/Adcy3/Adcy1/Map2k1/Camk2b/Wnt5a/Adcy9/Ctnnb1/Plcb1/Wnt9a/Tyrp1/Hras/Map2k2/Adcy6/Plcb3	mmu:18752/mmu:12322/mmu:22422/mmu:26413/mmu:18751/mmu:108058/mmu:14681/mmu:18750/mmu:22421/mmu:104111/mmu:432530/mmu:26395/mmu:12323/mmu:22418/mmu:11515/mmu:12387/mmu:18795/mmu:216795/mmu:22178/mmu:15461/mmu:26396/mmu:11512/mmu:18797	23	17	ENSMUSG00000078816/ENSMUSG00000024617/ENSMUSG00000022382/ENSMUSG00000063358/ENSMUSG00000052889/ENSMUSG00000053819/ENSMUSG00000031748/ENSMUSG00000050965/ENSMUSG00000020654/ENSMUSG00000020431/ENSMUSG00000004936/ENSMUSG00000057897/ENSMUSG00000005580/ENSMUSG00000006932/ENSMUSG00000025499/ENSMUSG00000035027/ENSMUSG00000024960	6	ENSMUSG00000030093/ENSMUSG00000021994/ENSMUSG00000051177/ENSMUSG00000000126/ENSMUSG00000005994/ENSMUSG00000022994
mmu05216	Thyroid cancer	10/1236	31/6356	0.0631277	0.21064	ENSMUSG00000063358/ENSMUSG00000023067/ENSMUSG00000022346/ENSMUSG00000048701/ENSMUSG00000004936/ENSMUSG00000015846/ENSMUSG00000006932/ENSMUSG00000025499/ENSMUSG00000035027/ENSMUSG00000021453	Mapk1/Cdkn1a/Myc/Ccdc6/Map2k1/Rxra/Ctnnb1/Hras/Map2k2/Gadd45g	mmu:26413/mmu:12575/mmu:17869/mmu:76551/mmu:26395/mmu:20181/mmu:12387/mmu:15461/mmu:26396/mmu:23882	10	7	ENSMUSG00000063358/ENSMUSG00000048701/ENSMUSG00000004936/ENSMUSG00000006932/ENSMUSG00000025499/ENSMUSG00000035027/ENSMUSG00000021453	3	ENSMUSG00000023067/ENSMUSG00000022346/ENSMUSG00000015846
mmu04064	NF-kappa B signaling pathway	23/1236	87/6356	0.0677084	0.223643	ENSMUSG00000037405/ENSMUSG00000052889/ENSMUSG00000025507/ENSMUSG00000002983/ENSMUSG00000034457/ENSMUSG00000061353/ENSMUSG00000026496/ENSMUSG00000004221/ENSMUSG00000015755/ENSMUSG00000031392/ENSMUSG00000027962/ENSMUSG00000047123/ENSMUSG00000030341/ENSMUSG00000026031/ENSMUSG00000095105/ENSMUSG00000032487/ENSMUSG00000021277/ENSMUSG00000034330/ENSMUSG00000021453/ENSMUSG00000003227/ENSMUSG00000021025/…	Icam1/Prkcb/Pidd1/Relb/Eda2r/Cxcl12/Parp1/Ikbkg/Tab2/Irak1/Vcam1/Ticam1/Tnfrsf1a/Cflar/Edaradd/Ptgs2/Traf3/Plcg2/Gadd45g/Edar/Nfkbia/Bcl2l1/Prkcq	mmu:15894/mmu:18751/mmu:57913/mmu:19698/mmu:245527/mmu:20315/mmu:11545/mmu:16151/mmu:68652/mmu:16179/mmu:22329/mmu:106759/mmu:21937/mmu:12633/mmu:171211/mmu:19225/mmu:22031/mmu:234779/mmu:23882/mmu:13608/mmu:18035/mmu:12048/mmu:18761	23	10	ENSMUSG00000052889/ENSMUSG00000002983/ENSMUSG00000026496/ENSMUSG00000015755/ENSMUSG00000027962/ENSMUSG00000032487/ENSMUSG00000021277/ENSMUSG00000021453/ENSMUSG00000021025/ENSMUSG00000007659	13	ENSMUSG00000037405/ENSMUSG00000025507/ENSMUSG00000034457/ENSMUSG00000061353/ENSMUSG00000004221/ENSMUSG00000031392/ENSMUSG00000047123/ENSMUSG00000030341/ENSMUSG00000026031/ENSMUSG00000095105/ENSMUSG00000034330/ENSMUSG00000003227/ENSMUSG00000026778
mmu04114	Oocyte meiosis	25/1236	96/6356	0.0684273	0.223757	ENSMUSG00000023809/ENSMUSG00000024617/ENSMUSG00000033953/ENSMUSG00000063358/ENSMUSG00000053819/ENSMUSG00000020053/ENSMUSG00000028161/ENSMUSG00000018326/ENSMUSG00000020849/ENSMUSG00000021816/ENSMUSG00000020654/ENSMUSG00000020431/ENSMUSG00000036928/ENSMUSG00000004936/ENSMUSG00000057897/ENSMUSG00000005580/ENSMUSG00000020349/ENSMUSG00000053137/ENSMUSG00000029554/ENSMUSG00000031309/ENSMUSG00000022400/…	Rps6ka2/Camk2a/Ppp3r1/Mapk1/Camk2d/Igf1/Ppp3ca/Ywhab/Ywhae/Ppp3cb/Adcy3/Adcy1/Stag3/Map2k1/Camk2b/Adcy9/Ppp2ca/Mapk11/Mad1l1/Rps6ka3/Rbx1/Adcy6/Igf1r/Skp1/Espl1	mmu:20112/mmu:12322/mmu:19058/mmu:26413/mmu:108058/mmu:16000/mmu:19055/mmu:54401/mmu:22627/mmu:19056/mmu:104111/mmu:432530/mmu:50878/mmu:26395/mmu:12323/mmu:11515/mmu:19052/mmu:19094/mmu:17120/mmu:110651/mmu:56438/mmu:11512/mmu:16001/mmu:21402/mmu:105988	25	21	ENSMUSG00000023809/ENSMUSG00000024617/ENSMUSG00000033953/ENSMUSG00000063358/ENSMUSG00000053819/ENSMUSG00000028161/ENSMUSG00000018326/ENSMUSG00000020849/ENSMUSG00000021816/ENSMUSG00000020654/ENSMUSG00000020431/ENSMUSG00000004936/ENSMUSG00000057897/ENSMUSG00000005580/ENSMUSG00000020349/ENSMUSG00000053137/ENSMUSG00000029554/ENSMUSG00000031309/ENSMUSG00000005533/ENSMUSG00000036309/ENSMUSG00000058290	4	ENSMUSG00000020053/ENSMUSG00000036928/ENSMUSG00000022400/ENSMUSG00000022994
mmu04660	T cell receptor signaling pathway	24/1236	92/6356	0.0718704	0.228298	ENSMUSG00000052684/ENSMUSG00000027347/ENSMUSG00000041417/ENSMUSG00000033953/ENSMUSG00000027544/ENSMUSG00000063358/ENSMUSG00000019699/ENSMUSG00000028161/ENSMUSG00000021816/ENSMUSG00000009621/ENSMUSG00000024122/ENSMUSG00000004221/ENSMUSG00000031834/ENSMUSG00000004936/ENSMUSG00000023274/ENSMUSG00000053137/ENSMUSG00000030595/ENSMUSG00000033721/ENSMUSG00000023947/ENSMUSG00000039913/ENSMUSG00000025499/…	Jun/Rasgrp1/Pik3r1/Ppp3r1/Nfatc2/Mapk1/Akt3/Ppp3ca/Ppp3cb/Vav2/Pdpk1/Ikbkg/Pik3r2/Map2k1/Cd4/Mapk11/Nfkbib/Vav3/Nfkbie/Pak5/Hras/Map2k2/Nfkbia/Prkcq	mmu:16476/mmu:19419/mmu:18708/mmu:19058/mmu:18019/mmu:26413/mmu:23797/mmu:19055/mmu:19056/mmu:22325/mmu:18607/mmu:16151/mmu:18709/mmu:26395/mmu:12504/mmu:19094/mmu:18036/mmu:57257/mmu:18037/mmu:241656/mmu:15461/mmu:26396/mmu:18035/mmu:18761	24	19	ENSMUSG00000027347/ENSMUSG00000033953/ENSMUSG00000027544/ENSMUSG00000063358/ENSMUSG00000019699/ENSMUSG00000028161/ENSMUSG00000021816/ENSMUSG00000009621/ENSMUSG00000024122/ENSMUSG00000031834/ENSMUSG00000004936/ENSMUSG00000023274/ENSMUSG00000053137/ENSMUSG00000030595/ENSMUSG00000023947/ENSMUSG00000039913/ENSMUSG00000025499/ENSMUSG00000035027/ENSMUSG00000021025	5	ENSMUSG00000052684/ENSMUSG00000041417/ENSMUSG00000004221/ENSMUSG00000033721/ENSMUSG00000026778
mmu04071	Sphingolipid signaling pathway	28/1236	110/6356	0.0720908	0.228298	ENSMUSG00000078816/ENSMUSG00000045038/ENSMUSG00000041417/ENSMUSG00000063358/ENSMUSG00000052889/ENSMUSG00000019699/ENSMUSG00000050965/ENSMUSG00000071369/ENSMUSG00000024122/ENSMUSG00000001847/ENSMUSG00000031834/ENSMUSG00000004936/ENSMUSG00000027035/ENSMUSG00000029053/ENSMUSG00000029120/ENSMUSG00000020349/ENSMUSG00000030341/ENSMUSG00000053137/ENSMUSG00000087408/ENSMUSG00000051177/ENSMUSG00000042429/…	Prkcg/Prkce/Pik3r1/Mapk1/Prkcb/Akt3/Prkca/Map3k5/Pdpk1/Rac1/Pik3r2/Map2k1/Cers6/Prkcz/Ppp2r2c/Ppp2ca/Tnfrsf1a/Mapk11/Cers1/Plcb1/Adora1/Ppp2r2b/Nsmaf/Hras/Map2k2/Sgpp2/Sphk2/Plcb3	mmu:18752/mmu:18754/mmu:18708/mmu:26413/mmu:18751/mmu:23797/mmu:18750/mmu:26408/mmu:18607/mmu:19353/mmu:18709/mmu:26395/mmu:241447/mmu:18762/mmu:269643/mmu:19052/mmu:21937/mmu:19094/mmu:93898/mmu:18795/mmu:11539/mmu:72930/mmu:18201/mmu:15461/mmu:26396/mmu:433323/mmu:56632/mmu:18797	28	22	ENSMUSG00000078816/ENSMUSG00000045038/ENSMUSG00000063358/ENSMUSG00000052889/ENSMUSG00000019699/ENSMUSG00000050965/ENSMUSG00000071369/ENSMUSG00000024122/ENSMUSG00000001847/ENSMUSG00000031834/ENSMUSG00000004936/ENSMUSG00000029053/ENSMUSG00000029120/ENSMUSG00000020349/ENSMUSG00000053137/ENSMUSG00000087408/ENSMUSG00000042429/ENSMUSG00000024500/ENSMUSG00000025499/ENSMUSG00000035027/ENSMUSG00000057342/…	6	ENSMUSG00000041417/ENSMUSG00000027035/ENSMUSG00000030341/ENSMUSG00000051177/ENSMUSG00000028245/ENSMUSG00000032908
mmu04935	Growth hormone synthesis, secretion and action	28/1236	110/6356	0.0720908	0.228298	ENSMUSG00000078816/ENSMUSG00000041417/ENSMUSG00000063358/ENSMUSG00000052889/ENSMUSG00000019699/ENSMUSG00000020053/ENSMUSG00000021448/ENSMUSG00000033352/ENSMUSG00000050965/ENSMUSG00000044933/ENSMUSG00000004366/ENSMUSG00000020654/ENSMUSG00000020431/ENSMUSG00000031834/ENSMUSG00000004936/ENSMUSG00000005580/ENSMUSG00000053007/ENSMUSG00000053137/ENSMUSG00000051177/ENSMUSG00000020027/ENSMUSG00000042406/…	Prkcg/Pik3r1/Mapk1/Prkcb/Akt3/Igf1/Shc3/Map2k4/Prkca/Sstr3/Sst/Adcy3/Adcy1/Pik3r2/Map2k1/Adcy9/Creb5/Mapk11/Plcb1/Socs2/Atf4/Irs2/Hras/Map2k2/Plcg2/Adcy6/Plcb3/Igfbp3	mmu:18752/mmu:18708/mmu:26413/mmu:18751/mmu:23797/mmu:16000/mmu:20418/mmu:26398/mmu:18750/mmu:20607/mmu:20604/mmu:104111/mmu:432530/mmu:18709/mmu:26395/mmu:11515/mmu:231991/mmu:19094/mmu:18795/mmu:216233/mmu:11911/mmu:384783/mmu:15461/mmu:26396/mmu:234779/mmu:11512/mmu:18797/mmu:16009	28	19	ENSMUSG00000078816/ENSMUSG00000063358/ENSMUSG00000052889/ENSMUSG00000019699/ENSMUSG00000021448/ENSMUSG00000033352/ENSMUSG00000050965/ENSMUSG00000044933/ENSMUSG00000020654/ENSMUSG00000020431/ENSMUSG00000031834/ENSMUSG00000004936/ENSMUSG00000005580/ENSMUSG00000053137/ENSMUSG00000020027/ENSMUSG00000042406/ENSMUSG00000025499/ENSMUSG00000035027/ENSMUSG00000024960	9	ENSMUSG00000041417/ENSMUSG00000020053/ENSMUSG00000004366/ENSMUSG00000053007/ENSMUSG00000051177/ENSMUSG00000038894/ENSMUSG00000034330/ENSMUSG00000022994/ENSMUSG00000020427
mmu00603	Glycosphingolipid biosynthesis - globo and isoglobo series	6/1236	16/6356	0.0726084	0.228298	ENSMUSG00000013846/ENSMUSG00000030283/ENSMUSG00000055373/ENSMUSG00000074892/ENSMUSG00000026829/ENSMUSG00000022453	St3gal1/St8sia1/Fut9/B3galt5/Gbgt1/Naga	mmu:20442/mmu:20449/mmu:14348/mmu:93961/mmu:227671/mmu:17939	6	1	ENSMUSG00000013846	5	ENSMUSG00000030283/ENSMUSG00000055373/ENSMUSG00000074892/ENSMUSG00000026829/ENSMUSG00000022453
mmu05206	MicroRNAs in cancer	36/1236	147/6356	0.0752243	0.23427	ENSMUSG00000078816/ENSMUSG00000076431/ENSMUSG00000005413/ENSMUSG00000045038/ENSMUSG00000041417/ENSMUSG00000000489/ENSMUSG00000063358/ENSMUSG00000052889/ENSMUSG00000023067/ENSMUSG00000020326/ENSMUSG00000003031/ENSMUSG00000005871/ENSMUSG00000022346/ENSMUSG00000027381/ENSMUSG00000050965/ENSMUSG00000009376/ENSMUSG00000031834/ENSMUSG00000027490/ENSMUSG00000004936/ENSMUSG00000025856/ENSMUSG00000030067/…	Prkcg/Sox4/Hmox1/Prkce/Pik3r1/Pdgfb/Mapk1/Prkcb/Cdkn1a/Ccng1/Cdkn1b/Apc/Myc/Bcl2l11/Prkca/Met/Pik3r2/E2f1/Map2k1/Pdgfa/Foxp1/Casp3/Dnmt3b/Ccnd2/Fscn1/Trim71/Slc7a1/Ptgs2/Irs2/Hras/Mapk7/Map2k2/Bmf/Efna5/Plcg2/Kif23	mmu:18752/mmu:20677/mmu:15368/mmu:18754/mmu:18708/mmu:18591/mmu:26413/mmu:18751/mmu:12575/mmu:12450/mmu:12576/mmu:11789/mmu:17869/mmu:12125/mmu:18750/mmu:17295/mmu:18709/mmu:13555/mmu:26395/mmu:18590/mmu:108655/mmu:12367/mmu:13436/mmu:12444/mmu:14086/mmu:636931/mmu:11987/mmu:19225/mmu:384783/mmu:15461/mmu:23939/mmu:26396/mmu:171543/mmu:13640/mmu:234779/mmu:71819	36	20	ENSMUSG00000078816/ENSMUSG00000045038/ENSMUSG00000000489/ENSMUSG00000063358/ENSMUSG00000052889/ENSMUSG00000005871/ENSMUSG00000050965/ENSMUSG00000009376/ENSMUSG00000031834/ENSMUSG00000027490/ENSMUSG00000004936/ENSMUSG00000025856/ENSMUSG00000029581/ENSMUSG00000079259/ENSMUSG00000041313/ENSMUSG00000032487/ENSMUSG00000025499/ENSMUSG00000001034/ENSMUSG00000035027/ENSMUSG00000032254	16	ENSMUSG00000076431/ENSMUSG00000005413/ENSMUSG00000041417/ENSMUSG00000023067/ENSMUSG00000020326/ENSMUSG00000003031/ENSMUSG00000022346/ENSMUSG00000027381/ENSMUSG00000030067/ENSMUSG00000031628/ENSMUSG00000027478/ENSMUSG00000000184/ENSMUSG00000038894/ENSMUSG00000040093/ENSMUSG00000048915/ENSMUSG00000034330
mmu04964	Proximal tubule bicarbonate reclamation	7/1236	20/6356	0.0761999	0.23507	ENSMUSG00000033161/ENSMUSG00000041329/ENSMUSG00000007097/ENSMUSG00000026576/ENSMUSG00000010064/ENSMUSG00000040907/ENSMUSG00000036123	Atp1a1/Atp1b2/Atp1a2/Atp1b1/Slc38a3/Atp1a3/Slc9a3	mmu:11928/mmu:11932/mmu:98660/mmu:11931/mmu:76257/mmu:232975/mmu:105243	7	6	ENSMUSG00000033161/ENSMUSG00000041329/ENSMUSG00000007097/ENSMUSG00000026576/ENSMUSG00000010064/ENSMUSG00000040907	1	ENSMUSG00000036123
mmu04380	Osteoclast differentiation	27/1236	107/6356	0.0833837	0.251639	ENSMUSG00000052684/ENSMUSG00000041417/ENSMUSG00000008136/ENSMUSG00000033953/ENSMUSG00000027544/ENSMUSG00000063358/ENSMUSG00000019699/ENSMUSG00000028161/ENSMUSG00000002983/ENSMUSG00000021816/ENSMUSG00000004221/ENSMUSG00000001847/ENSMUSG00000031834/ENSMUSG00000015755/ENSMUSG00000004936/ENSMUSG00000003545/ENSMUSG00000037902/ENSMUSG00000030341/ENSMUSG00000053137/ENSMUSG00000029135/ENSMUSG00000040033/…	Jun/Pik3r1/Fhl2/Ppp3r1/Nfatc2/Mapk1/Akt3/Ppp3ca/Relb/Ppp3cb/Ikbkg/Rac1/Pik3r2/Tab2/Map2k1/Fosb/Sirpa/Tnfrsf1a/Mapk11/Fosl2/Stat2/Ighg2c/Calcr/Plcg2/Fcgr3/Ifngr1/Nfkbia	mmu:16476/mmu:18708/mmu:14200/mmu:19058/mmu:18019/mmu:26413/mmu:23797/mmu:19055/mmu:19698/mmu:19056/mmu:16151/mmu:19353/mmu:18709/mmu:68652/mmu:26395/mmu:14282/mmu:19261/mmu:21937/mmu:19094/mmu:14284/mmu:20847/mmu:100038947/mmu:12311/mmu:234779/mmu:14131/mmu:15979/mmu:18035	27	17	ENSMUSG00000008136/ENSMUSG00000033953/ENSMUSG00000027544/ENSMUSG00000063358/ENSMUSG00000019699/ENSMUSG00000028161/ENSMUSG00000002983/ENSMUSG00000021816/ENSMUSG00000001847/ENSMUSG00000031834/ENSMUSG00000015755/ENSMUSG00000004936/ENSMUSG00000037902/ENSMUSG00000053137/ENSMUSG00000040033/ENSMUSG00000059498/ENSMUSG00000021025	10	ENSMUSG00000052684/ENSMUSG00000041417/ENSMUSG00000004221/ENSMUSG00000003545/ENSMUSG00000030341/ENSMUSG00000029135/ENSMUSG00000076612/ENSMUSG00000023964/ENSMUSG00000034330/ENSMUSG00000020009
mmu04974	Protein digestion and absorption	23/1236	89/6356	0.0838797	0.251639	ENSMUSG00000033161/ENSMUSG00000030376/ENSMUSG00000058897/ENSMUSG00000001119/ENSMUSG00000027820/ENSMUSG00000041329/ENSMUSG00000020261/ENSMUSG00000031502/ENSMUSG00000026043/ENSMUSG00000007097/ENSMUSG00000027966/ENSMUSG00000063564/ENSMUSG00000026141/ENSMUSG00000026576/ENSMUSG00000001435/ENSMUSG00000026837/ENSMUSG00000022462/ENSMUSG00000061119/ENSMUSG00000024330/ENSMUSG00000040907/ENSMUSG00000031896/…	Atp1a1/Slc8a2/Col25a1/Col6a1/Mme/Atp1b2/Slc36a1/Col4a1/Col3a1/Atp1a2/Col11a1/Col23a1/Col19a1/Atp1b1/Col18a1/Col5a1/Slc38a2/Prcp/Col11a2/Atp1a3/Ctrl/Slc1a5/Slc9a3	mmu:11928/mmu:110891/mmu:77018/mmu:12833/mmu:17380/mmu:11932/mmu:215335/mmu:12826/mmu:12825/mmu:98660/mmu:12814/mmu:237759/mmu:12823/mmu:11931/mmu:12822/mmu:12831/mmu:67760/mmu:72461/mmu:12815/mmu:232975/mmu:109660/mmu:20514/mmu:105243	23	9	ENSMUSG00000033161/ENSMUSG00000030376/ENSMUSG00000041329/ENSMUSG00000020261/ENSMUSG00000007097/ENSMUSG00000026576/ENSMUSG00000026837/ENSMUSG00000040907/ENSMUSG00000001918	14	ENSMUSG00000058897/ENSMUSG00000001119/ENSMUSG00000027820/ENSMUSG00000031502/ENSMUSG00000026043/ENSMUSG00000027966/ENSMUSG00000063564/ENSMUSG00000026141/ENSMUSG00000001435/ENSMUSG00000022462/ENSMUSG00000061119/ENSMUSG00000024330/ENSMUSG00000031896/ENSMUSG00000036123
mmu05142	Chagas disease	23/1236	89/6356	0.0838797	0.251639	ENSMUSG00000052684/ENSMUSG00000041417/ENSMUSG00000063358/ENSMUSG00000019699/ENSMUSG00000031748/ENSMUSG00000033352/ENSMUSG00000004221/ENSMUSG00000020431/ENSMUSG00000031834/ENSMUSG00000031392/ENSMUSG00000029120/ENSMUSG00000020349/ENSMUSG00000047123/ENSMUSG00000030341/ENSMUSG00000053137/ENSMUSG00000051177/ENSMUSG00000026031/ENSMUSG00000024500/ENSMUSG00000037411/ENSMUSG00000020009/ENSMUSG00000024960/…	Jun/Pik3r1/Mapk1/Akt3/Gnao1/Map2k4/Ikbkg/Adcy1/Pik3r2/Irak1/Ppp2r2c/Ppp2ca/Ticam1/Tnfrsf1a/Mapk11/Plcb1/Cflar/Ppp2r2b/Serpine1/Ifngr1/Plcb3/Nfkbia/C1qa	mmu:16476/mmu:18708/mmu:26413/mmu:23797/mmu:14681/mmu:26398/mmu:16151/mmu:432530/mmu:18709/mmu:16179/mmu:269643/mmu:19052/mmu:106759/mmu:21937/mmu:19094/mmu:18795/mmu:12633/mmu:72930/mmu:18787/mmu:15979/mmu:18797/mmu:18035/mmu:12259	23	12	ENSMUSG00000063358/ENSMUSG00000019699/ENSMUSG00000031748/ENSMUSG00000033352/ENSMUSG00000020431/ENSMUSG00000031834/ENSMUSG00000029120/ENSMUSG00000020349/ENSMUSG00000053137/ENSMUSG00000024500/ENSMUSG00000024960/ENSMUSG00000021025	11	ENSMUSG00000052684/ENSMUSG00000041417/ENSMUSG00000004221/ENSMUSG00000031392/ENSMUSG00000047123/ENSMUSG00000030341/ENSMUSG00000051177/ENSMUSG00000026031/ENSMUSG00000037411/ENSMUSG00000020009/ENSMUSG00000036887
mmu04742	Taste transduction	15/1236	54/6356	0.0874843	0.260067	ENSMUSG00000039809/ENSMUSG00000020704/ENSMUSG00000029211/ENSMUSG00000000560/ENSMUSG00000057182/ENSMUSG00000022489/ENSMUSG00000034656/ENSMUSG00000051177/ENSMUSG00000010803/ENSMUSG00000075316/ENSMUSG00000021721/ENSMUSG00000004347/ENSMUSG00000059173/ENSMUSG00000022994/ENSMUSG00000024960	Gabbr2/Asic2/Gabra4/Gabra2/Scn3a/Pde1b/Cacna1a/Plcb1/Gabra1/Scn9a/Htr1a/Pde1c/Pde1a/Adcy6/Plcb3	mmu:242425/mmu:11418/mmu:14397/mmu:14395/mmu:20269/mmu:18574/mmu:12286/mmu:18795/mmu:14394/mmu:20274/mmu:15550/mmu:18575/mmu:18573/mmu:11512/mmu:18797	15	7	ENSMUSG00000039809/ENSMUSG00000020704/ENSMUSG00000029211/ENSMUSG00000000560/ENSMUSG00000022489/ENSMUSG00000034656/ENSMUSG00000024960	8	ENSMUSG00000057182/ENSMUSG00000051177/ENSMUSG00000010803/ENSMUSG00000075316/ENSMUSG00000021721/ENSMUSG00000004347/ENSMUSG00000059173/ENSMUSG00000022994
mmu04611	Platelet activation	27/1236	108/6356	0.0914727	0.265943	ENSMUSG00000027347/ENSMUSG00000041417/ENSMUSG00000063358/ENSMUSG00000019699/ENSMUSG00000020654/ENSMUSG00000020431/ENSMUSG00000031834/ENSMUSG00000020901/ENSMUSG00000032946/ENSMUSG00000005580/ENSMUSG00000029053/ENSMUSG00000028005/ENSMUSG00000052698/ENSMUSG00000053137/ENSMUSG00000029334/ENSMUSG00000026043/ENSMUSG00000051177/ENSMUSG00000030987/ENSMUSG00000033847/ENSMUSG00000034330/ENSMUSG00000059498/…	Rasgrp1/Pik3r1/Mapk1/Akt3/Adcy3/Adcy1/Pik3r2/Pik3r5/Rasgrp2/Adcy9/Prkcz/Gucy1b1/Tln2/Mapk11/Prkg2/Col3a1/Plcb1/Stim1/Pla2g4c/Plcg2/Fcgr3/Adcy6/Plcb3/Mylk2/Ppp1r12a/Pik3r6/Fermt3	mmu:19419/mmu:18708/mmu:26413/mmu:23797/mmu:104111/mmu:432530/mmu:18709/mmu:320207/mmu:19395/mmu:11515/mmu:18762/mmu:54195/mmu:70549/mmu:19094/mmu:19092/mmu:12825/mmu:18795/mmu:20866/mmu:232889/mmu:234779/mmu:14131/mmu:11512/mmu:18797/mmu:228785/mmu:17931/mmu:104709/mmu:108101	27	19	ENSMUSG00000027347/ENSMUSG00000063358/ENSMUSG00000019699/ENSMUSG00000020654/ENSMUSG00000020431/ENSMUSG00000031834/ENSMUSG00000020901/ENSMUSG00000032946/ENSMUSG00000005580/ENSMUSG00000029053/ENSMUSG00000028005/ENSMUSG00000052698/ENSMUSG00000053137/ENSMUSG00000029334/ENSMUSG00000030987/ENSMUSG00000059498/ENSMUSG00000024960/ENSMUSG00000019907/ENSMUSG00000046207	8	ENSMUSG00000041417/ENSMUSG00000026043/ENSMUSG00000051177/ENSMUSG00000033847/ENSMUSG00000034330/ENSMUSG00000022994/ENSMUSG00000027470/ENSMUSG00000024965
mmu04915	Estrogen signaling pathway	27/1236	108/6356	0.0914727	0.265943	ENSMUSG00000052684/ENSMUSG00000041417/ENSMUSG00000063358/ENSMUSG00000019699/ENSMUSG00000021448/ENSMUSG00000031748/ENSMUSG00000059970/ENSMUSG00000039809/ENSMUSG00000020654/ENSMUSG00000020431/ENSMUSG00000031834/ENSMUSG00000051617/ENSMUSG00000004936/ENSMUSG00000005580/ENSMUSG00000053007/ENSMUSG00000031740/ENSMUSG00000051177/ENSMUSG00000042406/ENSMUSG00000025499/ENSMUSG00000026824/ENSMUSG00000035027/…	Jun/Pik3r1/Mapk1/Akt3/Shc3/Gnao1/Hspa2/Gabbr2/Adcy3/Adcy1/Pik3r2/Krt9/Map2k1/Adcy9/Creb5/Mmp2/Plcb1/Atf4/Hras/Kcnj3/Map2k2/Adcy6/Hspa1b/Plcb3/Rara/Kcnj9/Ncoa1	mmu:16476/mmu:18708/mmu:26413/mmu:23797/mmu:20418/mmu:14681/mmu:15512/mmu:242425/mmu:104111/mmu:432530/mmu:18709/mmu:107656/mmu:26395/mmu:11515/mmu:231991/mmu:17390/mmu:18795/mmu:11911/mmu:15461/mmu:16519/mmu:26396/mmu:11512/mmu:15511/mmu:18797/mmu:19401/mmu:16524/mmu:17977	27	20	ENSMUSG00000063358/ENSMUSG00000019699/ENSMUSG00000021448/ENSMUSG00000031748/ENSMUSG00000059970/ENSMUSG00000039809/ENSMUSG00000020654/ENSMUSG00000020431/ENSMUSG00000031834/ENSMUSG00000051617/ENSMUSG00000004936/ENSMUSG00000005580/ENSMUSG00000042406/ENSMUSG00000025499/ENSMUSG00000026824/ENSMUSG00000035027/ENSMUSG00000024960/ENSMUSG00000037992/ENSMUSG00000038026/ENSMUSG00000020647	7	ENSMUSG00000052684/ENSMUSG00000041417/ENSMUSG00000053007/ENSMUSG00000031740/ENSMUSG00000051177/ENSMUSG00000022994/ENSMUSG00000090877
mmu04530	Tight junction	32/1236	131/6356	0.0919007	0.265943	ENSMUSG00000052684/ENSMUSG00000056367/ENSMUSG00000015143/ENSMUSG00000043079/ENSMUSG00000045038/ENSMUSG00000032531/ENSMUSG00000037533/ENSMUSG00000008475/ENSMUSG00000026341/ENSMUSG00000006304/ENSMUSG00000020152/ENSMUSG00000013076/ENSMUSG00000028944/ENSMUSG00000071369/ENSMUSG00000020900/ENSMUSG00000020361/ENSMUSG00000001847/ENSMUSG00000038205/ENSMUSG00000079426/ENSMUSG00000029053/ENSMUSG00000029120/…	Jun/Actr3b/Actn1/Synpo/Prkce/Amotl2/Rapgef6/Arpc5/Actr3/Arpc2/Actr2/Amotl1/Prkag2/Map3k5/Myh10/Hspa4/Rac1/Prkab2/Arpc4/Prkcz/Ppp2r2c/Ppp2ca/Tuba4a/Nf2/Ppp2r2b/Arhgef2/Patj/Nedd4l/Arpc5l/Llgl1/Prkaa2/Pard6g	mmu:16476/mmu:242894/mmu:109711/mmu:104027/mmu:18754/mmu:56332/mmu:192786/mmu:67771/mmu:74117/mmu:76709/mmu:66713/mmu:75723/mmu:108099/mmu:26408/mmu:77579/mmu:15525/mmu:19353/mmu:108097/mmu:68089/mmu:18762/mmu:269643/mmu:19052/mmu:22145/mmu:18016/mmu:72930/mmu:16800/mmu:12695/mmu:83814/mmu:74192/mmu:16897/mmu:108079/mmu:93737	32	26	ENSMUSG00000056367/ENSMUSG00000015143/ENSMUSG00000043079/ENSMUSG00000045038/ENSMUSG00000008475/ENSMUSG00000026341/ENSMUSG00000006304/ENSMUSG00000020152/ENSMUSG00000028944/ENSMUSG00000071369/ENSMUSG00000020900/ENSMUSG00000020361/ENSMUSG00000001847/ENSMUSG00000038205/ENSMUSG00000079426/ENSMUSG00000029053/ENSMUSG00000029120/ENSMUSG00000020349/ENSMUSG00000026202/ENSMUSG00000009073/ENSMUSG00000024500/…	6	ENSMUSG00000052684/ENSMUSG00000032531/ENSMUSG00000037533/ENSMUSG00000013076/ENSMUSG00000061859/ENSMUSG00000056214
mmu00900	Terpenoid backbone biosynthesis	7/1236	21/6356	0.0959095	0.273134	ENSMUSG00000093930/ENSMUSG00000021670/ENSMUSG00000006517/ENSMUSG00000041939/ENSMUSG00000023832/ENSMUSG00000058258/ENSMUSG00000015994	Hmgcs1/Hmgcr/Mvd/Mvk/Acat2/Idi1/Fnta	mmu:208715/mmu:15357/mmu:192156/mmu:17855/mmu:110460/mmu:319554/mmu:14272	7	6	ENSMUSG00000093930/ENSMUSG00000021670/ENSMUSG00000006517/ENSMUSG00000041939/ENSMUSG00000023832/ENSMUSG00000058258	1	ENSMUSG00000015994
mmu00562	Inositol phosphate metabolism	18/1236	68/6356	0.0968917	0.273134	ENSMUSG00000027296/ENSMUSG00000023805/ENSMUSG00000057963/ENSMUSG00000026288/ENSMUSG00000024998/ENSMUSG00000029055/ENSMUSG00000041720/ENSMUSG00000025178/ENSMUSG00000051177/ENSMUSG00000031337/ENSMUSG00000038417/ENSMUSG00000018401/ENSMUSG00000026173/ENSMUSG00000034330/ENSMUSG00000025240/ENSMUSG00000027531/ENSMUSG00000024960/ENSMUSG00000034902	Itpka/Synj2/Itpk1/Inpp5d/Plce1/Plch2/Pi4ka/Pi4k2a/Plcb1/Mtm1/Fig4/Mtmr4/Plcd4/Plcg2/Sacm1l/Impa1/Plcb3/Pip5k1c	mmu:228550/mmu:20975/mmu:217837/mmu:16331/mmu:74055/mmu:269615/mmu:224020/mmu:84095/mmu:18795/mmu:17772/mmu:103199/mmu:170749/mmu:18802/mmu:234779/mmu:83493/mmu:55980/mmu:18797/mmu:18717	18	13	ENSMUSG00000027296/ENSMUSG00000023805/ENSMUSG00000057963/ENSMUSG00000026288/ENSMUSG00000024998/ENSMUSG00000041720/ENSMUSG00000025178/ENSMUSG00000038417/ENSMUSG00000018401/ENSMUSG00000025240/ENSMUSG00000027531/ENSMUSG00000024960/ENSMUSG00000034902	5	ENSMUSG00000029055/ENSMUSG00000051177/ENSMUSG00000031337/ENSMUSG00000026173/ENSMUSG00000034330
mmu04918	Thyroid hormone synthesis	18/1236	68/6356	0.0968917	0.273134	ENSMUSG00000078816/ENSMUSG00000033161/ENSMUSG00000052889/ENSMUSG00000050965/ENSMUSG00000020654/ENSMUSG00000020431/ENSMUSG00000005580/ENSMUSG00000041329/ENSMUSG00000053007/ENSMUSG00000051177/ENSMUSG00000007097/ENSMUSG00000042406/ENSMUSG00000026576/ENSMUSG00000018339/ENSMUSG00000026864/ENSMUSG00000022994/ENSMUSG00000040907/ENSMUSG00000024960	Prkcg/Atp1a1/Prkcb/Prkca/Adcy3/Adcy1/Adcy9/Atp1b2/Creb5/Plcb1/Atp1a2/Atf4/Atp1b1/Gpx3/Hspa5/Adcy6/Atp1a3/Plcb3	mmu:18752/mmu:11928/mmu:18751/mmu:18750/mmu:104111/mmu:432530/mmu:11515/mmu:11932/mmu:231991/mmu:18795/mmu:98660/mmu:11911/mmu:11931/mmu:14778/mmu:14828/mmu:11512/mmu:232975/mmu:18797	18	14	ENSMUSG00000078816/ENSMUSG00000033161/ENSMUSG00000052889/ENSMUSG00000050965/ENSMUSG00000020654/ENSMUSG00000020431/ENSMUSG00000005580/ENSMUSG00000041329/ENSMUSG00000007097/ENSMUSG00000042406/ENSMUSG00000026576/ENSMUSG00000026864/ENSMUSG00000040907/ENSMUSG00000024960	4	ENSMUSG00000053007/ENSMUSG00000051177/ENSMUSG00000018339/ENSMUSG00000022994
mmu04625	C-type lectin receptor signaling pathway	23/1236	91/6356	0.102436	0.286296	ENSMUSG00000052684/ENSMUSG00000041417/ENSMUSG00000033730/ENSMUSG00000033953/ENSMUSG00000027544/ENSMUSG00000063358/ENSMUSG00000019699/ENSMUSG00000016528/ENSMUSG00000032470/ENSMUSG00000028161/ENSMUSG00000002983/ENSMUSG00000037868/ENSMUSG00000021816/ENSMUSG00000004221/ENSMUSG00000031834/ENSMUSG00000053137/ENSMUSG00000025383/ENSMUSG00000055723/ENSMUSG00000040033/ENSMUSG00000032487/ENSMUSG00000025499/…	Jun/Pik3r1/Egr3/Ppp3r1/Nfatc2/Mapk1/Akt3/Mapkapk2/Mras/Ppp3ca/Relb/Egr2/Ppp3cb/Ikbkg/Pik3r2/Mapk11/Il23a/Rras2/Stat2/Ptgs2/Hras/Plcg2/Nfkbia	mmu:16476/mmu:18708/mmu:13655/mmu:19058/mmu:18019/mmu:26413/mmu:23797/mmu:17164/mmu:17532/mmu:19055/mmu:19698/mmu:13654/mmu:19056/mmu:16151/mmu:18709/mmu:19094/mmu:83430/mmu:66922/mmu:20847/mmu:19225/mmu:15461/mmu:234779/mmu:18035	23	18	ENSMUSG00000033730/ENSMUSG00000033953/ENSMUSG00000027544/ENSMUSG00000063358/ENSMUSG00000019699/ENSMUSG00000016528/ENSMUSG00000032470/ENSMUSG00000028161/ENSMUSG00000002983/ENSMUSG00000037868/ENSMUSG00000021816/ENSMUSG00000031834/ENSMUSG00000053137/ENSMUSG00000055723/ENSMUSG00000040033/ENSMUSG00000032487/ENSMUSG00000025499/ENSMUSG00000021025	5	ENSMUSG00000052684/ENSMUSG00000041417/ENSMUSG00000004221/ENSMUSG00000025383/ENSMUSG00000034330
mmu04668	TNF signaling pathway	25/1236	101/6356	0.111039	0.307709	ENSMUSG00000052684/ENSMUSG00000041417/ENSMUSG00000031778/ENSMUSG00000063358/ENSMUSG00000037405/ENSMUSG00000019699/ENSMUSG00000033352/ENSMUSG00000021180/ENSMUSG00000071369/ENSMUSG00000004221/ENSMUSG00000031834/ENSMUSG00000015755/ENSMUSG00000026883/ENSMUSG00000004936/ENSMUSG00000031628/ENSMUSG00000027962/ENSMUSG00000030341/ENSMUSG00000000957/ENSMUSG00000053007/ENSMUSG00000053137/ENSMUSG00000026031/…	Jun/Pik3r1/Cx3cl1/Mapk1/Icam1/Akt3/Map2k4/Rps6ka5/Map3k5/Ikbkg/Pik3r2/Tab2/Dab2ip/Map2k1/Casp3/Vcam1/Tnfrsf1a/Mmp14/Creb5/Mapk11/Cflar/Atf4/Ptgs2/Traf3/Nfkbia	mmu:16476/mmu:18708/mmu:20312/mmu:26413/mmu:15894/mmu:23797/mmu:26398/mmu:56613/mmu:26408/mmu:16151/mmu:18709/mmu:68652/mmu:69601/mmu:26395/mmu:12367/mmu:22329/mmu:21937/mmu:17387/mmu:231991/mmu:19094/mmu:12633/mmu:11911/mmu:19225/mmu:22031/mmu:18035	25	16	ENSMUSG00000031778/ENSMUSG00000063358/ENSMUSG00000019699/ENSMUSG00000033352/ENSMUSG00000071369/ENSMUSG00000031834/ENSMUSG00000015755/ENSMUSG00000026883/ENSMUSG00000004936/ENSMUSG00000027962/ENSMUSG00000000957/ENSMUSG00000053137/ENSMUSG00000042406/ENSMUSG00000032487/ENSMUSG00000021277/ENSMUSG00000021025	9	ENSMUSG00000052684/ENSMUSG00000041417/ENSMUSG00000037405/ENSMUSG00000021180/ENSMUSG00000004221/ENSMUSG00000031628/ENSMUSG00000030341/ENSMUSG00000053007/ENSMUSG00000026031
mmu04934	Cushing syndrome	34/1236	143/6356	0.113513	0.311232	ENSMUSG00000032193/ENSMUSG00000024617/ENSMUSG00000022382/ENSMUSG00000037624/ENSMUSG00000063358/ENSMUSG00000023067/ENSMUSG00000053819/ENSMUSG00000003031/ENSMUSG00000005871/ENSMUSG00000037936/ENSMUSG00000030093/ENSMUSG00000020654/ENSMUSG00000020431/ENSMUSG00000027490/ENSMUSG00000004936/ENSMUSG00000057897/ENSMUSG00000021994/ENSMUSG00000005580/ENSMUSG00000053007/ENSMUSG00000006932/ENSMUSG00000028551/…	Ldlr/Camk2a/Wnt7b/Kcnk2/Mapk1/Cdkn1a/Camk2d/Cdkn1b/Apc/Scarb1/Wnt7a/Adcy3/Adcy1/E2f1/Map2k1/Camk2b/Wnt5a/Adcy9/Creb5/Ctnnb1/Cdkn2c/Plcb1/Kcna4/Atf4/Wnt9a/Kmt2a/Map2k2/Adcy6/Cacna1h/Plcb3/Crhr1/Men1/Star/Armc5	mmu:16835/mmu:12322/mmu:22422/mmu:16526/mmu:26413/mmu:12575/mmu:108058/mmu:12576/mmu:11789/mmu:20778/mmu:22421/mmu:104111/mmu:432530/mmu:13555/mmu:26395/mmu:12323/mmu:22418/mmu:11515/mmu:231991/mmu:12387/mmu:12580/mmu:18795/mmu:16492/mmu:11911/mmu:216795/mmu:214162/mmu:26396/mmu:11512/mmu:58226/mmu:18797/mmu:12921/mmu:17283/mmu:20845/mmu:233912	34	24	ENSMUSG00000032193/ENSMUSG00000024617/ENSMUSG00000022382/ENSMUSG00000037624/ENSMUSG00000063358/ENSMUSG00000053819/ENSMUSG00000005871/ENSMUSG00000037936/ENSMUSG00000020654/ENSMUSG00000020431/ENSMUSG00000027490/ENSMUSG00000004936/ENSMUSG00000057897/ENSMUSG00000005580/ENSMUSG00000006932/ENSMUSG00000028551/ENSMUSG00000042604/ENSMUSG00000042406/ENSMUSG00000035027/ENSMUSG00000024112/ENSMUSG00000024960/…	10	ENSMUSG00000023067/ENSMUSG00000003031/ENSMUSG00000030093/ENSMUSG00000021994/ENSMUSG00000053007/ENSMUSG00000051177/ENSMUSG00000000126/ENSMUSG00000002028/ENSMUSG00000022994/ENSMUSG00000031574
mmu05220	Chronic myeloid leukemia	17/1236	65/6356	0.114214	0.311232	ENSMUSG00000041417/ENSMUSG00000063358/ENSMUSG00000023067/ENSMUSG00000019699/ENSMUSG00000021448/ENSMUSG00000003031/ENSMUSG00000022346/ENSMUSG00000004221/ENSMUSG00000031834/ENSMUSG00000027490/ENSMUSG00000004936/ENSMUSG00000025499/ENSMUSG00000035027/ENSMUSG00000001127/ENSMUSG00000021453/ENSMUSG00000021025/ENSMUSG00000007659	Pik3r1/Mapk1/Cdkn1a/Akt3/Shc3/Cdkn1b/Myc/Ikbkg/Pik3r2/E2f1/Map2k1/Hras/Map2k2/Araf/Gadd45g/Nfkbia/Bcl2l1	mmu:18708/mmu:26413/mmu:12575/mmu:23797/mmu:20418/mmu:12576/mmu:17869/mmu:16151/mmu:18709/mmu:13555/mmu:26395/mmu:15461/mmu:26396/mmu:11836/mmu:23882/mmu:18035/mmu:12048	17	11	ENSMUSG00000063358/ENSMUSG00000019699/ENSMUSG00000021448/ENSMUSG00000031834/ENSMUSG00000027490/ENSMUSG00000004936/ENSMUSG00000025499/ENSMUSG00000035027/ENSMUSG00000021453/ENSMUSG00000021025/ENSMUSG00000007659	6	ENSMUSG00000041417/ENSMUSG00000023067/ENSMUSG00000003031/ENSMUSG00000022346/ENSMUSG00000004221/ENSMUSG00000001127
mmu00280	Valine, leucine and isoleucine degradation	14/1236	52/6356	0.118764	0.320957	ENSMUSG00000093930/ENSMUSG00000023832/ENSMUSG00000029482/ENSMUSG00000030861/ENSMUSG00000029455/ENSMUSG00000030268/ENSMUSG00000063558/ENSMUSG00000057880/ENSMUSG00000022186/ENSMUSG00000027332/ENSMUSG00000021646/ENSMUSG00000062908/ENSMUSG00000021460/ENSMUSG00000036880	Hmgcs1/Acat2/Aacs/Acadsb/Aldh2/Bcat1/Aox1/Abat/Oxct1/Ivd/Mccc2/Acadm/Auh/Acaa2	mmu:208715/mmu:110460/mmu:78894/mmu:66885/mmu:11669/mmu:12035/mmu:11761/mmu:268860/mmu:67041/mmu:56357/mmu:78038/mmu:11364/mmu:11992/mmu:52538	14	4	ENSMUSG00000093930/ENSMUSG00000023832/ENSMUSG00000029482/ENSMUSG00000022186	10	ENSMUSG00000030861/ENSMUSG00000029455/ENSMUSG00000030268/ENSMUSG00000063558/ENSMUSG00000057880/ENSMUSG00000027332/ENSMUSG00000021646/ENSMUSG00000062908/ENSMUSG00000021460/ENSMUSG00000036880
mmu04520	Adherens junction	16/1236	61/6356	0.120406	0.322728	ENSMUSG00000019831/ENSMUSG00000015143/ENSMUSG00000063358/ENSMUSG00000025372/ENSMUSG00000027540/ENSMUSG00000009376/ENSMUSG00000062300/ENSMUSG00000001847/ENSMUSG00000017376/ENSMUSG00000025006/ENSMUSG00000006932/ENSMUSG00000032012/ENSMUSG00000031565/ENSMUSG00000033278/ENSMUSG00000005533/ENSMUSG00000033295	Wasf1/Actn1/Mapk1/Baiap2/Ptpn1/Met/Nectin2/Rac1/Nlk/Sorbs1/Ctnnb1/Nectin1/Fgfr1/Ptprm/Igf1r/Ptprf	mmu:83767/mmu:109711/mmu:26413/mmu:108100/mmu:19246/mmu:17295/mmu:19294/mmu:19353/mmu:18099/mmu:20411/mmu:12387/mmu:58235/mmu:14182/mmu:19274/mmu:16001/mmu:19268	16	12	ENSMUSG00000019831/ENSMUSG00000015143/ENSMUSG00000063358/ENSMUSG00000025372/ENSMUSG00000027540/ENSMUSG00000009376/ENSMUSG00000001847/ENSMUSG00000017376/ENSMUSG00000006932/ENSMUSG00000032012/ENSMUSG00000005533/ENSMUSG00000033295	4	ENSMUSG00000062300/ENSMUSG00000025006/ENSMUSG00000031565/ENSMUSG00000033278
mmu05022	Pathways of neurodegeneration - multiple diseases	85/1236	389/6356	0.121653	0.323418	ENSMUSG00000078816/ENSMUSG00000024617/ENSMUSG00000067889/ENSMUSG00000062380/ENSMUSG00000022382/ENSMUSG00000074657/ENSMUSG00000033953/ENSMUSG00000026959/ENSMUSG00000063358/ENSMUSG00000001525/ENSMUSG00000031668/ENSMUSG00000052889/ENSMUSG00000053819/ENSMUSG00000048482/ENSMUSG00000005871/ENSMUSG00000032773/ENSMUSG00000062591/ENSMUSG00000020886/ENSMUSG00000025892/ENSMUSG00000022055/ENSMUSG00000028452/…	Prkcg/Camk2a/Sptbn2/Tubb3/Wnt7b/Kif5a/Ppp3r1/Grin1/Mapk1/Tubb5/Eif2ak3/Prkcb/Camk2d/Bdnf/Apc/Chrm1/Tubb4a/Dlg4/Gria4/Nefl/Vcp/Ppp3ca/Prkca/Nefh/Ppp3cb/Wnt7a/Map3k5/Stx1a/Klc2/Cox6b2/Rac1/Capn1/Mfn2/Map2k1/Camk2b/Wnt5a/Ryr2/Mcu/Casp3/Ube2l6/Ryr1/Tnfrsf1a/Tuba4a/Capn2/Mapk11/Grin2a/Hap1/Ctnnb1/Plcb1/Csnk1e/Kif5c/Cdk5r1/Sigmar1/Fig4/Atf4/Wnt9a/Klc1/Uba1/Ptgs2/Nos1/Hras/Pdyn/Sdhc/Gm45441/Map3k10/Ube2…	mmu:18752/mmu:12322/mmu:20743/mmu:22152/mmu:22422/mmu:16572/mmu:19058/mmu:14810/mmu:26413/mmu:22154/mmu:13666/mmu:18751/mmu:108058/mmu:12064/mmu:11789/mmu:12669/mmu:22153/mmu:13385/mmu:14802/mmu:18039/mmu:269523/mmu:19055/mmu:18750/mmu:380684/mmu:19056/mmu:22421/mmu:26408/mmu:20907/mmu:16594/mmu:333182/mmu:19353/mmu:12333/mmu:170731/mmu:26395/mmu:12323/mmu:22418/mmu:20191/mmu:215999/mmu:12367/mmu…	85	64	ENSMUSG00000078816/ENSMUSG00000024617/ENSMUSG00000067889/ENSMUSG00000022382/ENSMUSG00000074657/ENSMUSG00000033953/ENSMUSG00000026959/ENSMUSG00000063358/ENSMUSG00000052889/ENSMUSG00000053819/ENSMUSG00000048482/ENSMUSG00000005871/ENSMUSG00000032773/ENSMUSG00000020886/ENSMUSG00000022055/ENSMUSG00000028452/ENSMUSG00000028161/ENSMUSG00000050965/ENSMUSG00000020396/ENSMUSG00000021816/ENSMUSG00000071369/…	21	ENSMUSG00000062380/ENSMUSG00000001525/ENSMUSG00000031668/ENSMUSG00000062591/ENSMUSG00000025892/ENSMUSG00000030093/ENSMUSG00000051811/ENSMUSG00000021994/ENSMUSG00000031628/ENSMUSG00000030341/ENSMUSG00000026509/ENSMUSG00000006930/ENSMUSG00000051177/ENSMUSG00000022433/ENSMUSG00000000126/ENSMUSG00000029361/ENSMUSG00000058076/ENSMUSG00000018339/ENSMUSG00000001127/ENSMUSG00000027187/ENSMUSG00000025887
mmu01212	Fatty acid metabolism	15/1236	57/6356	0.126994	0.332649	ENSMUSG00000037071/ENSMUSG00000024665/ENSMUSG00000023832/ENSMUSG00000032883/ENSMUSG00000010663/ENSMUSG00000025153/ENSMUSG00000020532/ENSMUSG00000030861/ENSMUSG00000027195/ENSMUSG00000028607/ENSMUSG00000031278/ENSMUSG00000062908/ENSMUSG00000020333/ENSMUSG00000007783/ENSMUSG00000036880	Scd1/Fads2/Acat2/Acsl3/Fads1/Fasn/Acaca/Acadsb/Hsd17b12/Cpt2/Acsl4/Acadm/Acsl6/Cpt1c/Acaa2	mmu:20249/mmu:56473/mmu:110460/mmu:74205/mmu:76267/mmu:14104/mmu:107476/mmu:66885/mmu:56348/mmu:12896/mmu:50790/mmu:11364/mmu:216739/mmu:78070/mmu:52538	15	10	ENSMUSG00000037071/ENSMUSG00000024665/ENSMUSG00000023832/ENSMUSG00000032883/ENSMUSG00000010663/ENSMUSG00000025153/ENSMUSG00000020532/ENSMUSG00000027195/ENSMUSG00000031278/ENSMUSG00000020333	5	ENSMUSG00000030861/ENSMUSG00000028607/ENSMUSG00000062908/ENSMUSG00000007783/ENSMUSG00000036880
mmu05132	Salmonella infection	48/1236	211/6356	0.127159	0.332649	ENSMUSG00000052684/ENSMUSG00000056367/ENSMUSG00000062380/ENSMUSG00000074657/ENSMUSG00000063358/ENSMUSG00000001525/ENSMUSG00000019699/ENSMUSG00000008475/ENSMUSG00000062591/ENSMUSG00000022346/ENSMUSG00000026341/ENSMUSG00000033352/ENSMUSG00000006304/ENSMUSG00000020152/ENSMUSG00000004221/ENSMUSG00000027002/ENSMUSG00000024862/ENSMUSG00000027805/ENSMUSG00000001847/ENSMUSG00000015755/ENSMUSG00000032435/…	Jun/Actr3b/Tubb3/Kif5a/Mapk1/Tubb5/Akt3/Arpc5/Tubb4a/Myc/Actr3/Map2k4/Arpc2/Actr2/Ikbkg/Nckap1/Klc2/Pfn2/Rac1/Tab2/Dync1li1/Elmo2/Map2k1/Arpc4/Abi1/Irak1/Casp3/Tnfrsf1a/Tuba4a/Mapk11/Ctnnb1/Cyfip2/Kif5c/Flnb/Snx33/Klc1/Rab9b/Hras/Cyth1/Map2k2/Arpc5l/Exoc7/Skp1/Nfkbia/Fbxo22/Actr1a/Dync1i1/Vps11	mmu:16476/mmu:242894/mmu:22152/mmu:16572/mmu:26413/mmu:22154/mmu:23797/mmu:67771/mmu:22153/mmu:17869/mmu:74117/mmu:26398/mmu:76709/mmu:66713/mmu:16151/mmu:50884/mmu:16594/mmu:18645/mmu:19353/mmu:68652/mmu:235661/mmu:140579/mmu:26395/mmu:68089/mmu:11308/mmu:16179/mmu:12367/mmu:21937/mmu:22145/mmu:19094/mmu:12387/mmu:76884/mmu:16574/mmu:286940/mmu:235406/mmu:16593/mmu:319642/mmu:15461/mmu:19157/mmu…	48	35	ENSMUSG00000056367/ENSMUSG00000074657/ENSMUSG00000063358/ENSMUSG00000019699/ENSMUSG00000008475/ENSMUSG00000026341/ENSMUSG00000033352/ENSMUSG00000006304/ENSMUSG00000020152/ENSMUSG00000027002/ENSMUSG00000024862/ENSMUSG00000027805/ENSMUSG00000001847/ENSMUSG00000015755/ENSMUSG00000032435/ENSMUSG00000017670/ENSMUSG00000004936/ENSMUSG00000079426/ENSMUSG00000058835/ENSMUSG00000026202/ENSMUSG00000053137/…	13	ENSMUSG00000052684/ENSMUSG00000062380/ENSMUSG00000001525/ENSMUSG00000062591/ENSMUSG00000022346/ENSMUSG00000004221/ENSMUSG00000031392/ENSMUSG00000031628/ENSMUSG00000030341/ENSMUSG00000025278/ENSMUSG00000032733/ENSMUSG00000043463/ENSMUSG00000017132
mmu05017	Spinocerebellar ataxia	29/1236	122/6356	0.135794	0.352417	ENSMUSG00000078816/ENSMUSG00000067889/ENSMUSG00000041417/ENSMUSG00000026959/ENSMUSG00000052889/ENSMUSG00000019699/ENSMUSG00000050965/ENSMUSG00000071369/ENSMUSG00000028519/ENSMUSG00000031834/ENSMUSG00000034656/ENSMUSG00000038084/ENSMUSG00000009647/ENSMUSG00000030592/ENSMUSG00000059003/ENSMUSG00000032238/ENSMUSG00000051177/ENSMUSG00000062785/ENSMUSG00000027400/ENSMUSG00000110020/ENSMUSG00000042453/…	Prkcg/Sptbn2/Pik3r1/Grin1/Prkcb/Akt3/Prkca/Map3k5/Dab1/Pik3r2/Cacna1a/Opa1/Mcu/Ryr1/Grin2a/Rora/Plcb1/Kcnc3/Pdyn/Gm45441/Reln/Adrm1/Atxn10/Pum1/Psmd3/Plcb3/Psmd12/Kcnd3/Psmc4	mmu:18752/mmu:20743/mmu:18708/mmu:14810/mmu:18751/mmu:23797/mmu:18750/mmu:26408/mmu:13131/mmu:18709/mmu:12286/mmu:74143/mmu:215999/mmu:20190/mmu:14811/mmu:19883/mmu:18795/mmu:16504/mmu:18610/mmu:14814/mmu:19699/mmu:56436/mmu:54138/mmu:80912/mmu:22123/mmu:18797/mmu:66997/mmu:56543/mmu:23996	29	25	ENSMUSG00000078816/ENSMUSG00000067889/ENSMUSG00000026959/ENSMUSG00000052889/ENSMUSG00000019699/ENSMUSG00000050965/ENSMUSG00000071369/ENSMUSG00000028519/ENSMUSG00000031834/ENSMUSG00000034656/ENSMUSG00000038084/ENSMUSG00000009647/ENSMUSG00000030592/ENSMUSG00000059003/ENSMUSG00000062785/ENSMUSG00000027400/ENSMUSG00000110020/ENSMUSG00000039041/ENSMUSG00000016541/ENSMUSG00000028580/ENSMUSG00000017221/…	4	ENSMUSG00000041417/ENSMUSG00000032238/ENSMUSG00000051177/ENSMUSG00000042453
mmu04310	Wnt signaling pathway	37/1236	160/6356	0.138543	0.356722	ENSMUSG00000052684/ENSMUSG00000078816/ENSMUSG00000024617/ENSMUSG00000022382/ENSMUSG00000033953/ENSMUSG00000027544/ENSMUSG00000052889/ENSMUSG00000053819/ENSMUSG00000005871/ENSMUSG00000022346/ENSMUSG00000028161/ENSMUSG00000050965/ENSMUSG00000021816/ENSMUSG00000030093/ENSMUSG00000034771/ENSMUSG00000001847/ENSMUSG00000057897/ENSMUSG00000031119/ENSMUSG00000021994/ENSMUSG00000017376/ENSMUSG00000000184/…	Jun/Prkcg/Camk2a/Wnt7b/Ppp3r1/Nfatc2/Prkcb/Camk2d/Apc/Myc/Ppp3ca/Prkca/Ppp3cb/Wnt7a/Tle2/Rac1/Camk2b/Gpc4/Wnt5a/Nlk/Ccnd2/Ctnnb1/Ccdc88c/Plcb1/Csnk1e/Wnt9a/Tle1/Senp2/Rbx1/Ctnnbip1/Rspo2/Tle3/Plcb3/Skp1/Semp2l2b/Ctnnd2/Semp2l1	mmu:16476/mmu:18752/mmu:12322/mmu:22422/mmu:19058/mmu:18019/mmu:18751/mmu:108058/mmu:11789/mmu:17869/mmu:19055/mmu:18750/mmu:19056/mmu:22421/mmu:21888/mmu:19353/mmu:12323/mmu:14735/mmu:22418/mmu:18099/mmu:12444/mmu:12387/mmu:68339/mmu:18795/mmu:27373/mmu:216795/mmu:21885/mmu:75826/mmu:56438/mmu:67087/mmu:239405/mmu:21887/mmu:18797/mmu:21402/mmu:114671/mmu:18163/mmu:408191	37	23	ENSMUSG00000078816/ENSMUSG00000024617/ENSMUSG00000022382/ENSMUSG00000033953/ENSMUSG00000027544/ENSMUSG00000052889/ENSMUSG00000053819/ENSMUSG00000005871/ENSMUSG00000028161/ENSMUSG00000050965/ENSMUSG00000021816/ENSMUSG00000001847/ENSMUSG00000057897/ENSMUSG00000031119/ENSMUSG00000017376/ENSMUSG00000006932/ENSMUSG00000021182/ENSMUSG00000008305/ENSMUSG00000022855/ENSMUSG00000032280/ENSMUSG00000024960/…	14	ENSMUSG00000052684/ENSMUSG00000022346/ENSMUSG00000030093/ENSMUSG00000034771/ENSMUSG00000021994/ENSMUSG00000000184/ENSMUSG00000051177/ENSMUSG00000022433/ENSMUSG00000000126/ENSMUSG00000022400/ENSMUSG00000028988/ENSMUSG00000051920/ENSMUSG00000069712/ENSMUSG00000091318
mmu04670	Leukocyte transendothelial migration	22/1236	90/6356	0.142304	0.361973	ENSMUSG00000078816/ENSMUSG00000015143/ENSMUSG00000041417/ENSMUSG00000037405/ENSMUSG00000052889/ENSMUSG00000059456/ENSMUSG00000050965/ENSMUSG00000061353/ENSMUSG00000032011/ENSMUSG00000009621/ENSMUSG00000001847/ENSMUSG00000031834/ENSMUSG00000027962/ENSMUSG00000053137/ENSMUSG00000006932/ENSMUSG00000033721/ENSMUSG00000031740/ENSMUSG00000045382/ENSMUSG00000029528/ENSMUSG00000022469/ENSMUSG00000034330/…	Prkcg/Actn1/Pik3r1/Icam1/Prkcb/Ptk2b/Prkca/Cxcl12/Thy1/Vav2/Rac1/Pik3r2/Vcam1/Mapk11/Ctnnb1/Vav3/Mmp2/Cxcr4/Pxn/Rapgef3/Plcg2/Sipa1	mmu:18752/mmu:109711/mmu:18708/mmu:15894/mmu:18751/mmu:19229/mmu:18750/mmu:20315/mmu:21838/mmu:22325/mmu:19353/mmu:18709/mmu:22329/mmu:19094/mmu:12387/mmu:57257/mmu:17390/mmu:12767/mmu:19303/mmu:223864/mmu:234779/mmu:20469	22	12	ENSMUSG00000078816/ENSMUSG00000015143/ENSMUSG00000052889/ENSMUSG00000059456/ENSMUSG00000050965/ENSMUSG00000032011/ENSMUSG00000009621/ENSMUSG00000001847/ENSMUSG00000031834/ENSMUSG00000027962/ENSMUSG00000053137/ENSMUSG00000006932	10	ENSMUSG00000041417/ENSMUSG00000037405/ENSMUSG00000061353/ENSMUSG00000033721/ENSMUSG00000031740/ENSMUSG00000045382/ENSMUSG00000029528/ENSMUSG00000022469/ENSMUSG00000034330/ENSMUSG00000056917
mmu04966	Collecting duct acid secretion	7/1236	23/6356	0.142797	0.361973	ENSMUSG00000006273/ENSMUSG00000022295/ENSMUSG00000039347/ENSMUSG00000013160/ENSMUSG00000019302/ENSMUSG00000038023/ENSMUSG00000021114	Atp6v1b2/Atp6v1c1/Atp6v0e2/Atp6v0d1/Atp6v0a1/Atp6v0a2/Atp6v1d	mmu:11966/mmu:66335/mmu:76252/mmu:11972/mmu:11975/mmu:21871/mmu:73834	7	7	ENSMUSG00000006273/ENSMUSG00000022295/ENSMUSG00000039347/ENSMUSG00000013160/ENSMUSG00000019302/ENSMUSG00000038023/ENSMUSG00000021114	0
mmu00604	Glycosphingolipid biosynthesis - ganglio series	5/1236	15/6356	0.15	0.374428	ENSMUSG00000013846/ENSMUSG00000030283/ENSMUSG00000056091/ENSMUSG00000025425/ENSMUSG00000006731	St3gal1/St8sia1/St3gal5/St8sia5/B4galnt1	mmu:20442/mmu:20449/mmu:20454/mmu:225742/mmu:14421	5	4	ENSMUSG00000013846/ENSMUSG00000056091/ENSMUSG00000025425/ENSMUSG00000006731	1	ENSMUSG00000030283
mmu01210	2-Oxocarboxylic acid metabolism	5/1236	15/6356	0.15	0.374428	ENSMUSG00000025190/ENSMUSG00000025950/ENSMUSG00000030268/ENSMUSG00000032279/ENSMUSG00000028405	Got1/Idh1/Bcat1/Idh3a/Aco1	mmu:14718/mmu:15926/mmu:12035/mmu:67834/mmu:11428	5	4	ENSMUSG00000025190/ENSMUSG00000025950/ENSMUSG00000032279/ENSMUSG00000028405	1	ENSMUSG00000030268
mmu05010	Alzheimer disease	68/1236	311/6356	0.151242	0.374669	ENSMUSG00000062380/ENSMUSG00000022382/ENSMUSG00000041417/ENSMUSG00000074657/ENSMUSG00000033953/ENSMUSG00000026959/ENSMUSG00000063358/ENSMUSG00000001525/ENSMUSG00000031668/ENSMUSG00000019699/ENSMUSG00000005871/ENSMUSG00000032773/ENSMUSG00000062591/ENSMUSG00000024270/ENSMUSG00000028161/ENSMUSG00000021816/ENSMUSG00000030093/ENSMUSG00000071369/ENSMUSG00000056999/ENSMUSG00000004221/ENSMUSG00000024862/…	Tubb3/Wnt7b/Pik3r1/Kif5a/Ppp3r1/Grin1/Mapk1/Tubb5/Eif2ak3/Akt3/Apc/Chrm1/Tubb4a/Slc39a6/Ppp3ca/Ppp3cb/Wnt7a/Map3k5/Ide/Ikbkg/Klc2/Cox6b2/Pik3r2/Apbb1/Capn1/Map2k1/Wnt5a/Mcu/Slc11a2/Casp3/Mme/Nae1/Rtn4/Tnfrsf1a/Tuba4a/Capn2/Grin2a/Ctnnb1/Bace2/Adam10/Plcb1/Csnk1e/Kif5c/Cdk5r1/Atf4/Wnt9a/Klc1/Rtn3/Ptgs2/Irs2/Nos1/Hras/Sdhc/Gm45441/Map2k2/Gm28439/Gm28437/Adrm1/Araf/Slc39a2/Psmd3/Plcb3/Casp12/Lpl/Psm…	mmu:22152/mmu:22422/mmu:18708/mmu:16572/mmu:19058/mmu:14810/mmu:26413/mmu:22154/mmu:13666/mmu:23797/mmu:11789/mmu:12669/mmu:22153/mmu:106957/mmu:19055/mmu:19056/mmu:22421/mmu:26408/mmu:15925/mmu:16151/mmu:16594/mmu:333182/mmu:18709/mmu:11785/mmu:12333/mmu:26395/mmu:22418/mmu:215999/mmu:18174/mmu:12367/mmu:17380/mmu:234664/mmu:68585/mmu:21937/mmu:22145/mmu:12334/mmu:14811/mmu:12387/mmu:56175/mmu:1…	68	42	ENSMUSG00000022382/ENSMUSG00000074657/ENSMUSG00000033953/ENSMUSG00000026959/ENSMUSG00000063358/ENSMUSG00000019699/ENSMUSG00000005871/ENSMUSG00000032773/ENSMUSG00000028161/ENSMUSG00000021816/ENSMUSG00000071369/ENSMUSG00000056999/ENSMUSG00000024862/ENSMUSG00000031834/ENSMUSG00000037032/ENSMUSG00000024942/ENSMUSG00000004936/ENSMUSG00000009647/ENSMUSG00000023030/ENSMUSG00000031878/ENSMUSG00000020458/…	26	ENSMUSG00000062380/ENSMUSG00000041417/ENSMUSG00000001525/ENSMUSG00000031668/ENSMUSG00000062591/ENSMUSG00000024270/ENSMUSG00000030093/ENSMUSG00000004221/ENSMUSG00000051811/ENSMUSG00000021994/ENSMUSG00000031628/ENSMUSG00000027820/ENSMUSG00000030341/ENSMUSG00000026509/ENSMUSG00000040605/ENSMUSG00000054693/ENSMUSG00000051177/ENSMUSG00000022433/ENSMUSG00000000126/ENSMUSG00000038894/ENSMUSG00000029361/…
mmu05219	Bladder cancer	9/1236	32/6356	0.153592	0.377628	ENSMUSG00000063358/ENSMUSG00000023067/ENSMUSG00000022346/ENSMUSG00000027490/ENSMUSG00000004936/ENSMUSG00000031740/ENSMUSG00000025499/ENSMUSG00000035027/ENSMUSG00000001127	Mapk1/Cdkn1a/Myc/E2f1/Map2k1/Mmp2/Hras/Map2k2/Araf	mmu:26413/mmu:12575/mmu:17869/mmu:13555/mmu:26395/mmu:17390/mmu:15461/mmu:26396/mmu:11836	9	5	ENSMUSG00000063358/ENSMUSG00000027490/ENSMUSG00000004936/ENSMUSG00000025499/ENSMUSG00000035027	4	ENSMUSG00000023067/ENSMUSG00000022346/ENSMUSG00000031740/ENSMUSG00000001127
mmu04140	Autophagy - animal	30/1236	129/6356	0.160312	0.391209	ENSMUSG00000041417/ENSMUSG00000029471/ENSMUSG00000063358/ENSMUSG00000031668/ENSMUSG00000019699/ENSMUSG00000021477/ENSMUSG00000028278/ENSMUSG00000032470/ENSMUSG00000024122/ENSMUSG00000031834/ENSMUSG00000004936/ENSMUSG00000038375/ENSMUSG00000020349/ENSMUSG00000031221/ENSMUSG00000033124/ENSMUSG00000055723/ENSMUSG00000026031/ENSMUSG00000002496/ENSMUSG00000018401/ENSMUSG00000038894/ENSMUSG00000025499/…	Pik3r1/Camkk2/Mapk1/Eif2ak3/Akt3/Ctsl/Rragd/Mras/Pdpk1/Pik3r2/Map2k1/Trp53inp2/Ppp2ca/Igbp1/Atg9a/Rras2/Cflar/Tsc2/Mtmr4/Irs2/Hras/Map2k2/Igf1r/Prkaa2/Vmp1/Rheb/Rraga/Bcl2l1/Prkcq/Tank	mmu:18708/mmu:207565/mmu:26413/mmu:13666/mmu:23797/mmu:13039/mmu:52187/mmu:17532/mmu:18607/mmu:18709/mmu:26395/mmu:68728/mmu:19052/mmu:18518/mmu:245860/mmu:66922/mmu:12633/mmu:22084/mmu:170749/mmu:384783/mmu:15461/mmu:26396/mmu:16001/mmu:108079/mmu:75909/mmu:19744/mmu:68441/mmu:12048/mmu:18761/mmu:21353	30	23	ENSMUSG00000029471/ENSMUSG00000063358/ENSMUSG00000019699/ENSMUSG00000028278/ENSMUSG00000032470/ENSMUSG00000024122/ENSMUSG00000031834/ENSMUSG00000004936/ENSMUSG00000038375/ENSMUSG00000020349/ENSMUSG00000033124/ENSMUSG00000055723/ENSMUSG00000002496/ENSMUSG00000018401/ENSMUSG00000025499/ENSMUSG00000035027/ENSMUSG00000005533/ENSMUSG00000028518/ENSMUSG00000018171/ENSMUSG00000028945/ENSMUSG00000070934/…	7	ENSMUSG00000041417/ENSMUSG00000031668/ENSMUSG00000021477/ENSMUSG00000031221/ENSMUSG00000026031/ENSMUSG00000038894/ENSMUSG00000026778
mmu04130	SNARE interactions in vesicular transport	8/1236	28/6356	0.161544	0.391295	ENSMUSG00000030806/ENSMUSG00000026470/ENSMUSG00000007207/ENSMUSG00000020946/ENSMUSG00000010110/ENSMUSG00000027522/ENSMUSG00000041488/ENSMUSG00000002741	Stx1b/Stx6/Stx1a/Gosr2/Stx5a/Stx16/Stx3/Ykt6	mmu:56216/mmu:58244/mmu:20907/mmu:56494/mmu:56389/mmu:228960/mmu:20908/mmu:56418	8	5	ENSMUSG00000030806/ENSMUSG00000026470/ENSMUSG00000007207/ENSMUSG00000020946/ENSMUSG00000002741	3	ENSMUSG00000010110/ENSMUSG00000027522/ENSMUSG00000041488
mmu05166	Human T-cell leukemia virus 1 infection	46/1236	206/6356	0.164788	0.396219	ENSMUSG00000052684/ENSMUSG00000041417/ENSMUSG00000033953/ENSMUSG00000027544/ENSMUSG00000037649/ENSMUSG00000063358/ENSMUSG00000037405/ENSMUSG00000023067/ENSMUSG00000019699/ENSMUSG00000022346/ENSMUSG00000033352/ENSMUSG00000028161/ENSMUSG00000002983/ENSMUSG00000003575/ENSMUSG00000009406/ENSMUSG00000015605/ENSMUSG00000037868/ENSMUSG00000021816/ENSMUSG00000004221/ENSMUSG00000020654/ENSMUSG00000020431/…	Jun/Pik3r1/Ppp3r1/Nfatc2/H2-DMa/Mapk1/Icam1/Cdkn1a/Akt3/Myc/Map2k4/Ppp3ca/Relb/Crtc1/Elk1/Srf/Egr2/Ppp3cb/Ikbkg/Adcy3/Adcy1/Trrap/Pik3r2/E2f1/Map2k1/Adcy9/Egr1/Tln2/Cd4/Tnfrsf1a/Ccnd2/Creb5/Ranbp3/Cdkn2c/Jak3/Atf4/Mad1l1/Hras/Map2k2/Nfyb/Adcy6/Kat2a/Nfkbia/Ets2/Espl1/Bcl2l1	mmu:16476/mmu:18708/mmu:19058/mmu:18019/mmu:14998/mmu:26413/mmu:15894/mmu:12575/mmu:23797/mmu:17869/mmu:26398/mmu:19055/mmu:19698/mmu:382056/mmu:13712/mmu:20807/mmu:13654/mmu:19056/mmu:16151/mmu:104111/mmu:432530/mmu:100683/mmu:18709/mmu:13555/mmu:26395/mmu:11515/mmu:13653/mmu:70549/mmu:12504/mmu:21937/mmu:12444/mmu:231991/mmu:71810/mmu:12580/mmu:16453/mmu:11911/mmu:17120/mmu:15461/mmu:26396/mmu:…	46	34	ENSMUSG00000033953/ENSMUSG00000027544/ENSMUSG00000037649/ENSMUSG00000063358/ENSMUSG00000019699/ENSMUSG00000033352/ENSMUSG00000028161/ENSMUSG00000002983/ENSMUSG00000003575/ENSMUSG00000015605/ENSMUSG00000037868/ENSMUSG00000021816/ENSMUSG00000020654/ENSMUSG00000020431/ENSMUSG00000045482/ENSMUSG00000031834/ENSMUSG00000027490/ENSMUSG00000004936/ENSMUSG00000005580/ENSMUSG00000038418/ENSMUSG00000052698/…	12	ENSMUSG00000052684/ENSMUSG00000041417/ENSMUSG00000037405/ENSMUSG00000023067/ENSMUSG00000022346/ENSMUSG00000009406/ENSMUSG00000004221/ENSMUSG00000030341/ENSMUSG00000000184/ENSMUSG00000053007/ENSMUSG00000031805/ENSMUSG00000022994
mmu04913	Ovarian steroidogenesis	12/1236	46/6356	0.1685	0.402185	ENSMUSG00000032193/ENSMUSG00000026675/ENSMUSG00000020053/ENSMUSG00000037936/ENSMUSG00000020654/ENSMUSG00000020431/ENSMUSG00000005580/ENSMUSG00000032487/ENSMUSG00000033847/ENSMUSG00000022994/ENSMUSG00000005533/ENSMUSG00000031574	Ldlr/Hsd17b7/Igf1/Scarb1/Adcy3/Adcy1/Adcy9/Ptgs2/Pla2g4c/Adcy6/Igf1r/Star	mmu:16835/mmu:15490/mmu:16000/mmu:20778/mmu:104111/mmu:432530/mmu:11515/mmu:19225/mmu:232889/mmu:11512/mmu:16001/mmu:20845	12	8	ENSMUSG00000032193/ENSMUSG00000026675/ENSMUSG00000037936/ENSMUSG00000020654/ENSMUSG00000020431/ENSMUSG00000005580/ENSMUSG00000032487/ENSMUSG00000005533	4	ENSMUSG00000020053/ENSMUSG00000033847/ENSMUSG00000022994/ENSMUSG00000031574
mmu00071	Fatty acid degradation	11/1236	42/6356	0.178684	0.423404	ENSMUSG00000023832/ENSMUSG00000032883/ENSMUSG00000030861/ENSMUSG00000029455/ENSMUSG00000028138/ENSMUSG00000028607/ENSMUSG00000031278/ENSMUSG00000062908/ENSMUSG00000020333/ENSMUSG00000007783/ENSMUSG00000036880	Acat2/Acsl3/Acadsb/Aldh2/Adh5/Cpt2/Acsl4/Acadm/Acsl6/Cpt1c/Acaa2	mmu:110460/mmu:74205/mmu:66885/mmu:11669/mmu:11532/mmu:12896/mmu:50790/mmu:11364/mmu:216739/mmu:78070/mmu:52538	11	4	ENSMUSG00000023832/ENSMUSG00000032883/ENSMUSG00000031278/ENSMUSG00000020333	7	ENSMUSG00000030861/ENSMUSG00000029455/ENSMUSG00000028138/ENSMUSG00000028607/ENSMUSG00000062908/ENSMUSG00000007783/ENSMUSG00000036880
mmu04510	Focal adhesion	40/1236	179/6356	0.183397	0.431444	ENSMUSG00000052684/ENSMUSG00000078816/ENSMUSG00000015143/ENSMUSG00000041417/ENSMUSG00000000489/ENSMUSG00000063358/ENSMUSG00000052889/ENSMUSG00000019699/ENSMUSG00000020053/ENSMUSG00000021448/ENSMUSG00000050965/ENSMUSG00000009406/ENSMUSG00000032356/ENSMUSG00000009376/ENSMUSG00000009621/ENSMUSG00000024122/ENSMUSG00000001847/ENSMUSG00000031834/ENSMUSG00000001119/ENSMUSG00000004936/ENSMUSG00000025856/…	Jun/Prkcg/Actn1/Pik3r1/Pdgfb/Mapk1/Prkcb/Akt3/Igf1/Shc3/Prkca/Elk1/Rasgrf1/Met/Vav2/Pdpk1/Rac1/Pik3r2/Col6a1/Map2k1/Pdgfa/Tln2/Ccnd2/Capn2/Ctnnb1/Vav3/Col4a1/Pak5/Flnb/Pxn/Hras/Reln/Diaph1/Rapgef1/Thbs3/Igf1r/Mylk2/Pip5k1c/Ppp1r12a/Itgb4	mmu:16476/mmu:18752/mmu:109711/mmu:18708/mmu:18591/mmu:26413/mmu:18751/mmu:23797/mmu:16000/mmu:20418/mmu:18750/mmu:13712/mmu:19417/mmu:17295/mmu:22325/mmu:18607/mmu:19353/mmu:18709/mmu:12833/mmu:26395/mmu:18590/mmu:70549/mmu:12444/mmu:12334/mmu:12387/mmu:57257/mmu:12826/mmu:241656/mmu:286940/mmu:19303/mmu:15461/mmu:19699/mmu:13367/mmu:107746/mmu:21827/mmu:16001/mmu:228785/mmu:18717/mmu:17931/mmu:…	40	25	ENSMUSG00000078816/ENSMUSG00000015143/ENSMUSG00000000489/ENSMUSG00000063358/ENSMUSG00000052889/ENSMUSG00000019699/ENSMUSG00000021448/ENSMUSG00000050965/ENSMUSG00000032356/ENSMUSG00000009376/ENSMUSG00000009621/ENSMUSG00000024122/ENSMUSG00000001847/ENSMUSG00000031834/ENSMUSG00000004936/ENSMUSG00000025856/ENSMUSG00000052698/ENSMUSG00000006932/ENSMUSG00000039913/ENSMUSG00000025499/ENSMUSG00000024456/…	15	ENSMUSG00000052684/ENSMUSG00000041417/ENSMUSG00000020053/ENSMUSG00000009406/ENSMUSG00000001119/ENSMUSG00000000184/ENSMUSG00000026509/ENSMUSG00000033721/ENSMUSG00000031502/ENSMUSG00000025278/ENSMUSG00000029528/ENSMUSG00000042453/ENSMUSG00000028047/ENSMUSG00000027470/ENSMUSG00000020758
mmu05221	Acute myeloid leukemia	14/1236	56/6356	0.18583	0.433632	ENSMUSG00000041417/ENSMUSG00000063358/ENSMUSG00000019699/ENSMUSG00000022346/ENSMUSG00000034957/ENSMUSG00000006586/ENSMUSG00000004221/ENSMUSG00000031834/ENSMUSG00000004936/ENSMUSG00000001552/ENSMUSG00000025499/ENSMUSG00000035027/ENSMUSG00000001127/ENSMUSG00000037992	Pik3r1/Mapk1/Akt3/Myc/Cebpa/Runx1t1/Ikbkg/Pik3r2/Map2k1/Jup/Hras/Map2k2/Araf/Rara	mmu:18708/mmu:26413/mmu:23797/mmu:17869/mmu:12606/mmu:12395/mmu:16151/mmu:18709/mmu:26395/mmu:16480/mmu:15461/mmu:26396/mmu:11836/mmu:19401	14	8	ENSMUSG00000063358/ENSMUSG00000019699/ENSMUSG00000034957/ENSMUSG00000031834/ENSMUSG00000004936/ENSMUSG00000025499/ENSMUSG00000035027/ENSMUSG00000037992	6	ENSMUSG00000041417/ENSMUSG00000022346/ENSMUSG00000006586/ENSMUSG00000004221/ENSMUSG00000001552/ENSMUSG00000001127
mmu04270	Vascular smooth muscle contraction	27/1236	117/6356	0.186979	0.433632	ENSMUSG00000078816/ENSMUSG00000045038/ENSMUSG00000063358/ENSMUSG00000052889/ENSMUSG00000050965/ENSMUSG00000020900/ENSMUSG00000020654/ENSMUSG00000020431/ENSMUSG00000004936/ENSMUSG00000005580/ENSMUSG00000028005/ENSMUSG00000026241/ENSMUSG00000051177/ENSMUSG00000045875/ENSMUSG00000035027/ENSMUSG00000033847/ENSMUSG00000021108/ENSMUSG00000028469/ENSMUSG00000001127/ENSMUSG00000022994/ENSMUSG00000037610/…	Prkcg/Prkce/Mapk1/Prkcb/Prkca/Myh10/Adcy3/Adcy1/Map2k1/Adcy9/Gucy1b1/Nppc/Plcb1/Adra1a/Map2k2/Pla2g4c/Prkch/Npr2/Araf/Adcy6/Kcnmb2/Plcb3/Mylk2/Cald1/Ppp1r12a/Calcrl/Prkcq	mmu:18752/mmu:18754/mmu:26413/mmu:18751/mmu:18750/mmu:77579/mmu:104111/mmu:432530/mmu:26395/mmu:11515/mmu:54195/mmu:18159/mmu:18795/mmu:11549/mmu:26396/mmu:232889/mmu:18755/mmu:230103/mmu:11836/mmu:11512/mmu:72413/mmu:18797/mmu:228785/mmu:109624/mmu:17931/mmu:54598/mmu:18761	27	14	ENSMUSG00000078816/ENSMUSG00000045038/ENSMUSG00000063358/ENSMUSG00000052889/ENSMUSG00000050965/ENSMUSG00000020900/ENSMUSG00000020654/ENSMUSG00000020431/ENSMUSG00000004936/ENSMUSG00000005580/ENSMUSG00000028005/ENSMUSG00000035027/ENSMUSG00000024960/ENSMUSG00000019907	13	ENSMUSG00000026241/ENSMUSG00000051177/ENSMUSG00000045875/ENSMUSG00000033847/ENSMUSG00000021108/ENSMUSG00000028469/ENSMUSG00000001127/ENSMUSG00000022994/ENSMUSG00000037610/ENSMUSG00000027470/ENSMUSG00000029761/ENSMUSG00000059588/ENSMUSG00000026778
mmu00533	Glycosaminoglycan biosynthesis - keratan sulfate	4/1236	1956-12-01	0.190747	0.439255	ENSMUSG00000013846/ENSMUSG00000027221/ENSMUSG00000028541/ENSMUSG00000051650	St3gal1/Chst1/B4galt2/B3gnt2	mmu:20442/mmu:76969/mmu:53418/mmu:53625	4	4	ENSMUSG00000013846/ENSMUSG00000027221/ENSMUSG00000028541/ENSMUSG00000051650	0
mmu05200	Pathways in cancer	97/1236	460/6356	0.193575	0.442651	ENSMUSG00000052684/ENSMUSG00000078816/ENSMUSG00000002083/ENSMUSG00000024617/ENSMUSG00000027347/ENSMUSG00000005413/ENSMUSG00000022382/ENSMUSG00000041417/ENSMUSG00000000489/ENSMUSG00000063358/ENSMUSG00000052889/ENSMUSG00000023067/ENSMUSG00000053819/ENSMUSG00000019699/ENSMUSG00000020053/ENSMUSG00000021303/ENSMUSG00000003031/ENSMUSG00000005871/ENSMUSG00000029713/ENSMUSG00000022346/ENSMUSG00000027381/…	Jun/Prkcg/Bbc3/Camk2a/Rasgrp1/Hmox1/Wnt7b/Pik3r1/Pdgfb/Mapk1/Prkcb/Cdkn1a/Camk2d/Akt3/Igf1/Gng4/Cdkn1b/Apc/Gnb2/Myc/Bcl2l11/Prkca/Cxcl12/Elk1/Foxo1/Ccdc6/Met/Gnb5/Wnt7a/Cebpa/Runx1t1/Ikbkg/Pmaip1/Adcy3/Adcy1/Dcc/Rac1/Pik3r2/E2f1/Map2k1/Hey1/Camk2b/Wnt5a/Pdgfa/Nfe2l2/Max/Rxra/Rasgrp2/Adcy9/Casp3/Ccnd2/Plekhg5/Ctnnb1/Col4a1/Mmp2/Plcb1/Il23a/Jup/Zbtb17/Ptch1/Stat2/Jak3/Cxcr4/Gng7/Wnt9a/Ralgds/Ptgs2/…	mmu:16476/mmu:18752/mmu:170770/mmu:12322/mmu:19419/mmu:15368/mmu:22422/mmu:18708/mmu:18591/mmu:26413/mmu:18751/mmu:12575/mmu:108058/mmu:23797/mmu:16000/mmu:14706/mmu:12576/mmu:11789/mmu:14693/mmu:17869/mmu:12125/mmu:18750/mmu:20315/mmu:13712/mmu:56458/mmu:76551/mmu:17295/mmu:14697/mmu:22421/mmu:12606/mmu:12395/mmu:16151/mmu:58801/mmu:104111/mmu:432530/mmu:13176/mmu:19353/mmu:18709/mmu:13555/mmu:2…	97	51	ENSMUSG00000078816/ENSMUSG00000024617/ENSMUSG00000027347/ENSMUSG00000022382/ENSMUSG00000000489/ENSMUSG00000063358/ENSMUSG00000052889/ENSMUSG00000053819/ENSMUSG00000019699/ENSMUSG00000021303/ENSMUSG00000005871/ENSMUSG00000029713/ENSMUSG00000050965/ENSMUSG00000044167/ENSMUSG00000048701/ENSMUSG00000009376/ENSMUSG00000032192/ENSMUSG00000034957/ENSMUSG00000020654/ENSMUSG00000020431/ENSMUSG00000001847/…	46	ENSMUSG00000052684/ENSMUSG00000002083/ENSMUSG00000005413/ENSMUSG00000041417/ENSMUSG00000023067/ENSMUSG00000020053/ENSMUSG00000003031/ENSMUSG00000022346/ENSMUSG00000027381/ENSMUSG00000061353/ENSMUSG00000009406/ENSMUSG00000030093/ENSMUSG00000006586/ENSMUSG00000004221/ENSMUSG00000024521/ENSMUSG00000060534/ENSMUSG00000021994/ENSMUSG00000015839/ENSMUSG00000015846/ENSMUSG00000031628/ENSMUSG00000000184/…
mmu00650	Butanoate metabolism	7/1236	25/6356	0.198549	0.450871	ENSMUSG00000093930/ENSMUSG00000023832/ENSMUSG00000029482/ENSMUSG00000057880/ENSMUSG00000022186/ENSMUSG00000026787/ENSMUSG00000046598	Hmgcs1/Acat2/Aacs/Abat/Oxct1/Gad2/Bdh1	mmu:208715/mmu:110460/mmu:78894/mmu:268860/mmu:67041/mmu:14417/mmu:71911	7	5	ENSMUSG00000093930/ENSMUSG00000023832/ENSMUSG00000029482/ENSMUSG00000022186/ENSMUSG00000046598	2	ENSMUSG00000057880/ENSMUSG00000026787
mmu05414	Dilated cardiomyopathy	20/1236	85/6356	0.203584	0.459116	ENSMUSG00000066189/ENSMUSG00000020882/ENSMUSG00000020053/ENSMUSG00000003352/ENSMUSG00000030376/ENSMUSG00000040118/ENSMUSG00000020654/ENSMUSG00000010066/ENSMUSG00000020431/ENSMUSG00000028063/ENSMUSG00000021313/ENSMUSG00000005580/ENSMUSG00000040373/ENSMUSG00000039952/ENSMUSG00000115234/ENSMUSG00000035458/ENSMUSG00000022994/ENSMUSG00000020758/ENSMUSG00000020723/ENSMUSG00000053395	Cacng3/Cacnb1/Igf1/Cacnb3/Slc8a2/Cacna2d1/Adcy3/Cacna2d2/Adcy1/Lmna/Ryr2/Adcy9/Cacng5/Dag1/Gm49130/Tnni3/Adcy6/Itgb4/Cacng4/Cacng8	mmu:54376/mmu:12295/mmu:16000/mmu:12297/mmu:110891/mmu:12293/mmu:104111/mmu:56808/mmu:432530/mmu:16905/mmu:20191/mmu:11515/mmu:140723/mmu:13138/mmu:17888/mmu:21954/mmu:11512/mmu:192897/mmu:54377/mmu:81905	20	14	ENSMUSG00000066189/ENSMUSG00000020882/ENSMUSG00000003352/ENSMUSG00000030376/ENSMUSG00000040118/ENSMUSG00000020654/ENSMUSG00000020431/ENSMUSG00000028063/ENSMUSG00000021313/ENSMUSG00000005580/ENSMUSG00000040373/ENSMUSG00000039952/ENSMUSG00000020723/ENSMUSG00000053395	6	ENSMUSG00000020053/ENSMUSG00000010066/ENSMUSG00000115234/ENSMUSG00000035458/ENSMUSG00000022994/ENSMUSG00000020758
mmu05143	African trypanosomiasis	8/1236	30/6356	0.214791	0.481074	ENSMUSG00000078816/ENSMUSG00000037405/ENSMUSG00000052889/ENSMUSG00000050965/ENSMUSG00000027962/ENSMUSG00000051177/ENSMUSG00000004929/ENSMUSG00000024960	Prkcg/Icam1/Prkcb/Prkca/Vcam1/Plcb1/Thop1/Plcb3	mmu:18752/mmu:15894/mmu:18751/mmu:18750/mmu:22329/mmu:18795/mmu:50492/mmu:18797	8	6	ENSMUSG00000078816/ENSMUSG00000052889/ENSMUSG00000050965/ENSMUSG00000027962/ENSMUSG00000004929/ENSMUSG00000024960	2	ENSMUSG00000037405/ENSMUSG00000051177
mmu04923	Regulation of lipolysis in adipocytes	13/1236	53/6356	0.217931	0.484786	ENSMUSG00000041417/ENSMUSG00000019699/ENSMUSG00000020654/ENSMUSG00000020431/ENSMUSG00000031834/ENSMUSG00000005580/ENSMUSG00000029819/ENSMUSG00000029334/ENSMUSG00000060675/ENSMUSG00000042429/ENSMUSG00000032487/ENSMUSG00000038894/ENSMUSG00000022994	Pik3r1/Akt3/Adcy3/Adcy1/Pik3r2/Adcy9/Npy/Prkg2/Plaat3/Adora1/Ptgs2/Irs2/Adcy6	mmu:18708/mmu:23797/mmu:104111/mmu:432530/mmu:18709/mmu:11515/mmu:109648/mmu:19092/mmu:225845/mmu:11539/mmu:19225/mmu:384783/mmu:11512	13	8	ENSMUSG00000019699/ENSMUSG00000020654/ENSMUSG00000020431/ENSMUSG00000031834/ENSMUSG00000005580/ENSMUSG00000029334/ENSMUSG00000042429/ENSMUSG00000032487	5	ENSMUSG00000041417/ENSMUSG00000029819/ENSMUSG00000060675/ENSMUSG00000038894/ENSMUSG00000022994
mmu00061	Fatty acid biosynthesis	5/1236	17/6356	0.222975	0.492655	ENSMUSG00000032883/ENSMUSG00000025153/ENSMUSG00000020532/ENSMUSG00000031278/ENSMUSG00000020333	Acsl3/Fasn/Acaca/Acsl4/Acsl6	mmu:74205/mmu:14104/mmu:107476/mmu:50790/mmu:216739	5	5	ENSMUSG00000032883/ENSMUSG00000025153/ENSMUSG00000020532/ENSMUSG00000031278/ENSMUSG00000020333	0
mmu04137	Mitophagy - animal	14/1236	58/6356	0.224987	0.493764	ENSMUSG00000052684/ENSMUSG00000039910/ENSMUSG00000031668/ENSMUSG00000032470/ENSMUSG00000027490/ENSMUSG00000029020/ENSMUSG00000033124/ENSMUSG00000055723/ENSMUSG00000042406/ENSMUSG00000017686/ENSMUSG00000025499/ENSMUSG00000048756/ENSMUSG00000004535/ENSMUSG00000007659	Jun/Cited2/Eif2ak3/Mras/E2f1/Mfn2/Atg9a/Rras2/Atf4/Rhot1/Hras/Foxo3/Tax1bp1/Bcl2l1	mmu:16476/mmu:17684/mmu:13666/mmu:17532/mmu:13555/mmu:170731/mmu:245860/mmu:66922/mmu:11911/mmu:59040/mmu:15461/mmu:56484/mmu:52440/mmu:12048	14	10	ENSMUSG00000032470/ENSMUSG00000027490/ENSMUSG00000029020/ENSMUSG00000033124/ENSMUSG00000055723/ENSMUSG00000042406/ENSMUSG00000017686/ENSMUSG00000025499/ENSMUSG00000004535/ENSMUSG00000007659	4	ENSMUSG00000052684/ENSMUSG00000039910/ENSMUSG00000031668/ENSMUSG00000048756
mmu05203	Viral carcinogenesis	35/1236	159/6356	0.230913	0.503385	ENSMUSG00000052684/ENSMUSG00000015143/ENSMUSG00000041417/ENSMUSG00000033730/ENSMUSG00000063358/ENSMUSG00000023067/ENSMUSG00000003031/ENSMUSG00000016528/ENSMUSG00000018326/ENSMUSG00000020849/ENSMUSG00000015605/ENSMUSG00000037868/ENSMUSG00000004221/ENSMUSG00000024521/ENSMUSG00000000787/ENSMUSG00000001847/ENSMUSG00000031834/ENSMUSG00000063870/ENSMUSG00000062906/ENSMUSG00000031628/ENSMUSG00000000184/…	Jun/Actn1/Pik3r1/Egr3/Mapk1/Cdkn1a/Cdkn1b/Mapkapk2/Ywhab/Ywhae/Srf/Egr2/Ikbkg/Pmaip1/Ddx3x/Rac1/Pik3r2/Chd4/Hdac10/Casp3/Ccnd2/Creb5/Hdac7/Atp6v0d1/Jak3/Atf4/Pxn/H2bc11/H2bu2/Mad1l1/Hras/Traf3/Dnaja3/Kat2a/Nfkbia	mmu:16476/mmu:109711/mmu:18708/mmu:13655/mmu:26413/mmu:12575/mmu:12576/mmu:17164/mmu:54401/mmu:22627/mmu:20807/mmu:13654/mmu:16151/mmu:58801/mmu:13205/mmu:19353/mmu:18709/mmu:107932/mmu:170787/mmu:12367/mmu:12444/mmu:231991/mmu:56233/mmu:11972/mmu:16453/mmu:11911/mmu:19303/mmu:319178/mmu:78303/mmu:17120/mmu:15461/mmu:22031/mmu:83945/mmu:14534/mmu:18035	35	19	ENSMUSG00000015143/ENSMUSG00000033730/ENSMUSG00000063358/ENSMUSG00000016528/ENSMUSG00000018326/ENSMUSG00000020849/ENSMUSG00000015605/ENSMUSG00000037868/ENSMUSG00000001847/ENSMUSG00000031834/ENSMUSG00000063870/ENSMUSG00000013160/ENSMUSG00000042406/ENSMUSG00000029554/ENSMUSG00000025499/ENSMUSG00000021277/ENSMUSG00000004069/ENSMUSG00000020918/ENSMUSG00000021025	16	ENSMUSG00000052684/ENSMUSG00000041417/ENSMUSG00000023067/ENSMUSG00000003031/ENSMUSG00000004221/ENSMUSG00000024521/ENSMUSG00000000787/ENSMUSG00000062906/ENSMUSG00000031628/ENSMUSG00000000184/ENSMUSG00000053007/ENSMUSG00000022475/ENSMUSG00000031805/ENSMUSG00000029528/ENSMUSG00000069300/ENSMUSG00000056895
mmu05410	Hypertrophic cardiomyopathy	19/1236	82/6356	0.23245	0.503385	ENSMUSG00000066189/ENSMUSG00000020882/ENSMUSG00000020053/ENSMUSG00000003352/ENSMUSG00000030376/ENSMUSG00000040118/ENSMUSG00000028944/ENSMUSG00000010066/ENSMUSG00000038205/ENSMUSG00000028063/ENSMUSG00000021313/ENSMUSG00000040373/ENSMUSG00000039952/ENSMUSG00000115234/ENSMUSG00000035458/ENSMUSG00000028518/ENSMUSG00000020758/ENSMUSG00000020723/ENSMUSG00000053395	Cacng3/Cacnb1/Igf1/Cacnb3/Slc8a2/Cacna2d1/Prkag2/Cacna2d2/Prkab2/Lmna/Ryr2/Cacng5/Dag1/Gm49130/Tnni3/Prkaa2/Itgb4/Cacng4/Cacng8	mmu:54376/mmu:12295/mmu:16000/mmu:12297/mmu:110891/mmu:12293/mmu:108099/mmu:56808/mmu:108097/mmu:16905/mmu:20191/mmu:140723/mmu:13138/mmu:17888/mmu:21954/mmu:108079/mmu:192897/mmu:54377/mmu:81905	19	14	ENSMUSG00000066189/ENSMUSG00000020882/ENSMUSG00000003352/ENSMUSG00000030376/ENSMUSG00000040118/ENSMUSG00000028944/ENSMUSG00000038205/ENSMUSG00000028063/ENSMUSG00000021313/ENSMUSG00000040373/ENSMUSG00000039952/ENSMUSG00000028518/ENSMUSG00000020723/ENSMUSG00000053395	5	ENSMUSG00000020053/ENSMUSG00000010066/ENSMUSG00000115234/ENSMUSG00000035458/ENSMUSG00000020758
mmu04976	Bile secretion	16/1236	68/6356	0.23673	0.509281	ENSMUSG00000032193/ENSMUSG00000021670/ENSMUSG00000033161/ENSMUSG00000037936/ENSMUSG00000020654/ENSMUSG00000020431/ENSMUSG00000054477/ENSMUSG00000015846/ENSMUSG00000005580/ENSMUSG00000041329/ENSMUSG00000007097/ENSMUSG00000026576/ENSMUSG00000022994/ENSMUSG00000040907/ENSMUSG00000026387/ENSMUSG00000036123	Ldlr/Hmgcr/Atp1a1/Scarb1/Adcy3/Adcy1/Kcnn2/Rxra/Adcy9/Atp1b2/Atp1a2/Atp1b1/Adcy6/Atp1a3/Sctr/Slc9a3	mmu:16835/mmu:15357/mmu:11928/mmu:20778/mmu:104111/mmu:432530/mmu:140492/mmu:20181/mmu:11515/mmu:11932/mmu:98660/mmu:11931/mmu:11512/mmu:232975/mmu:319229/mmu:105243	16	12	ENSMUSG00000032193/ENSMUSG00000021670/ENSMUSG00000033161/ENSMUSG00000037936/ENSMUSG00000020654/ENSMUSG00000020431/ENSMUSG00000054477/ENSMUSG00000005580/ENSMUSG00000041329/ENSMUSG00000007097/ENSMUSG00000026576/ENSMUSG00000040907	4	ENSMUSG00000015846/ENSMUSG00000022994/ENSMUSG00000026387/ENSMUSG00000036123
mmu04659	Th17 cell differentiation	21/1236	92/6356	0.240091	0.513136	ENSMUSG00000052684/ENSMUSG00000033953/ENSMUSG00000027544/ENSMUSG00000037649/ENSMUSG00000063358/ENSMUSG00000028161/ENSMUSG00000021816/ENSMUSG00000004221/ENSMUSG00000022514/ENSMUSG00000015846/ENSMUSG00000023274/ENSMUSG00000053137/ENSMUSG00000030595/ENSMUSG00000032238/ENSMUSG00000023947/ENSMUSG00000025383/ENSMUSG00000031805/ENSMUSG00000020009/ENSMUSG00000037992/ENSMUSG00000021025/ENSMUSG00000026778	Jun/Ppp3r1/Nfatc2/H2-DMa/Mapk1/Ppp3ca/Ppp3cb/Ikbkg/Il1rap/Rxra/Cd4/Mapk11/Nfkbib/Rora/Nfkbie/Il23a/Jak3/Ifngr1/Rara/Nfkbia/Prkcq	mmu:16476/mmu:19058/mmu:18019/mmu:14998/mmu:26413/mmu:19055/mmu:19056/mmu:16151/mmu:16180/mmu:20181/mmu:12504/mmu:19094/mmu:18036/mmu:19883/mmu:18037/mmu:83430/mmu:16453/mmu:15979/mmu:19401/mmu:18035/mmu:18761	21	13	ENSMUSG00000033953/ENSMUSG00000027544/ENSMUSG00000037649/ENSMUSG00000063358/ENSMUSG00000028161/ENSMUSG00000021816/ENSMUSG00000022514/ENSMUSG00000023274/ENSMUSG00000053137/ENSMUSG00000030595/ENSMUSG00000023947/ENSMUSG00000037992/ENSMUSG00000021025	8	ENSMUSG00000052684/ENSMUSG00000004221/ENSMUSG00000015846/ENSMUSG00000032238/ENSMUSG00000025383/ENSMUSG00000031805/ENSMUSG00000020009/ENSMUSG00000026778
mmu04340	Hedgehog signaling pathway	12/1236	50/6356	0.255087	0.541646	ENSMUSG00000040836/ENSMUSG00000022517/ENSMUSG00000057522/ENSMUSG00000022687/ENSMUSG00000000184/ENSMUSG00000004364/ENSMUSG00000022433/ENSMUSG00000032384/ENSMUSG00000021466/ENSMUSG00000073563/ENSMUSG00000024858/ENSMUSG00000038780	Gpr161/Mgrn1/Spop/Boc/Ccnd2/Cul3/Csnk1e/Csnk1g1/Ptch1/Csnk1g3/Grk2/Smurf1	mmu:240888/mmu:17237/mmu:20747/mmu:117606/mmu:12444/mmu:26554/mmu:27373/mmu:214897/mmu:19206/mmu:70425/mmu:110355/mmu:75788	12	8	ENSMUSG00000022517/ENSMUSG00000022687/ENSMUSG00000004364/ENSMUSG00000032384/ENSMUSG00000021466/ENSMUSG00000073563/ENSMUSG00000024858/ENSMUSG00000038780	4	ENSMUSG00000040836/ENSMUSG00000057522/ENSMUSG00000000184/ENSMUSG00000022433
mmu01200	Carbon metabolism	21/1236	93/6356	0.25696	0.542103	ENSMUSG00000023832/ENSMUSG00000043445/ENSMUSG00000025190/ENSMUSG00000025950/ENSMUSG00000021196/ENSMUSG00000037012/ENSMUSG00000020456/ENSMUSG00000032279/ENSMUSG00000017390/ENSMUSG00000020277/ENSMUSG00000028138/ENSMUSG00000027605/ENSMUSG00000020534/ENSMUSG00000036427/ENSMUSG00000021957/ENSMUSG00000058076/ENSMUSG00000028405/ENSMUSG00000027187/ENSMUSG00000069805/ENSMUSG00000004267/ENSMUSG00000025236	Acat2/Pgp/Got1/Idh1/Pfkp/Hk1/Ogdh/Idh3a/Aldoc/Pfkl/Adh5/Acss2/Shmt1/Gpi1/Tkt/Sdhc/Aco1/Cat/Fbp1/Eno2/Adpgk	mmu:110460/mmu:67078/mmu:14718/mmu:15926/mmu:56421/mmu:15275/mmu:18293/mmu:67834/mmu:11676/mmu:18641/mmu:11532/mmu:60525/mmu:20425/mmu:14751/mmu:21881/mmu:66052/mmu:11428/mmu:12359/mmu:14121/mmu:13807/mmu:72141	21	14	ENSMUSG00000023832/ENSMUSG00000043445/ENSMUSG00000025190/ENSMUSG00000025950/ENSMUSG00000021196/ENSMUSG00000037012/ENSMUSG00000020456/ENSMUSG00000032279/ENSMUSG00000017390/ENSMUSG00000020277/ENSMUSG00000027605/ENSMUSG00000036427/ENSMUSG00000021957/ENSMUSG00000028405	7	ENSMUSG00000028138/ENSMUSG00000020534/ENSMUSG00000058076/ENSMUSG00000027187/ENSMUSG00000069805/ENSMUSG00000004267/ENSMUSG00000025236
mmu00500	Starch and sucrose metabolism	7/1236	27/6356	0.261248	0.547617	ENSMUSG00000074264/ENSMUSG00000025579/ENSMUSG00000030729/ENSMUSG00000037012/ENSMUSG00000036427/ENSMUSG00000033059/ENSMUSG00000021069	Amy1/Gaa/Pgm2l1/Hk1/Gpi1/Pygb/Pygl	mmu:11722/mmu:14387/mmu:70974/mmu:15275/mmu:14751/mmu:110078/mmu:110095	7	4	ENSMUSG00000030729/ENSMUSG00000037012/ENSMUSG00000036427/ENSMUSG00000033059	3	ENSMUSG00000074264/ENSMUSG00000025579/ENSMUSG00000021069
mmu04658	Th1 and Th2 cell differentiation	18/1236	79/6356	0.264673	0.551261	ENSMUSG00000052684/ENSMUSG00000033953/ENSMUSG00000027544/ENSMUSG00000037649/ENSMUSG00000063358/ENSMUSG00000028161/ENSMUSG00000021816/ENSMUSG00000004221/ENSMUSG00000023274/ENSMUSG00000053137/ENSMUSG00000030595/ENSMUSG00000023947/ENSMUSG00000031805/ENSMUSG00000055435/ENSMUSG00000061143/ENSMUSG00000020009/ENSMUSG00000021025/ENSMUSG00000026778	Jun/Ppp3r1/Nfatc2/H2-DMa/Mapk1/Ppp3ca/Ppp3cb/Ikbkg/Cd4/Mapk11/Nfkbib/Nfkbie/Jak3/Maf/Maml3/Ifngr1/Nfkbia/Prkcq	mmu:16476/mmu:19058/mmu:18019/mmu:14998/mmu:26413/mmu:19055/mmu:19056/mmu:16151/mmu:12504/mmu:19094/mmu:18036/mmu:18037/mmu:16453/mmu:17132/mmu:433586/mmu:15979/mmu:18035/mmu:18761	18	12	ENSMUSG00000033953/ENSMUSG00000027544/ENSMUSG00000037649/ENSMUSG00000063358/ENSMUSG00000028161/ENSMUSG00000021816/ENSMUSG00000023274/ENSMUSG00000053137/ENSMUSG00000030595/ENSMUSG00000023947/ENSMUSG00000061143/ENSMUSG00000021025	6	ENSMUSG00000052684/ENSMUSG00000004221/ENSMUSG00000031805/ENSMUSG00000055435/ENSMUSG00000020009/ENSMUSG00000026778
mmu00250	Alanine, aspartate and glutamate metabolism	8/1236	32/6356	0.273633	0.565116	ENSMUSG00000025190/ENSMUSG00000057880/ENSMUSG00000029992/ENSMUSG00000048142/ENSMUSG00000026787/ENSMUSG00000063428/ENSMUSG00000046687/ENSMUSG00000048899	Got1/Abat/Gfpt1/Nat8l/Gad2/Ddo/Gm5424/Rimkla	mmu:14718/mmu:268860/mmu:14583/mmu:269642/mmu:14417/mmu:70503/mmu:11898/mmu:194237	8	3	ENSMUSG00000025190/ENSMUSG00000048142/ENSMUSG00000048899	5	ENSMUSG00000057880/ENSMUSG00000029992/ENSMUSG00000026787/ENSMUSG00000063428/ENSMUSG00000046687
mmu04514	Cell adhesion molecules	29/1236	133/6356	0.274973	0.565116	ENSMUSG00000000305/ENSMUSG00000037649/ENSMUSG00000037405/ENSMUSG00000032076/ENSMUSG00000039419/ENSMUSG00000062300/ENSMUSG00000013236/ENSMUSG00000035914/ENSMUSG00000027962/ENSMUSG00000053024/ENSMUSG00000023274/ENSMUSG00000066392/ENSMUSG00000025743/ENSMUSG00000059857/ENSMUSG00000035513/ENSMUSG00000032012/ENSMUSG00000022636/ENSMUSG00000045871/ENSMUSG00000033278/ENSMUSG00000075478/ENSMUSG00000026442/…	Cdh4/H2-DMa/Icam1/Cadm1/Cntnap2/Nectin2/Ptprs/Cd276/Vcam1/Cntn2/Cd4/Nrxn3/Sdc3/Ntng1/Ntng2/Nectin1/Alcam/Slitrk6/Ptprm/Slitrk1/Nfasc/Sdc2/Neo1/Nlgn1/Mpzl1/Ptprf/Slitrk2/Sdc1/Tigit	mmu:12561/mmu:14998/mmu:15894/mmu:54725/mmu:66797/mmu:19294/mmu:19280/mmu:102657/mmu:22329/mmu:21367/mmu:12504/mmu:18191/mmu:20970/mmu:80883/mmu:171171/mmu:58235/mmu:11658/mmu:239250/mmu:19274/mmu:76965/mmu:269116/mmu:15529/mmu:18007/mmu:192167/mmu:68481/mmu:19268/mmu:245450/mmu:20969/mmu:100043314	29	15	ENSMUSG00000000305/ENSMUSG00000037649/ENSMUSG00000013236/ENSMUSG00000035914/ENSMUSG00000027962/ENSMUSG00000023274/ENSMUSG00000025743/ENSMUSG00000035513/ENSMUSG00000032012/ENSMUSG00000075478/ENSMUSG00000026442/ENSMUSG00000032340/ENSMUSG00000063887/ENSMUSG00000033295/ENSMUSG00000036790	14	ENSMUSG00000037405/ENSMUSG00000032076/ENSMUSG00000039419/ENSMUSG00000062300/ENSMUSG00000053024/ENSMUSG00000066392/ENSMUSG00000059857/ENSMUSG00000022636/ENSMUSG00000045871/ENSMUSG00000033278/ENSMUSG00000022261/ENSMUSG00000026566/ENSMUSG00000020592/ENSMUSG00000071552
mmu03320	PPAR signaling pathway	16/1236	70/6356	0.276509	0.565116	ENSMUSG00000093930/ENSMUSG00000037071/ENSMUSG00000024665/ENSMUSG00000032883/ENSMUSG00000024122/ENSMUSG00000015846/ENSMUSG00000025006/ENSMUSG00000017754/ENSMUSG00000019874/ENSMUSG00000028607/ENSMUSG00000031278/ENSMUSG00000062908/ENSMUSG00000020333/ENSMUSG00000007783/ENSMUSG00000015568/ENSMUSG00000028494	Hmgcs1/Scd1/Fads2/Acsl3/Pdpk1/Rxra/Sorbs1/Pltp/Fabp7/Cpt2/Acsl4/Acadm/Acsl6/Cpt1c/Lpl/Plin2	mmu:208715/mmu:20249/mmu:56473/mmu:74205/mmu:18607/mmu:20181/mmu:20411/mmu:18830/mmu:12140/mmu:12896/mmu:50790/mmu:11364/mmu:216739/mmu:78070/mmu:16956/mmu:11520	16	9	ENSMUSG00000093930/ENSMUSG00000037071/ENSMUSG00000024665/ENSMUSG00000032883/ENSMUSG00000024122/ENSMUSG00000019874/ENSMUSG00000031278/ENSMUSG00000020333/ENSMUSG00000015568	7	ENSMUSG00000015846/ENSMUSG00000025006/ENSMUSG00000017754/ENSMUSG00000028607/ENSMUSG00000062908/ENSMUSG00000007783/ENSMUSG00000028494
mmu00601	Glycosphingolipid biosynthesis - lacto and neolacto series	6/1236	23/6356	0.281168	0.571067	ENSMUSG00000030283/ENSMUSG00000055373/ENSMUSG00000074892/ENSMUSG00000028541/ENSMUSG00000051650/ENSMUSG00000032038	St8sia1/Fut9/B3galt5/B4galt2/B3gnt2/St3gal4	mmu:20449/mmu:14348/mmu:93961/mmu:53418/mmu:53625/mmu:20443	6	2	ENSMUSG00000028541/ENSMUSG00000051650	4	ENSMUSG00000030283/ENSMUSG00000055373/ENSMUSG00000074892/ENSMUSG00000032038
mmu04612	Antigen processing and presentation	13/1236	56/6356	0.284507	0.574283	ENSMUSG00000037649/ENSMUSG00000059970/ENSMUSG00000021477/ENSMUSG00000037321/ENSMUSG00000020361/ENSMUSG00000021190/ENSMUSG00000023274/ENSMUSG00000020248/ENSMUSG00000026864/ENSMUSG00000036120/ENSMUSG00000090877/ENSMUSG00000027248/ENSMUSG00000082021	H2-DMa/Hspa2/Ctsl/Tap1/Hspa4/Lgmn/Cd4/Nfyb/Hspa5/Rfxank/Hspa1b/Pdia3/Gm14991	mmu:14998/mmu:15512/mmu:13039/mmu:21354/mmu:15525/mmu:19141/mmu:12504/mmu:18045/mmu:14828/mmu:19727/mmu:15511/mmu:14827/mmu:245616	13	10	ENSMUSG00000037649/ENSMUSG00000059970/ENSMUSG00000020361/ENSMUSG00000021190/ENSMUSG00000023274/ENSMUSG00000020248/ENSMUSG00000026864/ENSMUSG00000036120/ENSMUSG00000027248/ENSMUSG00000082021	3	ENSMUSG00000021477/ENSMUSG00000037321/ENSMUSG00000090877
mmu04215	Apoptosis - multiple species	7/1236	28/6356	0.294483	0.590362	ENSMUSG00000002083/ENSMUSG00000027381/ENSMUSG00000024521/ENSMUSG00000031628/ENSMUSG00000030341/ENSMUSG00000026278/ENSMUSG00000007659	Bbc3/Bcl2l11/Pmaip1/Casp3/Tnfrsf1a/Bok/Bcl2l1	mmu:170770/mmu:12125/mmu:58801/mmu:12367/mmu:21937/mmu:51800/mmu:12048	7	1	ENSMUSG00000007659	6	ENSMUSG00000002083/ENSMUSG00000027381/ENSMUSG00000024521/ENSMUSG00000031628/ENSMUSG00000030341/ENSMUSG00000026278
mmu05412	Arrhythmogenic right ventricular cardiomyopathy	16/1236	71/6356	0.29721	0.590362	ENSMUSG00000066189/ENSMUSG00000020882/ENSMUSG00000003352/ENSMUSG00000030376/ENSMUSG00000040118/ENSMUSG00000010066/ENSMUSG00000028063/ENSMUSG00000021313/ENSMUSG00000040373/ENSMUSG00000039952/ENSMUSG00000006932/ENSMUSG00000001552/ENSMUSG00000041957/ENSMUSG00000020758/ENSMUSG00000020723/ENSMUSG00000053395	Cacng3/Cacnb1/Cacnb3/Slc8a2/Cacna2d1/Cacna2d2/Lmna/Ryr2/Cacng5/Dag1/Ctnnb1/Jup/Pkp2/Itgb4/Cacng4/Cacng8	mmu:54376/mmu:12295/mmu:12297/mmu:110891/mmu:12293/mmu:56808/mmu:16905/mmu:20191/mmu:140723/mmu:13138/mmu:12387/mmu:16480/mmu:67451/mmu:192897/mmu:54377/mmu:81905	16	13	ENSMUSG00000066189/ENSMUSG00000020882/ENSMUSG00000003352/ENSMUSG00000030376/ENSMUSG00000040118/ENSMUSG00000028063/ENSMUSG00000021313/ENSMUSG00000040373/ENSMUSG00000039952/ENSMUSG00000006932/ENSMUSG00000041957/ENSMUSG00000020723/ENSMUSG00000053395	3	ENSMUSG00000010066/ENSMUSG00000001552/ENSMUSG00000020758
mmu00010	Glycolysis / Gluconeogenesis	11/1236	47/6356	0.297889	0.590362	ENSMUSG00000021196/ENSMUSG00000029455/ENSMUSG00000037012/ENSMUSG00000017390/ENSMUSG00000020277/ENSMUSG00000028138/ENSMUSG00000027605/ENSMUSG00000036427/ENSMUSG00000069805/ENSMUSG00000004267/ENSMUSG00000025236	Pfkp/Aldh2/Hk1/Aldoc/Pfkl/Adh5/Acss2/Gpi1/Fbp1/Eno2/Adpgk	mmu:56421/mmu:11669/mmu:15275/mmu:11676/mmu:18641/mmu:11532/mmu:60525/mmu:14751/mmu:14121/mmu:13807/mmu:72141	11	6	ENSMUSG00000021196/ENSMUSG00000037012/ENSMUSG00000017390/ENSMUSG00000020277/ENSMUSG00000027605/ENSMUSG00000036427	5	ENSMUSG00000029455/ENSMUSG00000028138/ENSMUSG00000069805/ENSMUSG00000004267/ENSMUSG00000025236
mmu00430	Taurine and hypotaurine metabolism	5/1236	19/6356	0.304066	0.595386	ENSMUSG00000033022/ENSMUSG00000026787/ENSMUSG00000057134/ENSMUSG00000006344/ENSMUSG00000027603	Cdo1/Gad2/Ado/Ggt5/Ggt7	mmu:12583/mmu:14417/mmu:211488/mmu:23887/mmu:207182	5	3	ENSMUSG00000033022/ENSMUSG00000057134/ENSMUSG00000027603	2	ENSMUSG00000026787/ENSMUSG00000006344
mmu00532	Glycosaminoglycan biosynthesis - chondroitin sulfate / dermatan sulfate	5/1236	19/6356	0.304066	0.595386	ENSMUSG00000034612/ENSMUSG00000030657/ENSMUSG00000030930/ENSMUSG00000020868/ENSMUSG00000032997	Chst11/Xylt1/Chst15/Xylt2/Chpf	mmu:58250/mmu:233781/mmu:77590/mmu:217119/mmu:74241	5	5	ENSMUSG00000034612/ENSMUSG00000030657/ENSMUSG00000030930/ENSMUSG00000020868/ENSMUSG00000032997	0
mmu04927	Cortisol synthesis and secretion	14/1236	62/6356	0.31197	0.607227	ENSMUSG00000032193/ENSMUSG00000037624/ENSMUSG00000037936/ENSMUSG00000020654/ENSMUSG00000020431/ENSMUSG00000005580/ENSMUSG00000053007/ENSMUSG00000051177/ENSMUSG00000042604/ENSMUSG00000042406/ENSMUSG00000022994/ENSMUSG00000024112/ENSMUSG00000024960/ENSMUSG00000031574	Ldlr/Kcnk2/Scarb1/Adcy3/Adcy1/Adcy9/Creb5/Plcb1/Kcna4/Atf4/Adcy6/Cacna1h/Plcb3/Star	mmu:16835/mmu:16526/mmu:20778/mmu:104111/mmu:432530/mmu:11515/mmu:231991/mmu:18795/mmu:16492/mmu:11911/mmu:11512/mmu:58226/mmu:18797/mmu:20845	14	10	ENSMUSG00000032193/ENSMUSG00000037624/ENSMUSG00000037936/ENSMUSG00000020654/ENSMUSG00000020431/ENSMUSG00000005580/ENSMUSG00000042604/ENSMUSG00000042406/ENSMUSG00000024112/ENSMUSG00000024960	4	ENSMUSG00000053007/ENSMUSG00000051177/ENSMUSG00000022994/ENSMUSG00000031574
mmu00534	Glycosaminoglycan biosynthesis - heparan sulfate / heparin	6/1236	24/6356	0.318333	0.615946	ENSMUSG00000027971/ENSMUSG00000030657/ENSMUSG00000062184/ENSMUSG00000020868/ENSMUSG00000028838/ENSMUSG00000021978	Ndst4/Xylt1/Hs6st2/Xylt2/Extl1/Extl3	mmu:64580/mmu:233781/mmu:50786/mmu:217119/mmu:56219/mmu:54616	6	6	ENSMUSG00000027971/ENSMUSG00000030657/ENSMUSG00000062184/ENSMUSG00000020868/ENSMUSG00000028838/ENSMUSG00000021978	0
mmu05224	Breast cancer	29/1236	136/6356	0.320432	0.616361	ENSMUSG00000052684/ENSMUSG00000022382/ENSMUSG00000041417/ENSMUSG00000063358/ENSMUSG00000023067/ENSMUSG00000019699/ENSMUSG00000020053/ENSMUSG00000021448/ENSMUSG00000005871/ENSMUSG00000022346/ENSMUSG00000030093/ENSMUSG00000031834/ENSMUSG00000027490/ENSMUSG00000004936/ENSMUSG00000040289/ENSMUSG00000021994/ENSMUSG00000006932/ENSMUSG00000000126/ENSMUSG00000025499/ENSMUSG00000031565/ENSMUSG00000000182/…	Jun/Wnt7b/Pik3r1/Mapk1/Cdkn1a/Akt3/Igf1/Shc3/Apc/Myc/Wnt7a/Pik3r2/E2f1/Map2k1/Hey1/Wnt5a/Ctnnb1/Wnt9a/Hras/Fgfr1/Fgf23/Map2k2/Araf/Gadd45g/Igf1r/Fgf18/Ncoa1/Hes1/Fgf10	mmu:16476/mmu:22422/mmu:18708/mmu:26413/mmu:12575/mmu:23797/mmu:16000/mmu:20418/mmu:11789/mmu:17869/mmu:22421/mmu:18709/mmu:13555/mmu:26395/mmu:15213/mmu:22418/mmu:12387/mmu:216795/mmu:15461/mmu:14182/mmu:64654/mmu:26396/mmu:11836/mmu:23882/mmu:16001/mmu:14172/mmu:17977/mmu:15205/mmu:14165	29	15	ENSMUSG00000022382/ENSMUSG00000063358/ENSMUSG00000019699/ENSMUSG00000021448/ENSMUSG00000005871/ENSMUSG00000031834/ENSMUSG00000027490/ENSMUSG00000004936/ENSMUSG00000040289/ENSMUSG00000006932/ENSMUSG00000025499/ENSMUSG00000035027/ENSMUSG00000021453/ENSMUSG00000005533/ENSMUSG00000020647	14	ENSMUSG00000052684/ENSMUSG00000041417/ENSMUSG00000023067/ENSMUSG00000020053/ENSMUSG00000022346/ENSMUSG00000030093/ENSMUSG00000021994/ENSMUSG00000000126/ENSMUSG00000031565/ENSMUSG00000000182/ENSMUSG00000001127/ENSMUSG00000057967/ENSMUSG00000022528/ENSMUSG00000021732
mmu00450	Selenocompound metabolism	4/1236	15/6356	0.331059	0.627508	ENSMUSG00000024899/ENSMUSG00000040354/ENSMUSG00000029173/ENSMUSG00000026307	Papss2/Mars1/Sepsecs/Scly	mmu:23972/mmu:216443/mmu:211006/mmu:50880	4	3	ENSMUSG00000024899/ENSMUSG00000040354/ENSMUSG00000026307	1	ENSMUSG00000029173
mmu01230	Biosynthesis of amino acids	13/1236	58/6356	0.331984	0.627508	ENSMUSG00000025190/ENSMUSG00000025950/ENSMUSG00000021196/ENSMUSG00000030268/ENSMUSG00000032279/ENSMUSG00000017390/ENSMUSG00000020277/ENSMUSG00000020534/ENSMUSG00000046687/ENSMUSG00000021957/ENSMUSG00000028405/ENSMUSG00000024039/ENSMUSG00000004267	Got1/Idh1/Pfkp/Bcat1/Idh3a/Aldoc/Pfkl/Shmt1/Gm5424/Tkt/Aco1/Cbs/Eno2	mmu:14718/mmu:15926/mmu:56421/mmu:12035/mmu:67834/mmu:11676/mmu:18641/mmu:20425/mmu:11898/mmu:21881/mmu:11428/mmu:12411/mmu:13807	13	9	ENSMUSG00000025190/ENSMUSG00000025950/ENSMUSG00000021196/ENSMUSG00000032279/ENSMUSG00000017390/ENSMUSG00000020277/ENSMUSG00000021957/ENSMUSG00000028405/ENSMUSG00000024039	4	ENSMUSG00000030268/ENSMUSG00000020534/ENSMUSG00000046687/ENSMUSG00000004267
mmu05140	Leishmaniasis	13/1236	58/6356	0.331984	0.627508	ENSMUSG00000052684/ENSMUSG00000037649/ENSMUSG00000063358/ENSMUSG00000052889/ENSMUSG00000009406/ENSMUSG00000015755/ENSMUSG00000031392/ENSMUSG00000053137/ENSMUSG00000030595/ENSMUSG00000032487/ENSMUSG00000059498/ENSMUSG00000020009/ENSMUSG00000021025	Jun/H2-DMa/Mapk1/Prkcb/Elk1/Tab2/Irak1/Mapk11/Nfkbib/Ptgs2/Fcgr3/Ifngr1/Nfkbia	mmu:16476/mmu:14998/mmu:26413/mmu:18751/mmu:13712/mmu:68652/mmu:16179/mmu:19094/mmu:18036/mmu:19225/mmu:14131/mmu:15979/mmu:18035	13	9	ENSMUSG00000037649/ENSMUSG00000063358/ENSMUSG00000052889/ENSMUSG00000015755/ENSMUSG00000053137/ENSMUSG00000030595/ENSMUSG00000032487/ENSMUSG00000059498/ENSMUSG00000021025	4	ENSMUSG00000052684/ENSMUSG00000009406/ENSMUSG00000031392/ENSMUSG00000020009
mmu04142	Lysosome	26/1236	122/6356	0.334063	0.627807	ENSMUSG00000020198/ENSMUSG00000025579/ENSMUSG00000021477/ENSMUSG00000033793/ENSMUSG00000004849/ENSMUSG00000031367/ENSMUSG00000035311/ENSMUSG00000021190/ENSMUSG00000023030/ENSMUSG00000021686/ENSMUSG00000028164/ENSMUSG00000062444/ENSMUSG00000013160/ENSMUSG00000026944/ENSMUSG00000028478/ENSMUSG00000029426/ENSMUSG00000005949/ENSMUSG00000019302/ENSMUSG00000047126/ENSMUSG00000020585/ENSMUSG00000020740/…	Ap3d1/Gaa/Ctsl/Atp6v1h/Ap1s1/Ap1s2/Gnptab/Lgmn/Slc11a2/Ap3b1/Manba/Ap3b2/Atp6v0d1/Abca2/Clta/Scarb2/Ctns/Atp6v0a1/Cltc/Laptm4a/Gga3/Atp6v0a2/Arsg/Naga/Gba/Ctsf	mmu:11776/mmu:14387/mmu:13039/mmu:108664/mmu:11769/mmu:108012/mmu:432486/mmu:19141/mmu:18174/mmu:11774/mmu:110173/mmu:11775/mmu:11972/mmu:11305/mmu:12757/mmu:12492/mmu:83429/mmu:11975/mmu:67300/mmu:17775/mmu:260302/mmu:21871/mmu:74008/mmu:17939/mmu:14466/mmu:56464	26	16	ENSMUSG00000020198/ENSMUSG00000033793/ENSMUSG00000004849/ENSMUSG00000035311/ENSMUSG00000021190/ENSMUSG00000023030/ENSMUSG00000021686/ENSMUSG00000062444/ENSMUSG00000013160/ENSMUSG00000026944/ENSMUSG00000028478/ENSMUSG00000019302/ENSMUSG00000047126/ENSMUSG00000020740/ENSMUSG00000038023/ENSMUSG00000028048	10	ENSMUSG00000025579/ENSMUSG00000021477/ENSMUSG00000031367/ENSMUSG00000028164/ENSMUSG00000029426/ENSMUSG00000005949/ENSMUSG00000020585/ENSMUSG00000020604/ENSMUSG00000022453/ENSMUSG00000083282
mmu05222	Small cell lung cancer	18/1236	83/6356	0.343482	0.640881	ENSMUSG00000041417/ENSMUSG00000023067/ENSMUSG00000019699/ENSMUSG00000003031/ENSMUSG00000022346/ENSMUSG00000004221/ENSMUSG00000031834/ENSMUSG00000027490/ENSMUSG00000059436/ENSMUSG00000015846/ENSMUSG00000031628/ENSMUSG00000031502/ENSMUSG00000006215/ENSMUSG00000032487/ENSMUSG00000021277/ENSMUSG00000021453/ENSMUSG00000021025/ENSMUSG00000007659	Pik3r1/Cdkn1a/Akt3/Cdkn1b/Myc/Ikbkg/Pik3r2/E2f1/Max/Rxra/Casp3/Col4a1/Zbtb17/Ptgs2/Traf3/Gadd45g/Nfkbia/Bcl2l1	mmu:18708/mmu:12575/mmu:23797/mmu:12576/mmu:17869/mmu:16151/mmu:18709/mmu:13555/mmu:17187/mmu:20181/mmu:12367/mmu:12826/mmu:22642/mmu:19225/mmu:22031/mmu:23882/mmu:18035/mmu:12048	18	10	ENSMUSG00000019699/ENSMUSG00000031834/ENSMUSG00000027490/ENSMUSG00000059436/ENSMUSG00000006215/ENSMUSG00000032487/ENSMUSG00000021277/ENSMUSG00000021453/ENSMUSG00000021025/ENSMUSG00000007659	8	ENSMUSG00000041417/ENSMUSG00000023067/ENSMUSG00000003031/ENSMUSG00000022346/ENSMUSG00000004221/ENSMUSG00000015846/ENSMUSG00000031628/ENSMUSG00000031502
mmu05145	Toxoplasmosis	20/1236	93/6356	0.346173	0.640881	ENSMUSG00000032193/ENSMUSG00000037649/ENSMUSG00000063358/ENSMUSG00000019699/ENSMUSG00000031748/ENSMUSG00000059970/ENSMUSG00000024122/ENSMUSG00000004221/ENSMUSG00000015755/ENSMUSG00000020901/ENSMUSG00000031392/ENSMUSG00000031628/ENSMUSG00000030341/ENSMUSG00000053137/ENSMUSG00000030595/ENSMUSG00000020009/ENSMUSG00000090877/ENSMUSG00000021025/ENSMUSG00000046207/ENSMUSG00000007659	Ldlr/H2-DMa/Mapk1/Akt3/Gnao1/Hspa2/Pdpk1/Ikbkg/Tab2/Pik3r5/Irak1/Casp3/Tnfrsf1a/Mapk11/Nfkbib/Ifngr1/Hspa1b/Nfkbia/Pik3r6/Bcl2l1	mmu:16835/mmu:14998/mmu:26413/mmu:23797/mmu:14681/mmu:15512/mmu:18607/mmu:16151/mmu:68652/mmu:320207/mmu:16179/mmu:12367/mmu:21937/mmu:19094/mmu:18036/mmu:15979/mmu:15511/mmu:18035/mmu:104709/mmu:12048	20	14	ENSMUSG00000032193/ENSMUSG00000037649/ENSMUSG00000063358/ENSMUSG00000019699/ENSMUSG00000031748/ENSMUSG00000059970/ENSMUSG00000024122/ENSMUSG00000015755/ENSMUSG00000020901/ENSMUSG00000053137/ENSMUSG00000030595/ENSMUSG00000021025/ENSMUSG00000046207/ENSMUSG00000007659	6	ENSMUSG00000004221/ENSMUSG00000031392/ENSMUSG00000031628/ENSMUSG00000030341/ENSMUSG00000020009/ENSMUSG00000090877
mmu04979	Cholesterol metabolism	10/1236	44/6356	0.346899	0.640881	ENSMUSG00000032193/ENSMUSG00000015243/ENSMUSG00000037936/ENSMUSG00000017754/ENSMUSG00000026600/ENSMUSG00000024091/ENSMUSG00000038175/ENSMUSG00000037606/ENSMUSG00000015568/ENSMUSG00000031574	Ldlr/Abca1/Scarb1/Pltp/Soat1/Vapa/Mylip/Osbpl5/Lpl/Star	mmu:16835/mmu:11303/mmu:20778/mmu:18830/mmu:20652/mmu:30960/mmu:218203/mmu:79196/mmu:16956/mmu:20845	10	6	ENSMUSG00000032193/ENSMUSG00000037936/ENSMUSG00000026600/ENSMUSG00000024091/ENSMUSG00000038175/ENSMUSG00000015568	4	ENSMUSG00000015243/ENSMUSG00000017754/ENSMUSG00000037606/ENSMUSG00000031574
mmu04120	Ubiquitin mediated proteolysis	24/1236	113/6356	0.349709	0.642444	ENSMUSG00000052981/ENSMUSG00000022075/ENSMUSG00000029804/ENSMUSG00000022517/ENSMUSG00000028086/ENSMUSG00000027078/ENSMUSG00000032867/ENSMUSG00000004364/ENSMUSG00000019927/ENSMUSG00000039000/ENSMUSG00000027011/ENSMUSG00000034343/ENSMUSG00000001924/ENSMUSG00000052997/ENSMUSG00000028277/ENSMUSG00000025939/ENSMUSG00000024589/ENSMUSG00000022400/ENSMUSG00000024231/ENSMUSG00000032405/ENSMUSG00000036309/…	Ube2ql1/Rhobtb2/Herc3/Mgrn1/Fbxw7/Ube2l6/Fbxw8/Cul3/Ube2d1/Ube3c/Ube2e3/Ube2f/Uba1/Uba2/Ube2j1/Ube2w/Nedd4l/Rbx1/Cul2/Pias1/Skp1/Smurf1/Cul4b/Cul5	mmu:76980/mmu:246710/mmu:73998/mmu:17237/mmu:50754/mmu:56791/mmu:231672/mmu:26554/mmu:216080/mmu:100763/mmu:22193/mmu:67921/mmu:22201/mmu:50995/mmu:56228/mmu:66799/mmu:83814/mmu:56438/mmu:71745/mmu:56469/mmu:21402/mmu:75788/mmu:72584/mmu:75717	24	22	ENSMUSG00000052981/ENSMUSG00000022075/ENSMUSG00000029804/ENSMUSG00000022517/ENSMUSG00000028086/ENSMUSG00000027078/ENSMUSG00000032867/ENSMUSG00000004364/ENSMUSG00000019927/ENSMUSG00000039000/ENSMUSG00000027011/ENSMUSG00000034343/ENSMUSG00000001924/ENSMUSG00000052997/ENSMUSG00000028277/ENSMUSG00000025939/ENSMUSG00000024589/ENSMUSG00000024231/ENSMUSG00000032405/ENSMUSG00000036309/ENSMUSG00000038780/…	2	ENSMUSG00000022400/ENSMUSG00000031095
mmu04218	Cellular senescence	30/1236	143/6356	0.352174	0.643357	ENSMUSG00000041417/ENSMUSG00000033953/ENSMUSG00000027544/ENSMUSG00000063358/ENSMUSG00000023067/ENSMUSG00000019699/ENSMUSG00000022346/ENSMUSG00000016528/ENSMUSG00000032470/ENSMUSG00000028161/ENSMUSG00000044167/ENSMUSG00000021816/ENSMUSG00000031834/ENSMUSG00000024942/ENSMUSG00000027490/ENSMUSG00000004936/ENSMUSG00000008730/ENSMUSG00000009647/ENSMUSG00000000184/ENSMUSG00000026509/ENSMUSG00000053137/…	Pik3r1/Ppp3r1/Nfatc2/Mapk1/Cdkn1a/Akt3/Myc/Mapkapk2/Mras/Ppp3ca/Foxo1/Ppp3cb/Pik3r2/Capn1/E2f1/Map2k1/Hipk1/Mcu/Ccnd2/Capn2/Mapk11/Rras2/Tsc2/Hras/Map2k2/Foxo3/Serpine1/Gadd45g/Rheb/Igfbp3	mmu:18708/mmu:19058/mmu:18019/mmu:26413/mmu:12575/mmu:23797/mmu:17869/mmu:17164/mmu:17532/mmu:19055/mmu:56458/mmu:19056/mmu:18709/mmu:12333/mmu:13555/mmu:26395/mmu:15257/mmu:215999/mmu:12444/mmu:12334/mmu:19094/mmu:66922/mmu:22084/mmu:15461/mmu:26396/mmu:56484/mmu:18787/mmu:23882/mmu:19744/mmu:16009	30	21	ENSMUSG00000033953/ENSMUSG00000027544/ENSMUSG00000063358/ENSMUSG00000019699/ENSMUSG00000016528/ENSMUSG00000032470/ENSMUSG00000028161/ENSMUSG00000044167/ENSMUSG00000021816/ENSMUSG00000031834/ENSMUSG00000024942/ENSMUSG00000027490/ENSMUSG00000004936/ENSMUSG00000009647/ENSMUSG00000053137/ENSMUSG00000055723/ENSMUSG00000002496/ENSMUSG00000025499/ENSMUSG00000035027/ENSMUSG00000021453/ENSMUSG00000028945	9	ENSMUSG00000041417/ENSMUSG00000023067/ENSMUSG00000022346/ENSMUSG00000008730/ENSMUSG00000000184/ENSMUSG00000026509/ENSMUSG00000048756/ENSMUSG00000037411/ENSMUSG00000020427
mmu04145	Phagosome	27/1236	129/6356	0.367889	0.668332	ENSMUSG00000062380/ENSMUSG00000037649/ENSMUSG00000001525/ENSMUSG00000006273/ENSMUSG00000030707/ENSMUSG00000062591/ENSMUSG00000021477/ENSMUSG00000037936/ENSMUSG00000037321/ENSMUSG00000033793/ENSMUSG00000030082/ENSMUSG00000001847/ENSMUSG00000022295/ENSMUSG00000032435/ENSMUSG00000039347/ENSMUSG00000022797/ENSMUSG00000026202/ENSMUSG00000013160/ENSMUSG00000025816/ENSMUSG00000019302/ENSMUSG00000029361/…	Tubb3/H2-DMa/Tubb5/Atp6v1b2/Coro1a/Tubb4a/Ctsl/Scarb1/Tap1/Atp6v1h/Sec61a1/Rac1/Atp6v1c1/Dync1li1/Atp6v0e2/Tfrc/Tuba4a/Atp6v0d1/Sec61a2/Atp6v0a1/Nos1/Fcgr3/Atp6v0a2/Atp6v1d/Thbs3/Colec12/Dync1i1	mmu:22152/mmu:14998/mmu:22154/mmu:11966/mmu:12721/mmu:22153/mmu:13039/mmu:20778/mmu:21354/mmu:108664/mmu:53421/mmu:19353/mmu:66335/mmu:235661/mmu:76252/mmu:22042/mmu:22145/mmu:11972/mmu:57743/mmu:11975/mmu:18125/mmu:14131/mmu:21871/mmu:73834/mmu:21827/mmu:140792/mmu:13426	27	19	ENSMUSG00000037649/ENSMUSG00000006273/ENSMUSG00000030707/ENSMUSG00000037936/ENSMUSG00000033793/ENSMUSG00000030082/ENSMUSG00000001847/ENSMUSG00000022295/ENSMUSG00000032435/ENSMUSG00000039347/ENSMUSG00000022797/ENSMUSG00000026202/ENSMUSG00000013160/ENSMUSG00000025816/ENSMUSG00000019302/ENSMUSG00000059498/ENSMUSG00000038023/ENSMUSG00000021114/ENSMUSG00000029757	8	ENSMUSG00000062380/ENSMUSG00000001525/ENSMUSG00000062591/ENSMUSG00000021477/ENSMUSG00000037321/ENSMUSG00000029361/ENSMUSG00000028047/ENSMUSG00000036103
mmu00790	Folate biosynthesis	4/1236	16/6356	0.379686	0.685951	ENSMUSG00000047454/ENSMUSG00000028766/ENSMUSG00000051483/ENSMUSG00000039616	Gphn/Alpl/Cbr1/Mocos	mmu:268566/mmu:11647/mmu:12408/mmu:68591	4	2	ENSMUSG00000047454/ENSMUSG00000028766	2	ENSMUSG00000051483/ENSMUSG00000039616
mmu00020	Citrate cycle (TCA cycle)	6/1236	26/6356	0.394256	0.704491	ENSMUSG00000020917/ENSMUSG00000025950/ENSMUSG00000020456/ENSMUSG00000032279/ENSMUSG00000058076/ENSMUSG00000028405	Acly/Idh1/Ogdh/Idh3a/Sdhc/Aco1	mmu:104112/mmu:15926/mmu:18293/mmu:67834/mmu:66052/mmu:11428	6	5	ENSMUSG00000020917/ENSMUSG00000025950/ENSMUSG00000020456/ENSMUSG00000032279/ENSMUSG00000028405	1	ENSMUSG00000058076
mmu00052	Galactose metabolism	6/1236	26/6356	0.394256	0.704491	ENSMUSG00000025579/ENSMUSG00000021196/ENSMUSG00000037012/ENSMUSG00000020277/ENSMUSG00000028671/ENSMUSG00000028541	Gaa/Pfkp/Hk1/Pfkl/Gale/B4galt2	mmu:14387/mmu:56421/mmu:15275/mmu:18641/mmu:74246/mmu:53418	6	4	ENSMUSG00000021196/ENSMUSG00000037012/ENSMUSG00000020277/ENSMUSG00000028541	2	ENSMUSG00000025579/ENSMUSG00000028671
mmu04914	Progesterone-mediated oocyte maturation	16/1236	76/6356	0.406025	0.721576	ENSMUSG00000023809/ENSMUSG00000041417/ENSMUSG00000063358/ENSMUSG00000019699/ENSMUSG00000020053/ENSMUSG00000020654/ENSMUSG00000020431/ENSMUSG00000031834/ENSMUSG00000004936/ENSMUSG00000005580/ENSMUSG00000053137/ENSMUSG00000029554/ENSMUSG00000031309/ENSMUSG00000001127/ENSMUSG00000022994/ENSMUSG00000005533	Rps6ka2/Pik3r1/Mapk1/Akt3/Igf1/Adcy3/Adcy1/Pik3r2/Map2k1/Adcy9/Mapk11/Mad1l1/Rps6ka3/Araf/Adcy6/Igf1r	mmu:20112/mmu:18708/mmu:26413/mmu:23797/mmu:16000/mmu:104111/mmu:432530/mmu:18709/mmu:26395/mmu:11515/mmu:19094/mmu:17120/mmu:110651/mmu:11836/mmu:11512/mmu:16001	16	12	ENSMUSG00000023809/ENSMUSG00000063358/ENSMUSG00000019699/ENSMUSG00000020654/ENSMUSG00000020431/ENSMUSG00000031834/ENSMUSG00000004936/ENSMUSG00000005580/ENSMUSG00000053137/ENSMUSG00000029554/ENSMUSG00000031309/ENSMUSG00000005533	4	ENSMUSG00000041417/ENSMUSG00000020053/ENSMUSG00000001127/ENSMUSG00000022994
mmu05225	Hepatocellular carcinoma	31/1236	152/6356	0.41503	0.733594	ENSMUSG00000078816/ENSMUSG00000005413/ENSMUSG00000022382/ENSMUSG00000041417/ENSMUSG00000063358/ENSMUSG00000052889/ENSMUSG00000023067/ENSMUSG00000019699/ENSMUSG00000021448/ENSMUSG00000005871/ENSMUSG00000022346/ENSMUSG00000050965/ENSMUSG00000009406/ENSMUSG00000009376/ENSMUSG00000030093/ENSMUSG00000031834/ENSMUSG00000027490/ENSMUSG00000004936/ENSMUSG00000021994/ENSMUSG00000015839/ENSMUSG00000006932/…	Prkcg/Hmox1/Wnt7b/Pik3r1/Mapk1/Prkcb/Cdkn1a/Akt3/Shc3/Apc/Myc/Prkca/Elk1/Met/Wnt7a/Pik3r2/E2f1/Map2k1/Wnt5a/Nfe2l2/Ctnnb1/Smarca4/Wnt9a/Hras/Actl6b/Map2k2/Plcg2/Araf/Gadd45g/Igf1r/Bcl2l1	mmu:18752/mmu:15368/mmu:22422/mmu:18708/mmu:26413/mmu:18751/mmu:12575/mmu:23797/mmu:20418/mmu:11789/mmu:17869/mmu:18750/mmu:13712/mmu:17295/mmu:22421/mmu:18709/mmu:13555/mmu:26395/mmu:22418/mmu:18024/mmu:12387/mmu:20586/mmu:216795/mmu:15461/mmu:83766/mmu:26396/mmu:234779/mmu:11836/mmu:23882/mmu:16001/mmu:12048	31	20	ENSMUSG00000078816/ENSMUSG00000022382/ENSMUSG00000063358/ENSMUSG00000052889/ENSMUSG00000019699/ENSMUSG00000021448/ENSMUSG00000005871/ENSMUSG00000050965/ENSMUSG00000009376/ENSMUSG00000031834/ENSMUSG00000027490/ENSMUSG00000004936/ENSMUSG00000006932/ENSMUSG00000032187/ENSMUSG00000025499/ENSMUSG00000029712/ENSMUSG00000035027/ENSMUSG00000021453/ENSMUSG00000005533/ENSMUSG00000007659	11	ENSMUSG00000005413/ENSMUSG00000041417/ENSMUSG00000023067/ENSMUSG00000022346/ENSMUSG00000009406/ENSMUSG00000030093/ENSMUSG00000021994/ENSMUSG00000015839/ENSMUSG00000000126/ENSMUSG00000034330/ENSMUSG00000001127
mmu04350	TGF-beta signaling pathway	18/1236	87/6356	0.426618	0.748865	ENSMUSG00000063358/ENSMUSG00000026836/ENSMUSG00000022346/ENSMUSG00000026834/ENSMUSG00000021379/ENSMUSG00000020349/ENSMUSG00000027204/ENSMUSG00000037035/ENSMUSG00000048616/ENSMUSG00000032289/ENSMUSG00000052430/ENSMUSG00000041324/ENSMUSG00000061393/ENSMUSG00000032340/ENSMUSG00000022400/ENSMUSG00000021835/ENSMUSG00000036309/ENSMUSG00000038780	Mapk1/Acvr1/Myc/Acvr1c/Id4/Ppp2ca/Fbn1/Inhbb/Nog/Thsd4/Bmpr1b/Inhba/Acvr2b/Neo1/Rbx1/Bmp4/Skp1/Smurf1	mmu:26413/mmu:11477/mmu:17869/mmu:269275/mmu:15904/mmu:19052/mmu:14118/mmu:16324/mmu:18121/mmu:207596/mmu:12167/mmu:16323/mmu:11481/mmu:18007/mmu:56438/mmu:12159/mmu:21402/mmu:75788	18	12	ENSMUSG00000063358/ENSMUSG00000026836/ENSMUSG00000026834/ENSMUSG00000020349/ENSMUSG00000037035/ENSMUSG00000048616/ENSMUSG00000032289/ENSMUSG00000052430/ENSMUSG00000041324/ENSMUSG00000032340/ENSMUSG00000036309/ENSMUSG00000038780	6	ENSMUSG00000022346/ENSMUSG00000021379/ENSMUSG00000027204/ENSMUSG00000061393/ENSMUSG00000022400/ENSMUSG00000021835
mmu00051	Fructose and mannose metabolism	6/1236	27/6356	0.432259	0.748865	ENSMUSG00000021196/ENSMUSG00000037012/ENSMUSG00000017390/ENSMUSG00000020277/ENSMUSG00000025648/ENSMUSG00000069805	Pfkp/Hk1/Aldoc/Pfkl/Pfkfb4/Fbp1	mmu:56421/mmu:15275/mmu:11676/mmu:18641/mmu:270198/mmu:14121	6	5	ENSMUSG00000021196/ENSMUSG00000037012/ENSMUSG00000017390/ENSMUSG00000020277/ENSMUSG00000025648	1	ENSMUSG00000069805
mmu04216	Ferroptosis	7/1236	32/6356	0.432911	0.748865	ENSMUSG00000005413/ENSMUSG00000032883/ENSMUSG00000022797/ENSMUSG00000023030/ENSMUSG00000004270/ENSMUSG00000031278/ENSMUSG00000020333	Hmox1/Acsl3/Tfrc/Slc11a2/Lpcat3/Acsl4/Acsl6	mmu:15368/mmu:74205/mmu:22042/mmu:18174/mmu:14792/mmu:50790/mmu:216739	7	6	ENSMUSG00000032883/ENSMUSG00000022797/ENSMUSG00000023030/ENSMUSG00000004270/ENSMUSG00000031278/ENSMUSG00000020333	1	ENSMUSG00000005413
mmu04962	Vasopressin-regulated water reabsorption	8/1236	37/6356	0.433075	0.748865	ENSMUSG00000034187/ENSMUSG00000020654/ENSMUSG00000032435/ENSMUSG00000005580/ENSMUSG00000053007/ENSMUSG00000025132/ENSMUSG00000022994/ENSMUSG00000029757	Nsf/Adcy3/Dync1li1/Adcy9/Creb5/Arhgdia/Adcy6/Dync1i1	mmu:18195/mmu:104111/mmu:235661/mmu:11515/mmu:231991/mmu:192662/mmu:11512/mmu:13426	8	6	ENSMUSG00000034187/ENSMUSG00000020654/ENSMUSG00000032435/ENSMUSG00000005580/ENSMUSG00000025132/ENSMUSG00000029757	2	ENSMUSG00000053007/ENSMUSG00000022994
mmu04080	Neuroactive ligand-receptor interaction	62/1236	311/6356	0.43512	0.748865	ENSMUSG00000037428/ENSMUSG00000026959/ENSMUSG00000041380/ENSMUSG00000030898/ENSMUSG00000032773/ENSMUSG00000022935/ENSMUSG00000025892/ENSMUSG00000032532/ENSMUSG00000039809/ENSMUSG00000039059/ENSMUSG00000044933/ENSMUSG00000018589/ENSMUSG00000004366/ENSMUSG00000021478/ENSMUSG00000029211/ENSMUSG00000028004/ENSMUSG00000000560/ENSMUSG00000050447/ENSMUSG00000007653/ENSMUSG00000003974/ENSMUSG00000033717/…	Vgf/Grin1/Htr2c/Cckbr/Chrm1/Grik1/Gria4/Cck/Gabbr2/Hrh3/Sstr3/Glra2/Sst/Drd1/Gabra4/Npy2r/Gabra2/Lypd6/Gabrb2/Grm3/Adra2a/Cnr1/Grik3/Trhr/Penk/Gabrg1/Grm7/Cort/Npy/Vipr1/Grin2a/Grik5/F2rl2/Gabrb3/Chrm4/Adora1/Adra1a/Npbwr1/Gabra1/Gabrg3/P2rx4/Htr1a/Lynx1/Pdyn/Calcr/Trh/Gm45441/Lpar1/Tacr1/Rxfp1/Ptger4/Tac2/Thrb/Vip/Mchr1/P2ry2/Gabrd/Crhr1/Lpar2/Calcrl/Sctr/Grid1	mmu:381677/mmu:14810/mmu:15560/mmu:12426/mmu:12669/mmu:14805/mmu:14802/mmu:12424/mmu:242425/mmu:99296/mmu:20607/mmu:237213/mmu:20604/mmu:13488/mmu:14397/mmu:18167/mmu:14395/mmu:320343/mmu:14401/mmu:108069/mmu:11551/mmu:12801/mmu:14807/mmu:22045/mmu:18619/mmu:14405/mmu:108073/mmu:12854/mmu:109648/mmu:22354/mmu:14811/mmu:14809/mmu:14064/mmu:14402/mmu:12672/mmu:11539/mmu:11549/mmu:226304/mmu:14394/m…	62	28	ENSMUSG00000037428/ENSMUSG00000026959/ENSMUSG00000041380/ENSMUSG00000030898/ENSMUSG00000032773/ENSMUSG00000032532/ENSMUSG00000039809/ENSMUSG00000044933/ENSMUSG00000021478/ENSMUSG00000029211/ENSMUSG00000000560/ENSMUSG00000003974/ENSMUSG00000033717/ENSMUSG00000001260/ENSMUSG00000056755/ENSMUSG00000028971/ENSMUSG00000032528/ENSMUSG00000059003/ENSMUSG00000003378/ENSMUSG00000033676/ENSMUSG00000040495/…	34	ENSMUSG00000022935/ENSMUSG00000025892/ENSMUSG00000039059/ENSMUSG00000018589/ENSMUSG00000004366/ENSMUSG00000028004/ENSMUSG00000050447/ENSMUSG00000007653/ENSMUSG00000044288/ENSMUSG00000001985/ENSMUSG00000038760/ENSMUSG00000045573/ENSMUSG00000029819/ENSMUSG00000021675/ENSMUSG00000045875/ENSMUSG00000033774/ENSMUSG00000010803/ENSMUSG00000055026/ENSMUSG00000029470/ENSMUSG00000021721/ENSMUSG00000022594/…
mmu05169	Epstein-Barr virus infection	35/1236	174/6356	0.441468	0.755811	ENSMUSG00000052684/ENSMUSG00000041417/ENSMUSG00000037649/ENSMUSG00000037405/ENSMUSG00000023067/ENSMUSG00000019699/ENSMUSG00000003031/ENSMUSG00000022346/ENSMUSG00000033352/ENSMUSG00000027381/ENSMUSG00000002983/ENSMUSG00000037321/ENSMUSG00000004221/ENSMUSG00000001847/ENSMUSG00000031834/ENSMUSG00000015755/ENSMUSG00000027490/ENSMUSG00000031392/ENSMUSG00000031628/ENSMUSG00000000184/ENSMUSG00000053137/…	Jun/Pik3r1/H2-DMa/Icam1/Cdkn1a/Akt3/Cdkn1b/Myc/Map2k4/Bcl2l11/Relb/Tap1/Ikbkg/Rac1/Pik3r2/Tab2/E2f1/Irak1/Casp3/Ccnd2/Mapk11/Nfkbib/Nfkbie/Stat2/Jak3/Traf3/Plcg2/Adrm1/Gadd45g/Psmd3/Pdia3/Nfkbia/Psmd12/Hes1/Psmc4	mmu:16476/mmu:18708/mmu:14998/mmu:15894/mmu:12575/mmu:23797/mmu:12576/mmu:17869/mmu:26398/mmu:12125/mmu:19698/mmu:21354/mmu:16151/mmu:19353/mmu:18709/mmu:68652/mmu:13555/mmu:16179/mmu:12367/mmu:12444/mmu:19094/mmu:18036/mmu:18037/mmu:20847/mmu:16453/mmu:22031/mmu:234779/mmu:56436/mmu:23882/mmu:22123/mmu:14827/mmu:18035/mmu:66997/mmu:15205/mmu:23996	35	20	ENSMUSG00000037649/ENSMUSG00000019699/ENSMUSG00000033352/ENSMUSG00000002983/ENSMUSG00000001847/ENSMUSG00000031834/ENSMUSG00000015755/ENSMUSG00000027490/ENSMUSG00000053137/ENSMUSG00000030595/ENSMUSG00000023947/ENSMUSG00000040033/ENSMUSG00000021277/ENSMUSG00000039041/ENSMUSG00000021453/ENSMUSG00000017221/ENSMUSG00000027248/ENSMUSG00000021025/ENSMUSG00000020720/ENSMUSG00000030603	15	ENSMUSG00000052684/ENSMUSG00000041417/ENSMUSG00000037405/ENSMUSG00000023067/ENSMUSG00000003031/ENSMUSG00000022346/ENSMUSG00000027381/ENSMUSG00000037321/ENSMUSG00000004221/ENSMUSG00000031392/ENSMUSG00000031628/ENSMUSG00000000184/ENSMUSG00000031805/ENSMUSG00000034330/ENSMUSG00000022528
mmu05212	Pancreatic cancer	14/1236	68/6356	0.453898	0.769039	ENSMUSG00000041417/ENSMUSG00000063358/ENSMUSG00000023067/ENSMUSG00000019699/ENSMUSG00000004221/ENSMUSG00000001847/ENSMUSG00000031834/ENSMUSG00000027490/ENSMUSG00000004936/ENSMUSG00000026821/ENSMUSG00000004451/ENSMUSG00000001127/ENSMUSG00000021453/ENSMUSG00000007659	Pik3r1/Mapk1/Cdkn1a/Akt3/Ikbkg/Rac1/Pik3r2/E2f1/Map2k1/Ralgds/Ralb/Araf/Gadd45g/Bcl2l1	mmu:18708/mmu:26413/mmu:12575/mmu:23797/mmu:16151/mmu:19353/mmu:18709/mmu:13555/mmu:26395/mmu:19730/mmu:64143/mmu:11836/mmu:23882/mmu:12048	14	10	ENSMUSG00000063358/ENSMUSG00000019699/ENSMUSG00000001847/ENSMUSG00000031834/ENSMUSG00000027490/ENSMUSG00000004936/ENSMUSG00000026821/ENSMUSG00000004451/ENSMUSG00000021453/ENSMUSG00000007659	4	ENSMUSG00000041417/ENSMUSG00000023067/ENSMUSG00000004221/ENSMUSG00000001127
mmu05323	Rheumatoid arthritis	14/1236	68/6356	0.453898	0.769039	ENSMUSG00000052684/ENSMUSG00000037649/ENSMUSG00000037405/ENSMUSG00000006273/ENSMUSG00000021477/ENSMUSG00000061353/ENSMUSG00000033793/ENSMUSG00000022295/ENSMUSG00000039347/ENSMUSG00000013160/ENSMUSG00000025383/ENSMUSG00000019302/ENSMUSG00000038023/ENSMUSG00000021114	Jun/H2-DMa/Icam1/Atp6v1b2/Ctsl/Cxcl12/Atp6v1h/Atp6v1c1/Atp6v0e2/Atp6v0d1/Il23a/Atp6v0a1/Atp6v0a2/Atp6v1d	mmu:16476/mmu:14998/mmu:15894/mmu:11966/mmu:13039/mmu:20315/mmu:108664/mmu:66335/mmu:76252/mmu:11972/mmu:83430/mmu:11975/mmu:21871/mmu:73834	14	9	ENSMUSG00000037649/ENSMUSG00000006273/ENSMUSG00000033793/ENSMUSG00000022295/ENSMUSG00000039347/ENSMUSG00000013160/ENSMUSG00000019302/ENSMUSG00000038023/ENSMUSG00000021114	5	ENSMUSG00000052684/ENSMUSG00000037405/ENSMUSG00000021477/ENSMUSG00000061353/ENSMUSG00000025383
mmu00561	Glycerolipid metabolism	11/1236	53/6356	0.459194	0.774002	ENSMUSG00000040479/ENSMUSG00000036095/ENSMUSG00000029455/ENSMUSG00000034254/ENSMUSG00000031545/ENSMUSG00000020593/ENSMUSG00000020646/ENSMUSG00000041653/ENSMUSG00000062393/ENSMUSG00000054469/ENSMUSG00000015568	Dgkz/Dgkb/Aldh2/Agpat1/Gpat4/Lpin1/Mboat2/Pnpla3/Dgkk/Lclat1/Lpl	mmu:104418/mmu:217480/mmu:11669/mmu:55979/mmu:102247/mmu:14245/mmu:67216/mmu:116939/mmu:331374/mmu:225010/mmu:16956	11	8	ENSMUSG00000040479/ENSMUSG00000036095/ENSMUSG00000034254/ENSMUSG00000031545/ENSMUSG00000020646/ENSMUSG00000041653/ENSMUSG00000054469/ENSMUSG00000015568	3	ENSMUSG00000029455/ENSMUSG00000020593/ENSMUSG00000062393
mmu00330	Arginine and proline metabolism	9/1236	43/6356	0.463115	0.774593	ENSMUSG00000025190/ENSMUSG00000029455/ENSMUSG00000018906/ENSMUSG00000075232/ENSMUSG00000019718/ENSMUSG00000019916/ENSMUSG00000029361/ENSMUSG00000051048/ENSMUSG00000080950	Got1/Aldh2/P4ha2/Amd1/L3hypdh/P4ha1/Nos1/P4ha3/Gm7278	mmu:14718/mmu:11669/mmu:18452/mmu:11702/mmu:67217/mmu:18451/mmu:18125/mmu:320452/mmu:18263	9	5	ENSMUSG00000025190/ENSMUSG00000018906/ENSMUSG00000075232/ENSMUSG00000019916/ENSMUSG00000080950	4	ENSMUSG00000029455/ENSMUSG00000019718/ENSMUSG00000029361/ENSMUSG00000051048
mmu00030	Pentose phosphate pathway	6/1236	28/6356	0.469834	0.774593	ENSMUSG00000021196/ENSMUSG00000017390/ENSMUSG00000020277/ENSMUSG00000036427/ENSMUSG00000021957/ENSMUSG00000069805	Pfkp/Aldoc/Pfkl/Gpi1/Tkt/Fbp1	mmu:56421/mmu:11676/mmu:18641/mmu:14751/mmu:21881/mmu:14121	6	5	ENSMUSG00000021196/ENSMUSG00000017390/ENSMUSG00000020277/ENSMUSG00000036427/ENSMUSG00000021957	1	ENSMUSG00000069805
mmu00630	Glyoxylate and dicarboxylate metabolism	6/1236	28/6356	0.469834	0.774593	ENSMUSG00000023832/ENSMUSG00000043445/ENSMUSG00000027605/ENSMUSG00000020534/ENSMUSG00000028405/ENSMUSG00000027187	Acat2/Pgp/Acss2/Shmt1/Aco1/Cat	mmu:110460/mmu:67078/mmu:60525/mmu:20425/mmu:11428/mmu:12359	6	4	ENSMUSG00000023832/ENSMUSG00000043445/ENSMUSG00000027605/ENSMUSG00000028405	2	ENSMUSG00000020534/ENSMUSG00000027187
mmu05020	Prion disease	41/1236	207/6356	0.475685	0.774593	ENSMUSG00000062380/ENSMUSG00000041417/ENSMUSG00000074657/ENSMUSG00000033953/ENSMUSG00000026959/ENSMUSG00000063358/ENSMUSG00000001525/ENSMUSG00000031668/ENSMUSG00000059970/ENSMUSG00000062591/ENSMUSG00000028161/ENSMUSG00000021816/ENSMUSG00000024862/ENSMUSG00000051811/ENSMUSG00000001847/ENSMUSG00000031834/ENSMUSG00000021313/ENSMUSG00000009647/ENSMUSG00000031628/ENSMUSG00000038418/ENSMUSG00000030592/…	Tubb3/Pik3r1/Kif5a/Ppp3r1/Grin1/Mapk1/Tubb5/Eif2ak3/Hspa2/Tubb4a/Ppp3ca/Ppp3cb/Klc2/Cox6b2/Rac1/Pik3r2/Ryr2/Mcu/Casp3/Egr1/Ryr1/Creb5/Tuba4a/Mapk11/Grin2a/Kif5c/Atf4/Klc1/Sdhc/Gm45441/Gm28439/Gm28437/Adrm1/Hspa5/Psmd3/Hspa1b/Casp12/C1qa/Psmd12/C7/Psmc4	mmu:22152/mmu:18708/mmu:16572/mmu:19058/mmu:14810/mmu:26413/mmu:22154/mmu:13666/mmu:15512/mmu:22153/mmu:19055/mmu:19056/mmu:16594/mmu:333182/mmu:19353/mmu:18709/mmu:20191/mmu:215999/mmu:12367/mmu:13653/mmu:20190/mmu:231991/mmu:22145/mmu:19094/mmu:14811/mmu:16574/mmu:11911/mmu:16593/mmu:66052/mmu:14814/mmu:17719/mmu:17710/mmu:56436/mmu:14828/mmu:22123/mmu:15511/mmu:12364/mmu:12259/mmu:66997/mmu:10…	41	29	ENSMUSG00000074657/ENSMUSG00000033953/ENSMUSG00000026959/ENSMUSG00000063358/ENSMUSG00000059970/ENSMUSG00000028161/ENSMUSG00000021816/ENSMUSG00000024862/ENSMUSG00000001847/ENSMUSG00000031834/ENSMUSG00000021313/ENSMUSG00000009647/ENSMUSG00000038418/ENSMUSG00000030592/ENSMUSG00000026202/ENSMUSG00000053137/ENSMUSG00000059003/ENSMUSG00000026764/ENSMUSG00000042406/ENSMUSG00000021288/ENSMUSG00000110020/…	12	ENSMUSG00000062380/ENSMUSG00000041417/ENSMUSG00000001525/ENSMUSG00000031668/ENSMUSG00000062591/ENSMUSG00000051811/ENSMUSG00000031628/ENSMUSG00000053007/ENSMUSG00000058076/ENSMUSG00000090877/ENSMUSG00000025887/ENSMUSG00000036887
mmu05014	Amyotrophic lateral sclerosis	56/1236	284/6356	0.477645	0.774593	ENSMUSG00000062380/ENSMUSG00000074657/ENSMUSG00000033953/ENSMUSG00000062209/ENSMUSG00000026959/ENSMUSG00000001525/ENSMUSG00000031668/ENSMUSG00000062591/ENSMUSG00000022055/ENSMUSG00000028452/ENSMUSG00000028161/ENSMUSG00000020396/ENSMUSG00000021816/ENSMUSG00000071369/ENSMUSG00000024862/ENSMUSG00000008604/ENSMUSG00000051811/ENSMUSG00000027805/ENSMUSG00000001847/ENSMUSG00000005312/ENSMUSG00000009647/…	Tubb3/Kif5a/Ppp3r1/Erbb4/Grin1/Tubb5/Eif2ak3/Tubb4a/Nefl/Vcp/Ppp3ca/Nefh/Ppp3cb/Map3k5/Klc2/Ubqln4/Cox6b2/Pfn2/Rac1/Ubqln1/Mcu/Casp3/Tnfrsf1a/Pom121/Tuba4a/Mapk11/Grin2a/Hap1/Ubqln2/Slc1a2/Kif5c/Sigmar1/Fig4/Atf4/Klc1/Nos1/Sdhc/Gm45441/Gm28439/Nxt2/Gm28437/Adrm1/Gpx3/Hspa5/Ncbp1/Cat/Psmd3/Casp12/4930549G23Rik/Psmd12/Tomm40/Actr1a/Bcl2l1/Srsf7/Tank/Psmc4	mmu:22152/mmu:16572/mmu:19058/mmu:13869/mmu:14810/mmu:22154/mmu:13666/mmu:22153/mmu:18039/mmu:269523/mmu:19055/mmu:380684/mmu:19056/mmu:26408/mmu:16594/mmu:94232/mmu:333182/mmu:18645/mmu:19353/mmu:56085/mmu:215999/mmu:12367/mmu:21937/mmu:107939/mmu:22145/mmu:19094/mmu:14811/mmu:15114/mmu:54609/mmu:20511/mmu:16574/mmu:18391/mmu:103199/mmu:11911/mmu:16593/mmu:18125/mmu:66052/mmu:14814/mmu:17719/mmu…	56	40	ENSMUSG00000074657/ENSMUSG00000033953/ENSMUSG00000026959/ENSMUSG00000022055/ENSMUSG00000028452/ENSMUSG00000028161/ENSMUSG00000020396/ENSMUSG00000021816/ENSMUSG00000071369/ENSMUSG00000024862/ENSMUSG00000008604/ENSMUSG00000027805/ENSMUSG00000001847/ENSMUSG00000005312/ENSMUSG00000009647/ENSMUSG00000053293/ENSMUSG00000026202/ENSMUSG00000053137/ENSMUSG00000059003/ENSMUSG00000050148/ENSMUSG00000005089/…	16	ENSMUSG00000062380/ENSMUSG00000062209/ENSMUSG00000001525/ENSMUSG00000031668/ENSMUSG00000062591/ENSMUSG00000051811/ENSMUSG00000031628/ENSMUSG00000030341/ENSMUSG00000006930/ENSMUSG00000029361/ENSMUSG00000058076/ENSMUSG00000042271/ENSMUSG00000018339/ENSMUSG00000027187/ENSMUSG00000025887/ENSMUSG00000024097
mmu00670	One carbon pool by folate	3/1236	13/6356	0.477903	0.774593	ENSMUSG00000020534/ENSMUSG00000079427/ENSMUSG00000030088	Shmt1/Mthfsl/Aldh1l1	mmu:20425/mmu:100039707/mmu:107747	3	1	ENSMUSG00000030088	2	ENSMUSG00000020534/ENSMUSG00000079427
mmu01524	Platinum drug resistance	13/1236	64/6356	0.480354	0.774593	ENSMUSG00000002083/ENSMUSG00000041417/ENSMUSG00000063358/ENSMUSG00000023067/ENSMUSG00000019699/ENSMUSG00000071369/ENSMUSG00000024122/ENSMUSG00000024521/ENSMUSG00000031834/ENSMUSG00000020914/ENSMUSG00000031628/ENSMUSG00000024151/ENSMUSG00000007659	Bbc3/Pik3r1/Mapk1/Cdkn1a/Akt3/Map3k5/Pdpk1/Pmaip1/Pik3r2/Top2a/Casp3/Msh2/Bcl2l1	mmu:170770/mmu:18708/mmu:26413/mmu:12575/mmu:23797/mmu:26408/mmu:18607/mmu:58801/mmu:18709/mmu:21973/mmu:12367/mmu:17685/mmu:12048	13	7	ENSMUSG00000063358/ENSMUSG00000019699/ENSMUSG00000071369/ENSMUSG00000024122/ENSMUSG00000031834/ENSMUSG00000020914/ENSMUSG00000007659	6	ENSMUSG00000002083/ENSMUSG00000041417/ENSMUSG00000023067/ENSMUSG00000024521/ENSMUSG00000031628/ENSMUSG00000024151
mmu04917	Prolactin signaling pathway	13/1236	64/6356	0.480354	0.774593	ENSMUSG00000041417/ENSMUSG00000063358/ENSMUSG00000019699/ENSMUSG00000021448/ENSMUSG00000031834/ENSMUSG00000004936/ENSMUSG00000000184/ENSMUSG00000053137/ENSMUSG00000020027/ENSMUSG00000038485/ENSMUSG00000025499/ENSMUSG00000035027/ENSMUSG00000048756	Pik3r1/Mapk1/Akt3/Shc3/Pik3r2/Map2k1/Ccnd2/Mapk11/Socs2/Socs7/Hras/Map2k2/Foxo3	mmu:18708/mmu:26413/mmu:23797/mmu:20418/mmu:18709/mmu:26395/mmu:12444/mmu:19094/mmu:216233/mmu:192157/mmu:15461/mmu:26396/mmu:56484	13	10	ENSMUSG00000063358/ENSMUSG00000019699/ENSMUSG00000021448/ENSMUSG00000031834/ENSMUSG00000004936/ENSMUSG00000053137/ENSMUSG00000020027/ENSMUSG00000038485/ENSMUSG00000025499/ENSMUSG00000035027	3	ENSMUSG00000041417/ENSMUSG00000000184/ENSMUSG00000048756
mmu05012	Parkinson disease	38/1236	192/6356	0.480863	0.774593	ENSMUSG00000024617/ENSMUSG00000062380/ENSMUSG00000024190/ENSMUSG00000074657/ENSMUSG00000001525/ENSMUSG00000031668/ENSMUSG00000053819/ENSMUSG00000062591/ENSMUSG00000024270/ENSMUSG00000021478/ENSMUSG00000071369/ENSMUSG00000024862/ENSMUSG00000051811/ENSMUSG00000029020/ENSMUSG00000057897/ENSMUSG00000009647/ENSMUSG00000015839/ENSMUSG00000023030/ENSMUSG00000031628/ENSMUSG00000027078/ENSMUSG00000026202/…	Camk2a/Tubb3/Dusp1/Kif5a/Tubb5/Eif2ak3/Camk2d/Tubb4a/Slc39a6/Drd1/Map3k5/Klc2/Cox6b2/Mfn2/Camk2b/Mcu/Nfe2l2/Slc11a2/Casp3/Ube2l6/Tuba4a/Kif5c/Atf4/Klc1/Uba1/Sdhc/Ube2j1/Gm28439/Gm28437/Adrm1/Hspa5/Slc39a2/Psmd3/Psmd12/Gpr37/Slc39a13/Bcl2l1/Psmc4	mmu:12322/mmu:22152/mmu:19252/mmu:16572/mmu:22154/mmu:13666/mmu:108058/mmu:22153/mmu:106957/mmu:13488/mmu:26408/mmu:16594/mmu:333182/mmu:170731/mmu:12323/mmu:215999/mmu:18024/mmu:18174/mmu:12367/mmu:56791/mmu:22145/mmu:16574/mmu:11911/mmu:16593/mmu:22201/mmu:66052/mmu:56228/mmu:17719/mmu:17710/mmu:56436/mmu:14828/mmu:214922/mmu:22123/mmu:66997/mmu:14763/mmu:68427/mmu:12048/mmu:23996	38	26	ENSMUSG00000024617/ENSMUSG00000074657/ENSMUSG00000053819/ENSMUSG00000021478/ENSMUSG00000071369/ENSMUSG00000024862/ENSMUSG00000029020/ENSMUSG00000057897/ENSMUSG00000009647/ENSMUSG00000023030/ENSMUSG00000027078/ENSMUSG00000026202/ENSMUSG00000026764/ENSMUSG00000042406/ENSMUSG00000021288/ENSMUSG00000001924/ENSMUSG00000028277/ENSMUSG00000100131/ENSMUSG00000101111/ENSMUSG00000039041/ENSMUSG00000026864/…	12	ENSMUSG00000062380/ENSMUSG00000024190/ENSMUSG00000001525/ENSMUSG00000031668/ENSMUSG00000062591/ENSMUSG00000024270/ENSMUSG00000051811/ENSMUSG00000015839/ENSMUSG00000031628/ENSMUSG00000058076/ENSMUSG00000072572/ENSMUSG00000002105
mmu00564	Glycerophospholipid metabolism	18/1236	90/6356	0.489493	0.784629	ENSMUSG00000040479/ENSMUSG00000036095/ENSMUSG00000035246/ENSMUSG00000023328/ENSMUSG00000017715/ENSMUSG00000034254/ENSMUSG00000031545/ENSMUSG00000020593/ENSMUSG00000060675/ENSMUSG00000020646/ENSMUSG00000004270/ENSMUSG00000035596/ENSMUSG00000025137/ENSMUSG00000029134/ENSMUSG00000033847/ENSMUSG00000062393/ENSMUSG00000021518/ENSMUSG00000054469	Dgkz/Dgkb/Pcyt1b/Ache/Pgs1/Agpat1/Gpat4/Lpin1/Plaat3/Mboat2/Lpcat3/Mboat7/Pcyt2/Plb1/Pla2g4c/Dgkk/Ptdss1/Lclat1	mmu:104418/mmu:217480/mmu:236899/mmu:11423/mmu:74451/mmu:55979/mmu:102247/mmu:14245/mmu:225845/mmu:67216/mmu:14792/mmu:77582/mmu:68671/mmu:665270/mmu:232889/mmu:331374/mmu:19210/mmu:225010	18	13	ENSMUSG00000040479/ENSMUSG00000036095/ENSMUSG00000035246/ENSMUSG00000023328/ENSMUSG00000017715/ENSMUSG00000034254/ENSMUSG00000031545/ENSMUSG00000020646/ENSMUSG00000004270/ENSMUSG00000035596/ENSMUSG00000025137/ENSMUSG00000021518/ENSMUSG00000054469	5	ENSMUSG00000020593/ENSMUSG00000060675/ENSMUSG00000029134/ENSMUSG00000033847/ENSMUSG00000062393
mmu03015	mRNA surveillance pathway	16/1236	80/6356	0.495087	0.788076	ENSMUSG00000069769/ENSMUSG00000019977/ENSMUSG00000024360/ENSMUSG00000041781/ENSMUSG00000029120/ENSMUSG00000020349/ENSMUSG00000055531/ENSMUSG00000024500/ENSMUSG00000042271/ENSMUSG00000030655/ENSMUSG00000103948/ENSMUSG00000028330/ENSMUSG00000042772/ENSMUSG00000025580/ENSMUSG00000022774/ENSMUSG00000041328	Msi2/Hbs1l/Etf1/Cpsf2/Ppp2r2c/Ppp2ca/Cpsf6/Ppp2r2b/Nxt2/Smg1/4930594C11Rik/Ncbp1/Smg7/Eif4a3/Ncbp2/Pcf11	mmu:76626/mmu:56422/mmu:225363/mmu:51786/mmu:269643/mmu:19052/mmu:432508/mmu:72930/mmu:237082/mmu:233789/mmu:14852/mmu:433702/mmu:226517/mmu:192170/mmu:68092/mmu:74737	16	9	ENSMUSG00000019977/ENSMUSG00000024360/ENSMUSG00000041781/ENSMUSG00000029120/ENSMUSG00000020349/ENSMUSG00000024500/ENSMUSG00000028330/ENSMUSG00000042772/ENSMUSG00000025580	7	ENSMUSG00000069769/ENSMUSG00000055531/ENSMUSG00000042271/ENSMUSG00000030655/ENSMUSG00000103948/ENSMUSG00000022774/ENSMUSG00000041328
mmu04151	PI3K-Akt signaling pathway	59/1236	301/6356	0.496464	0.788076	ENSMUSG00000041417/ENSMUSG00000062209/ENSMUSG00000000489/ENSMUSG00000063358/ENSMUSG00000023067/ENSMUSG00000019699/ENSMUSG00000020053/ENSMUSG00000048482/ENSMUSG00000021303/ENSMUSG00000003031/ENSMUSG00000032773/ENSMUSG00000029713/ENSMUSG00000022346/ENSMUSG00000027381/ENSMUSG00000018326/ENSMUSG00000050965/ENSMUSG00000020849/ENSMUSG00000009376/ENSMUSG00000032192/ENSMUSG00000024122/ENSMUSG00000004221/…	Pik3r1/Erbb4/Pdgfb/Mapk1/Cdkn1a/Akt3/Igf1/Bdnf/Gng4/Cdkn1b/Chrm1/Gnb2/Myc/Bcl2l11/Ywhab/Prkca/Ywhae/Met/Gnb5/Pdpk1/Ikbkg/Rac1/Pik3r2/Col6a1/Map2k1/Pik3r5/Pdgfa/Rxra/Ppp2r2c/Ppp2ca/Ccnd2/Creb5/Col4a1/Ppp2r2b/Jak3/Atf4/Tsc2/Ntf3/Gng7/Hras/Fgfr1/Fgf23/Reln/Lpar1/Map2k2/Foxo3/Efna5/Thbs3/Igf1r/Prkaa2/Fgf18/Itgb4/Lpar2/Rheb/Pik3r6/Bcl2l1/Fgf10/Ntrk2/Ngf	mmu:18708/mmu:13869/mmu:18591/mmu:26413/mmu:12575/mmu:23797/mmu:16000/mmu:12064/mmu:14706/mmu:12576/mmu:12669/mmu:14693/mmu:17869/mmu:12125/mmu:54401/mmu:18750/mmu:22627/mmu:17295/mmu:14697/mmu:18607/mmu:16151/mmu:19353/mmu:18709/mmu:12833/mmu:26395/mmu:320207/mmu:18590/mmu:20181/mmu:269643/mmu:19052/mmu:12444/mmu:231991/mmu:12826/mmu:72930/mmu:16453/mmu:11911/mmu:22084/mmu:18205/mmu:14708/mmu:15…	59	32	ENSMUSG00000000489/ENSMUSG00000063358/ENSMUSG00000019699/ENSMUSG00000048482/ENSMUSG00000021303/ENSMUSG00000032773/ENSMUSG00000029713/ENSMUSG00000018326/ENSMUSG00000050965/ENSMUSG00000020849/ENSMUSG00000009376/ENSMUSG00000032192/ENSMUSG00000024122/ENSMUSG00000001847/ENSMUSG00000031834/ENSMUSG00000004936/ENSMUSG00000020901/ENSMUSG00000025856/ENSMUSG00000029120/ENSMUSG00000020349/ENSMUSG00000024500/…	27	ENSMUSG00000041417/ENSMUSG00000062209/ENSMUSG00000023067/ENSMUSG00000020053/ENSMUSG00000003031/ENSMUSG00000022346/ENSMUSG00000027381/ENSMUSG00000004221/ENSMUSG00000001119/ENSMUSG00000015846/ENSMUSG00000000184/ENSMUSG00000053007/ENSMUSG00000031502/ENSMUSG00000031805/ENSMUSG00000031565/ENSMUSG00000000182/ENSMUSG00000042453/ENSMUSG00000038668/ENSMUSG00000048756/ENSMUSG00000048915/ENSMUSG00000028047/…
mmu04924	Renin secretion	13/1236	65/6356	0.504901	0.797598	ENSMUSG00000033953/ENSMUSG00000028161/ENSMUSG00000021816/ENSMUSG00000022489/ENSMUSG00000028005/ENSMUSG00000029334/ENSMUSG00000051177/ENSMUSG00000042429/ENSMUSG00000004347/ENSMUSG00000059173/ENSMUSG00000039942/ENSMUSG00000022994/ENSMUSG00000024960	Ppp3r1/Ppp3ca/Ppp3cb/Pde1b/Gucy1b1/Prkg2/Plcb1/Adora1/Pde1c/Pde1a/Ptger4/Adcy6/Plcb3	mmu:19058/mmu:19055/mmu:19056/mmu:18574/mmu:54195/mmu:19092/mmu:18795/mmu:11539/mmu:18575/mmu:18573/mmu:19219/mmu:11512/mmu:18797	13	8	ENSMUSG00000033953/ENSMUSG00000028161/ENSMUSG00000021816/ENSMUSG00000022489/ENSMUSG00000028005/ENSMUSG00000029334/ENSMUSG00000042429/ENSMUSG00000024960	5	ENSMUSG00000051177/ENSMUSG00000004347/ENSMUSG00000059173/ENSMUSG00000039942/ENSMUSG00000022994
mmu04613	Neutrophil extracellular trap formation	22/1236	112/6356	0.517378	0.813378	ENSMUSG00000078816/ENSMUSG00000041417/ENSMUSG00000063358/ENSMUSG00000052889/ENSMUSG00000019699/ENSMUSG00000049932/ENSMUSG00000050965/ENSMUSG00000001847/ENSMUSG00000031834/ENSMUSG00000004936/ENSMUSG00000062906/ENSMUSG00000078851/ENSMUSG00000022475/ENSMUSG00000053137/ENSMUSG00000004319/ENSMUSG00000051177/ENSMUSG00000069300/ENSMUSG00000056895/ENSMUSG00000035027/ENSMUSG00000034330/ENSMUSG00000059498/…	Prkcg/Pik3r1/Mapk1/Prkcb/Akt3/H2ax/Prkca/Rac1/Pik3r2/Map2k1/Hdac10/H2aw/Hdac7/Mapk11/Clcn3/Plcb1/H2bc11/H2bu2/Map2k2/Plcg2/Fcgr3/Plcb3	mmu:18752/mmu:18708/mmu:26413/mmu:18751/mmu:23797/mmu:15270/mmu:18750/mmu:19353/mmu:18709/mmu:26395/mmu:170787/mmu:319165/mmu:56233/mmu:19094/mmu:12725/mmu:18795/mmu:319178/mmu:78303/mmu:26396/mmu:234779/mmu:14131/mmu:18797	22	13	ENSMUSG00000078816/ENSMUSG00000063358/ENSMUSG00000052889/ENSMUSG00000019699/ENSMUSG00000049932/ENSMUSG00000050965/ENSMUSG00000001847/ENSMUSG00000031834/ENSMUSG00000004936/ENSMUSG00000053137/ENSMUSG00000035027/ENSMUSG00000059498/ENSMUSG00000024960	9	ENSMUSG00000041417/ENSMUSG00000062906/ENSMUSG00000078851/ENSMUSG00000022475/ENSMUSG00000004319/ENSMUSG00000051177/ENSMUSG00000069300/ENSMUSG00000056895/ENSMUSG00000034330
mmu00515	Mannose type O-glycan biosynthesis	4/1236	19/6356	0.520678	0.81349	ENSMUSG00000045994/ENSMUSG00000055373/ENSMUSG00000037251/ENSMUSG00000028541	B3gat1/Fut9/Pomk/B4galt2	mmu:76898/mmu:14348/mmu:74653/mmu:53418	4	3	ENSMUSG00000045994/ENSMUSG00000037251/ENSMUSG00000028541	1	ENSMUSG00000055373
mmu04930	Type II diabetes mellitus	9/1236	45/6356	0.522425	0.81349	ENSMUSG00000045038/ENSMUSG00000041417/ENSMUSG00000063358/ENSMUSG00000037012/ENSMUSG00000031834/ENSMUSG00000034656/ENSMUSG00000029053/ENSMUSG00000020027/ENSMUSG00000038894	Prkce/Pik3r1/Mapk1/Hk1/Pik3r2/Cacna1a/Prkcz/Socs2/Irs2	mmu:18754/mmu:18708/mmu:26413/mmu:15275/mmu:18709/mmu:12286/mmu:18762/mmu:216233/mmu:384783	9	7	ENSMUSG00000045038/ENSMUSG00000063358/ENSMUSG00000037012/ENSMUSG00000031834/ENSMUSG00000034656/ENSMUSG00000029053/ENSMUSG00000020027	2	ENSMUSG00000041417/ENSMUSG00000038894
mmu04620	Toll-like receptor signaling pathway	16/1236	82/6356	0.53876	0.834951	ENSMUSG00000052684/ENSMUSG00000041417/ENSMUSG00000063358/ENSMUSG00000019699/ENSMUSG00000033352/ENSMUSG00000004221/ENSMUSG00000001847/ENSMUSG00000031834/ENSMUSG00000015755/ENSMUSG00000004936/ENSMUSG00000031392/ENSMUSG00000047123/ENSMUSG00000053137/ENSMUSG00000021277/ENSMUSG00000035027/ENSMUSG00000021025	Jun/Pik3r1/Mapk1/Akt3/Map2k4/Ikbkg/Rac1/Pik3r2/Tab2/Map2k1/Irak1/Ticam1/Mapk11/Traf3/Map2k2/Nfkbia	mmu:16476/mmu:18708/mmu:26413/mmu:23797/mmu:26398/mmu:16151/mmu:19353/mmu:18709/mmu:68652/mmu:26395/mmu:16179/mmu:106759/mmu:19094/mmu:22031/mmu:26396/mmu:18035	16	11	ENSMUSG00000063358/ENSMUSG00000019699/ENSMUSG00000033352/ENSMUSG00000001847/ENSMUSG00000031834/ENSMUSG00000015755/ENSMUSG00000004936/ENSMUSG00000053137/ENSMUSG00000021277/ENSMUSG00000035027/ENSMUSG00000021025	5	ENSMUSG00000052684/ENSMUSG00000041417/ENSMUSG00000004221/ENSMUSG00000031392/ENSMUSG00000047123
mmu05162	Measles	23/1236	119/6356	0.550583	0.843616	ENSMUSG00000052684/ENSMUSG00000002083/ENSMUSG00000041417/ENSMUSG00000031668/ENSMUSG00000019699/ENSMUSG00000059970/ENSMUSG00000003031/ENSMUSG00000004221/ENSMUSG00000031834/ENSMUSG00000015755/ENSMUSG00000031392/ENSMUSG00000031628/ENSMUSG00000000184/ENSMUSG00000030595/ENSMUSG00000040033/ENSMUSG00000031805/ENSMUSG00000043463/ENSMUSG00000021277/ENSMUSG00000090877/ENSMUSG00000021025/ENSMUSG00000027951/…	Jun/Bbc3/Pik3r1/Eif2ak3/Akt3/Hspa2/Cdkn1b/Ikbkg/Pik3r2/Tab2/Irak1/Casp3/Ccnd2/Nfkbib/Stat2/Jak3/Rab9b/Traf3/Hspa1b/Nfkbia/Adar/Bcl2l1/Eif2ak1	mmu:16476/mmu:170770/mmu:18708/mmu:13666/mmu:23797/mmu:15512/mmu:12576/mmu:16151/mmu:18709/mmu:68652/mmu:16179/mmu:12367/mmu:12444/mmu:18036/mmu:20847/mmu:16453/mmu:319642/mmu:22031/mmu:15511/mmu:18035/mmu:56417/mmu:12048/mmu:15467	23	11	ENSMUSG00000019699/ENSMUSG00000059970/ENSMUSG00000031834/ENSMUSG00000015755/ENSMUSG00000030595/ENSMUSG00000040033/ENSMUSG00000021277/ENSMUSG00000021025/ENSMUSG00000027951/ENSMUSG00000007659/ENSMUSG00000029613	12	ENSMUSG00000052684/ENSMUSG00000002083/ENSMUSG00000041417/ENSMUSG00000031668/ENSMUSG00000003031/ENSMUSG00000004221/ENSMUSG00000031392/ENSMUSG00000031628/ENSMUSG00000000184/ENSMUSG00000031805/ENSMUSG00000043463/ENSMUSG00000090877
mmu02010	ABC transporters	9/1236	46/6356	0.551254	0.843616	ENSMUSG00000020620/ENSMUSG00000015243/ENSMUSG00000037321/ENSMUSG00000022822/ENSMUSG00000026944/ENSMUSG00000024130/ENSMUSG00000024030/ENSMUSG00000041828/ENSMUSG00000030249	Abca8b/Abca1/Tap1/Abcc5/Abca2/Abca3/Abcg1/Abca8a/Abcc9	mmu:27404/mmu:11303/mmu:21354/mmu:27416/mmu:11305/mmu:27410/mmu:11307/mmu:217258/mmu:20928	9	2	ENSMUSG00000026944/ENSMUSG00000024130	7	ENSMUSG00000020620/ENSMUSG00000015243/ENSMUSG00000037321/ENSMUSG00000022822/ENSMUSG00000024030/ENSMUSG00000041828/ENSMUSG00000030249
mmu04392	Hippo signaling pathway - multiple species	5/1236	25/6356	0.552091	0.843616	ENSMUSG00000018849/ENSMUSG00000036862/ENSMUSG00000009073/ENSMUSG00000022433/ENSMUSG00000086181	Wwc1/Dchs1/Nf2/Csnk1e/C230034O21Rik	mmu:211652/mmu:233651/mmu:18016/mmu:27373/mmu:329628	5	3	ENSMUSG00000018849/ENSMUSG00000009073/ENSMUSG00000086181	2	ENSMUSG00000036862/ENSMUSG00000022433
mmu04390	Hippo signaling pathway	26/1236	135/6356	0.557339	0.84375	ENSMUSG00000002083/ENSMUSG00000022382/ENSMUSG00000018849/ENSMUSG00000005871/ENSMUSG00000020886/ENSMUSG00000022346/ENSMUSG00000018326/ENSMUSG00000020849/ENSMUSG00000030093/ENSMUSG00000019997/ENSMUSG00000021994/ENSMUSG00000029053/ENSMUSG00000029120/ENSMUSG00000020349/ENSMUSG00000000184/ENSMUSG00000006932/ENSMUSG00000009073/ENSMUSG00000022433/ENSMUSG00000024500/ENSMUSG00000000126/ENSMUSG00000052430/…	Bbc3/Wnt7b/Wwc1/Apc/Dlg4/Myc/Ywhab/Ywhae/Wnt7a/Ccn2/Wnt5a/Prkcz/Ppp2r2c/Ppp2ca/Ccnd2/Ctnnb1/Nf2/Csnk1e/Ppp2r2b/Wnt9a/Bmpr1b/Serpine1/Patj/Bmp4/Llgl1/Pard6g	mmu:170770/mmu:22422/mmu:211652/mmu:11789/mmu:13385/mmu:17869/mmu:54401/mmu:22627/mmu:22421/mmu:14219/mmu:22418/mmu:18762/mmu:269643/mmu:19052/mmu:12444/mmu:12387/mmu:18016/mmu:27373/mmu:72930/mmu:216795/mmu:12167/mmu:18787/mmu:12695/mmu:12159/mmu:16897/mmu:93737	26	14	ENSMUSG00000022382/ENSMUSG00000018849/ENSMUSG00000005871/ENSMUSG00000020886/ENSMUSG00000018326/ENSMUSG00000020849/ENSMUSG00000029053/ENSMUSG00000029120/ENSMUSG00000020349/ENSMUSG00000006932/ENSMUSG00000009073/ENSMUSG00000024500/ENSMUSG00000052430/ENSMUSG00000020536	12	ENSMUSG00000002083/ENSMUSG00000022346/ENSMUSG00000030093/ENSMUSG00000019997/ENSMUSG00000021994/ENSMUSG00000000184/ENSMUSG00000022433/ENSMUSG00000000126/ENSMUSG00000037411/ENSMUSG00000061859/ENSMUSG00000021835/ENSMUSG00000056214
mmu05226	Gastric cancer	26/1236	135/6356	0.557339	0.84375	ENSMUSG00000022382/ENSMUSG00000041417/ENSMUSG00000063358/ENSMUSG00000023067/ENSMUSG00000019699/ENSMUSG00000021448/ENSMUSG00000003031/ENSMUSG00000005871/ENSMUSG00000022346/ENSMUSG00000009376/ENSMUSG00000030093/ENSMUSG00000031834/ENSMUSG00000027490/ENSMUSG00000004936/ENSMUSG00000021994/ENSMUSG00000015846/ENSMUSG00000006932/ENSMUSG00000001552/ENSMUSG00000000126/ENSMUSG00000025499/ENSMUSG00000000182/…	Wnt7b/Pik3r1/Mapk1/Cdkn1a/Akt3/Shc3/Cdkn1b/Apc/Myc/Met/Wnt7a/Pik3r2/E2f1/Map2k1/Wnt5a/Rxra/Ctnnb1/Jup/Wnt9a/Hras/Fgf23/Map2k2/Araf/Gadd45g/Fgf18/Fgf10	mmu:22422/mmu:18708/mmu:26413/mmu:12575/mmu:23797/mmu:20418/mmu:12576/mmu:11789/mmu:17869/mmu:17295/mmu:22421/mmu:18709/mmu:13555/mmu:26395/mmu:22418/mmu:20181/mmu:12387/mmu:16480/mmu:216795/mmu:15461/mmu:64654/mmu:26396/mmu:11836/mmu:23882/mmu:14172/mmu:14165	26	13	ENSMUSG00000022382/ENSMUSG00000063358/ENSMUSG00000019699/ENSMUSG00000021448/ENSMUSG00000005871/ENSMUSG00000009376/ENSMUSG00000031834/ENSMUSG00000027490/ENSMUSG00000004936/ENSMUSG00000006932/ENSMUSG00000025499/ENSMUSG00000035027/ENSMUSG00000021453	13	ENSMUSG00000041417/ENSMUSG00000023067/ENSMUSG00000003031/ENSMUSG00000022346/ENSMUSG00000030093/ENSMUSG00000021994/ENSMUSG00000015846/ENSMUSG00000001552/ENSMUSG00000000126/ENSMUSG00000000182/ENSMUSG00000001127/ENSMUSG00000057967/ENSMUSG00000021732
mmu00592	alpha-Linolenic acid metabolism	4/1236	20/6356	0.564303	0.850356	ENSMUSG00000024665/ENSMUSG00000060675/ENSMUSG00000029134/ENSMUSG00000033847	Fads2/Plaat3/Plb1/Pla2g4c	mmu:56473/mmu:225845/mmu:665270/mmu:232889	4	1	ENSMUSG00000024665	3	ENSMUSG00000060675/ENSMUSG00000029134/ENSMUSG00000033847
mmu04614	Renin-angiotensin system	4/1236	21/6356	0.605647	0.906968	ENSMUSG00000027820/ENSMUSG00000004929/ENSMUSG00000061119/ENSMUSG00000019849	Mme/Thop1/Prcp/Prep	mmu:17380/mmu:50492/mmu:72461/mmu:19072	4	2	ENSMUSG00000004929/ENSMUSG00000019849	2	ENSMUSG00000027820/ENSMUSG00000061119
mmu00920	Sulfur metabolism	2/1236	1956-10-01	0.607419	0.906968	ENSMUSG00000064254/ENSMUSG00000024899	Ethe1/Papss2	mmu:66071/mmu:23972	2	1	ENSMUSG00000024899	1	ENSMUSG00000064254
mmu04110	Cell cycle	21/1236	112/6356	0.612683	0.91067	ENSMUSG00000023067/ENSMUSG00000003031/ENSMUSG00000022346/ENSMUSG00000018326/ENSMUSG00000020849/ENSMUSG00000027490/ENSMUSG00000096472/ENSMUSG00000025862/ENSMUSG00000000184/ENSMUSG00000028551/ENSMUSG00000006215/ENSMUSG00000031016/ENSMUSG00000005410/ENSMUSG00000041859/ENSMUSG00000029554/ENSMUSG00000022400/ENSMUSG00000040044/ENSMUSG00000021453/ENSMUSG00000036309/ENSMUSG00000033102/ENSMUSG00000058290	Cdkn1a/Cdkn1b/Myc/Ywhab/Ywhae/E2f1/Cdkn2d/Stag2/Ccnd2/Cdkn2c/Zbtb17/Wee1/Mcm5/Mcm3/Mad1l1/Rbx1/Orc3/Gadd45g/Skp1/Cdc14b/Espl1	mmu:12575/mmu:12576/mmu:17869/mmu:54401/mmu:22627/mmu:13555/mmu:12581/mmu:20843/mmu:12444/mmu:12580/mmu:22642/mmu:22390/mmu:17218/mmu:17215/mmu:17120/mmu:56438/mmu:50793/mmu:23882/mmu:21402/mmu:218294/mmu:105988	21	13	ENSMUSG00000018326/ENSMUSG00000020849/ENSMUSG00000027490/ENSMUSG00000096472/ENSMUSG00000028551/ENSMUSG00000006215/ENSMUSG00000031016/ENSMUSG00000005410/ENSMUSG00000041859/ENSMUSG00000029554/ENSMUSG00000021453/ENSMUSG00000036309/ENSMUSG00000058290	8	ENSMUSG00000023067/ENSMUSG00000003031/ENSMUSG00000022346/ENSMUSG00000025862/ENSMUSG00000000184/ENSMUSG00000022400/ENSMUSG00000040044/ENSMUSG00000033102
mmu05144	Malaria	8/1236	43/6356	0.616746	0.912562	ENSMUSG00000037405/ENSMUSG00000009376/ENSMUSG00000027962/ENSMUSG00000037706/ENSMUSG00000090523/ENSMUSG00000022261/ENSMUSG00000028047/ENSMUSG00000020592	Icam1/Met/Vcam1/Cd81/Gypc/Sdc2/Thbs3/Sdc1	mmu:15894/mmu:17295/mmu:22329/mmu:12520/mmu:71683/mmu:15529/mmu:21827/mmu:20969	8	3	ENSMUSG00000009376/ENSMUSG00000027962/ENSMUSG00000090523	5	ENSMUSG00000037405/ENSMUSG00000037706/ENSMUSG00000022261/ENSMUSG00000028047/ENSMUSG00000020592
mmu00220	Arginine biosynthesis	3/1236	16/6356	0.627622	0.919037	ENSMUSG00000025190/ENSMUSG00000046687/ENSMUSG00000029361	Got1/Gm5424/Nos1	mmu:14718/mmu:11898/mmu:18125	3	1	ENSMUSG00000025190	2	ENSMUSG00000046687/ENSMUSG00000029361
mmu03040	Spliceosome	18/1236	97/6356	0.629037	0.919037	ENSMUSG00000059970/ENSMUSG00000024604/ENSMUSG00000021134/ENSMUSG00000033732/ENSMUSG00000028651/ENSMUSG00000037475/ENSMUSG00000029538/ENSMUSG00000056305/ENSMUSG00000063511/ENSMUSG00000028330/ENSMUSG00000090877/ENSMUSG00000025580/ENSMUSG00000027881/ENSMUSG00000002129/ENSMUSG00000032239/ENSMUSG00000022774/ENSMUSG00000024097/ENSMUSG00000025982	Hspa2/Rbm22/Srsf5/Sf3b3/Ppie/Thoc2/Srsf9/Usp39/Snrnp70/Ncbp1/Hspa1b/Eif4a3/Prpf38b/Sf3a1/Rp9/Ncbp2/Srsf7/Sf3b1	mmu:15512/mmu:66810/mmu:20384/mmu:101943/mmu:56031/mmu:331401/mmu:108014/mmu:28035/mmu:20637/mmu:433702/mmu:15511/mmu:192170/mmu:66921/mmu:67465/mmu:55934/mmu:68092/mmu:225027/mmu:81898	18	8	ENSMUSG00000059970/ENSMUSG00000024604/ENSMUSG00000033732/ENSMUSG00000029538/ENSMUSG00000056305/ENSMUSG00000028330/ENSMUSG00000025580/ENSMUSG00000002129	10	ENSMUSG00000021134/ENSMUSG00000028651/ENSMUSG00000037475/ENSMUSG00000063511/ENSMUSG00000090877/ENSMUSG00000027881/ENSMUSG00000032239/ENSMUSG00000022774/ENSMUSG00000024097/ENSMUSG00000025982
mmu05322	Systemic lupus erythematosus	12/1236	65/6356	0.629554	0.919037	ENSMUSG00000015143/ENSMUSG00000037649/ENSMUSG00000049932/ENSMUSG00000018199/ENSMUSG00000078851/ENSMUSG00000059003/ENSMUSG00000073418/ENSMUSG00000069300/ENSMUSG00000056895/ENSMUSG00000059498/ENSMUSG00000036887/ENSMUSG00000079105	Actn1/H2-DMa/H2ax/Ro60/H2aw/Grin2a/C4b/H2bc11/H2bu2/Fcgr3/C1qa/C7	mmu:109711/mmu:14998/mmu:15270/mmu:20822/mmu:319165/mmu:14811/mmu:12268/mmu:319178/mmu:78303/mmu:14131/mmu:12259/mmu:109828	12	7	ENSMUSG00000015143/ENSMUSG00000037649/ENSMUSG00000049932/ENSMUSG00000059003/ENSMUSG00000073418/ENSMUSG00000059498/ENSMUSG00000079105	5	ENSMUSG00000018199/ENSMUSG00000078851/ENSMUSG00000069300/ENSMUSG00000056895/ENSMUSG00000036887
mmu04714	Thermogenesis	34/1236	182/6356	0.63433	0.921893	ENSMUSG00000023809/ENSMUSG00000032883/ENSMUSG00000028944/ENSMUSG00000071369/ENSMUSG00000029167/ENSMUSG00000020654/ENSMUSG00000020431/ENSMUSG00000051811/ENSMUSG00000044288/ENSMUSG00000038205/ENSMUSG00000005580/ENSMUSG00000053007/ENSMUSG00000053137/ENSMUSG00000029334/ENSMUSG00000032187/ENSMUSG00000002496/ENSMUSG00000028607/ENSMUSG00000068184/ENSMUSG00000031278/ENSMUSG00000025499/ENSMUSG00000031565/…	Rps6ka2/Acsl3/Prkag2/Map3k5/Ppargc1a/Adcy3/Adcy1/Cox6b2/Cnr1/Prkab2/Adcy9/Creb5/Mapk11/Prkg2/Smarca4/Tsc2/Cpt2/Ndufaf2/Acsl4/Hras/Fgfr1/Sdhc/Actl6b/Acsl6/Rps6ka3/Gm28439/Gm28437/Adcy6/Kdm1a/Cpt1c/Prkaa2/Rheb/Cox10/Slc25a20	mmu:20112/mmu:74205/mmu:108099/mmu:26408/mmu:19017/mmu:104111/mmu:432530/mmu:333182/mmu:12801/mmu:108097/mmu:11515/mmu:231991/mmu:19094/mmu:19092/mmu:20586/mmu:22084/mmu:12896/mmu:75597/mmu:50790/mmu:15461/mmu:14182/mmu:66052/mmu:83766/mmu:216739/mmu:110651/mmu:17719/mmu:17710/mmu:11512/mmu:99982/mmu:78070/mmu:108079/mmu:19744/mmu:70383/mmu:57279	34	23	ENSMUSG00000023809/ENSMUSG00000032883/ENSMUSG00000028944/ENSMUSG00000071369/ENSMUSG00000020654/ENSMUSG00000020431/ENSMUSG00000038205/ENSMUSG00000005580/ENSMUSG00000053137/ENSMUSG00000029334/ENSMUSG00000032187/ENSMUSG00000002496/ENSMUSG00000031278/ENSMUSG00000025499/ENSMUSG00000029712/ENSMUSG00000020333/ENSMUSG00000031309/ENSMUSG00000100131/ENSMUSG00000101111/ENSMUSG00000036940/ENSMUSG00000028518/…	11	ENSMUSG00000029167/ENSMUSG00000051811/ENSMUSG00000044288/ENSMUSG00000053007/ENSMUSG00000028607/ENSMUSG00000068184/ENSMUSG00000031565/ENSMUSG00000058076/ENSMUSG00000022994/ENSMUSG00000007783/ENSMUSG00000032602
mmu01250	Biosynthesis of nucleotide sugars	6/1236	33/6356	0.642339	0.928423	ENSMUSG00000037012/ENSMUSG00000029992/ENSMUSG00000028671/ENSMUSG00000036427/ENSMUSG00000026956/ENSMUSG00000057363	Hk1/Gfpt1/Gale/Gpi1/Uap1l1/Uxs1	mmu:15275/mmu:14583/mmu:74246/mmu:14751/mmu:227620/mmu:67883	6	3	ENSMUSG00000037012/ENSMUSG00000036427/ENSMUSG00000057363	3	ENSMUSG00000029992/ENSMUSG00000028671/ENSMUSG00000026956
mmu03060	Protein export	4/1236	22/6356	0.644501	0.928423	ENSMUSG00000030082/ENSMUSG00000025816/ENSMUSG00000054408/ENSMUSG00000026864	Sec61a1/Sec61a2/Spcs3/Hspa5	mmu:53421/mmu:57743/mmu:76687/mmu:14828	4	4	ENSMUSG00000030082/ENSMUSG00000025816/ENSMUSG00000054408/ENSMUSG00000026864	0
mmu00270	Cysteine and methionine metabolism	7/1236	39/6356	0.657216	0.936365	ENSMUSG00000025190/ENSMUSG00000030268/ENSMUSG00000033022/ENSMUSG00000075232/ENSMUSG00000029772/ENSMUSG00000027478/ENSMUSG00000024039	Got1/Bcat1/Cdo1/Amd1/Ahcyl2/Dnmt3b/Cbs	mmu:14718/mmu:12035/mmu:12583/mmu:11702/mmu:74340/mmu:13436/mmu:12411	7	5	ENSMUSG00000025190/ENSMUSG00000033022/ENSMUSG00000075232/ENSMUSG00000029772/ENSMUSG00000024039	2	ENSMUSG00000030268/ENSMUSG00000027478
mmu04932	Non-alcoholic fatty liver disease	22/1236	120/6356	0.658439	0.936365	ENSMUSG00000052684/ENSMUSG00000041417/ENSMUSG00000031668/ENSMUSG00000019699/ENSMUSG00000027381/ENSMUSG00000028944/ENSMUSG00000071369/ENSMUSG00000034957/ENSMUSG00000051811/ENSMUSG00000001847/ENSMUSG00000031834/ENSMUSG00000038205/ENSMUSG00000015846/ENSMUSG00000017801/ENSMUSG00000031628/ENSMUSG00000030341/ENSMUSG00000053137/ENSMUSG00000042406/ENSMUSG00000038894/ENSMUSG00000058076/ENSMUSG00000101111/…	Jun/Pik3r1/Eif2ak3/Akt3/Bcl2l11/Prkag2/Map3k5/Cebpa/Cox6b2/Rac1/Pik3r2/Prkab2/Rxra/Mlx/Casp3/Tnfrsf1a/Mapk11/Atf4/Irs2/Sdhc/Gm28437/Prkaa2	mmu:16476/mmu:18708/mmu:13666/mmu:23797/mmu:12125/mmu:108099/mmu:26408/mmu:12606/mmu:333182/mmu:19353/mmu:18709/mmu:108097/mmu:20181/mmu:21428/mmu:12367/mmu:21937/mmu:19094/mmu:11911/mmu:384783/mmu:66052/mmu:17710/mmu:108079	22	12	ENSMUSG00000019699/ENSMUSG00000028944/ENSMUSG00000071369/ENSMUSG00000034957/ENSMUSG00000001847/ENSMUSG00000031834/ENSMUSG00000038205/ENSMUSG00000017801/ENSMUSG00000053137/ENSMUSG00000042406/ENSMUSG00000101111/ENSMUSG00000028518	10	ENSMUSG00000052684/ENSMUSG00000041417/ENSMUSG00000031668/ENSMUSG00000027381/ENSMUSG00000051811/ENSMUSG00000015846/ENSMUSG00000031628/ENSMUSG00000030341/ENSMUSG00000038894/ENSMUSG00000058076
mmu03410	Base excision repair	5/1236	28/6356	0.659275	0.936365	ENSMUSG00000026496/ENSMUSG00000030322/ENSMUSG00000030042/ENSMUSG00000020697/ENSMUSG00000085666	Parp1/Mbd4/Pole4/Lig3/Tdg-ps2	mmu:11545/mmu:17193/mmu:66979/mmu:16882/mmu:21665	5	3	ENSMUSG00000026496/ENSMUSG00000020697/ENSMUSG00000085666	2	ENSMUSG00000030322/ENSMUSG00000030042
mmu00730	Thiamine metabolism	2/1236	1956-11-01	0.661469	0.936365	ENSMUSG00000039058/ENSMUSG00000028766	Ak5/Alpl	mmu:229949/mmu:11647	2	2	ENSMUSG00000039058/ENSMUSG00000028766	0
mmu04622	RIG-I-like receptor signaling pathway	9/1236	51/6356	0.682774	0.962358	ENSMUSG00000004221/ENSMUSG00000000787/ENSMUSG00000053137/ENSMUSG00000030595/ENSMUSG00000021277/ENSMUSG00000027854/ENSMUSG00000032171/ENSMUSG00000021025/ENSMUSG00000064289	Ikbkg/Ddx3x/Mapk11/Nfkbib/Traf3/Sike1/Pin1/Nfkbia/Tank	mmu:16151/mmu:13205/mmu:19094/mmu:18036/mmu:22031/mmu:66641/mmu:23988/mmu:18035/mmu:21353	9	6	ENSMUSG00000053137/ENSMUSG00000030595/ENSMUSG00000021277/ENSMUSG00000032171/ENSMUSG00000021025/ENSMUSG00000064289	3	ENSMUSG00000004221/ENSMUSG00000000787/ENSMUSG00000027854
mmu05340	Primary immunodeficiency	5/1236	29/6356	0.691064	0.969862	ENSMUSG00000037321/ENSMUSG00000004221/ENSMUSG00000023274/ENSMUSG00000031805/ENSMUSG00000036120	Tap1/Ikbkg/Cd4/Jak3/Rfxank	mmu:21354/mmu:16151/mmu:12504/mmu:16453/mmu:19727	5	2	ENSMUSG00000023274/ENSMUSG00000036120	3	ENSMUSG00000037321/ENSMUSG00000004221/ENSMUSG00000031805
mmu00520	Amino sugar and nucleotide sugar metabolism	8/1236	46/6356	0.695708	0.972207	ENSMUSG00000037012/ENSMUSG00000018042/ENSMUSG00000029992/ENSMUSG00000028671/ENSMUSG00000052102/ENSMUSG00000036427/ENSMUSG00000026956/ENSMUSG00000057363	Hk1/Cyb5r3/Gfpt1/Gale/Gnpda1/Gpi1/Uap1l1/Uxs1	mmu:15275/mmu:109754/mmu:14583/mmu:74246/mmu:26384/mmu:14751/mmu:227620/mmu:67883	8	4	ENSMUSG00000037012/ENSMUSG00000018042/ENSMUSG00000036427/ENSMUSG00000057363	4	ENSMUSG00000029992/ENSMUSG00000028671/ENSMUSG00000052102/ENSMUSG00000026956
mmu05165	Human papillomavirus infection	55/1236	299/6356	0.703875	0.9748	ENSMUSG00000022382/ENSMUSG00000041417/ENSMUSG00000063358/ENSMUSG00000006273/ENSMUSG00000023067/ENSMUSG00000019699/ENSMUSG00000003031/ENSMUSG00000005871/ENSMUSG00000044167/ENSMUSG00000030093/ENSMUSG00000004221/ENSMUSG00000033793/ENSMUSG00000031834/ENSMUSG00000001119/ENSMUSG00000022295/ENSMUSG00000039347/ENSMUSG00000027490/ENSMUSG00000004936/ENSMUSG00000040289/ENSMUSG00000063870/ENSMUSG00000021994/…	Wnt7b/Pik3r1/Mapk1/Atp6v1b2/Cdkn1a/Akt3/Cdkn1b/Apc/Foxo1/Wnt7a/Ikbkg/Atp6v1h/Pik3r2/Col6a1/Atp6v1c1/Atp6v0e2/E2f1/Map2k1/Hey1/Chd4/Wnt5a/Casp3/Prkcz/Ppp2r2c/Ppp2ca/Ticam1/Tnfrsf1a/Ccnd2/Creb5/Ctnnb1/Atp6v0d1/Col4a1/Stat2/Ppp2r2b/Atp6v0a1/Tsc2/Wnt9a/Pxn/Ptgs2/Hras/Traf3/Maml3/Reln/Map2k2/Patj/Ptger4/Atp6v0a2/Atp6v1d/Thbs3/Llgl1/Itgb4/Rheb/Pard6g/Bcap31/Hes1	mmu:22422/mmu:18708/mmu:26413/mmu:11966/mmu:12575/mmu:23797/mmu:12576/mmu:11789/mmu:56458/mmu:22421/mmu:16151/mmu:108664/mmu:18709/mmu:12833/mmu:66335/mmu:76252/mmu:13555/mmu:26395/mmu:15213/mmu:107932/mmu:22418/mmu:12367/mmu:18762/mmu:269643/mmu:19052/mmu:106759/mmu:21937/mmu:12444/mmu:231991/mmu:12387/mmu:11972/mmu:12826/mmu:20847/mmu:72930/mmu:11975/mmu:22084/mmu:216795/mmu:19303/mmu:19225/mmu…	55	32	ENSMUSG00000022382/ENSMUSG00000063358/ENSMUSG00000006273/ENSMUSG00000019699/ENSMUSG00000005871/ENSMUSG00000044167/ENSMUSG00000033793/ENSMUSG00000031834/ENSMUSG00000022295/ENSMUSG00000039347/ENSMUSG00000027490/ENSMUSG00000004936/ENSMUSG00000040289/ENSMUSG00000063870/ENSMUSG00000029053/ENSMUSG00000029120/ENSMUSG00000020349/ENSMUSG00000006932/ENSMUSG00000013160/ENSMUSG00000040033/ENSMUSG00000024500/…	23	ENSMUSG00000041417/ENSMUSG00000023067/ENSMUSG00000003031/ENSMUSG00000030093/ENSMUSG00000004221/ENSMUSG00000001119/ENSMUSG00000021994/ENSMUSG00000031628/ENSMUSG00000047123/ENSMUSG00000030341/ENSMUSG00000000184/ENSMUSG00000053007/ENSMUSG00000031502/ENSMUSG00000000126/ENSMUSG00000029528/ENSMUSG00000042453/ENSMUSG00000061859/ENSMUSG00000039942/ENSMUSG00000028047/ENSMUSG00000020758/ENSMUSG00000056214/…
mmu00600	Sphingolipid metabolism	9/1236	52/6356	0.706031	0.9748	ENSMUSG00000009905/ENSMUSG00000027035/ENSMUSG00000028381/ENSMUSG00000087408/ENSMUSG00000056124/ENSMUSG00000032908/ENSMUSG00000057342/ENSMUSG00000006731/ENSMUSG00000028048	Kdsr/Cers6/Ugcg/Cers1/B4galt6/Sgpp2/Sphk2/B4galnt1/Gba	mmu:70750/mmu:241447/mmu:22234/mmu:93898/mmu:56386/mmu:433323/mmu:56632/mmu:14421/mmu:14466	9	6	ENSMUSG00000028381/ENSMUSG00000087408/ENSMUSG00000056124/ENSMUSG00000057342/ENSMUSG00000006731/ENSMUSG00000028048	3	ENSMUSG00000009905/ENSMUSG00000027035/ENSMUSG00000032908
mmu00511	Other glycan degradation	3/1236	18/6356	0.709487	0.9748	ENSMUSG00000028164/ENSMUSG00000087036/ENSMUSG00000028048	Manba/Gm11748/Gba	mmu:110173/mmu:217364/mmu:14466	3	2	ENSMUSG00000087036/ENSMUSG00000028048	1	ENSMUSG00000028164
mmu00770	Pantothenate and CoA biosynthesis	3/1236	18/6356	0.709487	0.9748	ENSMUSG00000029455/ENSMUSG00000030268/ENSMUSG00000018846	Aldh2/Bcat1/Pank3	mmu:11669/mmu:12035/mmu:211347	3	1	ENSMUSG00000018846	2	ENSMUSG00000029455/ENSMUSG00000030268
mmu00510	N-Glycan biosynthesis	8/1236	47/6356	0.719573	0.98452	ENSMUSG00000032437/ENSMUSG00000036155/ENSMUSG00000003746/ENSMUSG00000028541/ENSMUSG00000042428/ENSMUSG00000036620/ENSMUSG00000027642/ENSMUSG00000008763	Stt3b/Mgat5/Man1a/B4galt2/Mgat3/Mgat4b/Rpn2/Man1a2	mmu:68292/mmu:107895/mmu:17155/mmu:53418/mmu:17309/mmu:103534/mmu:20014/mmu:17156	8	8	ENSMUSG00000032437/ENSMUSG00000036155/ENSMUSG00000003746/ENSMUSG00000028541/ENSMUSG00000042428/ENSMUSG00000036620/ENSMUSG00000027642/ENSMUSG00000008763	0
mmu05164	Influenza A	22/1236	125/6356	0.734763	0.996795	ENSMUSG00000041417/ENSMUSG00000037649/ENSMUSG00000063358/ENSMUSG00000037405/ENSMUSG00000052889/ENSMUSG00000019699/ENSMUSG00000050965/ENSMUSG00000004221/ENSMUSG00000031834/ENSMUSG00000004936/ENSMUSG00000031628/ENSMUSG00000047123/ENSMUSG00000030341/ENSMUSG00000030595/ENSMUSG00000040033/ENSMUSG00000066800/ENSMUSG00000021277/ENSMUSG00000035027/ENSMUSG00000042271/ENSMUSG00000020009/ENSMUSG00000021025/…	Pik3r1/H2-DMa/Mapk1/Icam1/Prkcb/Akt3/Prkca/Ikbkg/Pik3r2/Map2k1/Casp3/Ticam1/Tnfrsf1a/Nfkbib/Stat2/Rnasel/Traf3/Map2k2/Nxt2/Ifngr1/Nfkbia/Adar	mmu:18708/mmu:14998/mmu:26413/mmu:15894/mmu:18751/mmu:23797/mmu:18750/mmu:16151/mmu:18709/mmu:26395/mmu:12367/mmu:106759/mmu:21937/mmu:18036/mmu:20847/mmu:24014/mmu:22031/mmu:26396/mmu:237082/mmu:15979/mmu:18035/mmu:56417	22	13	ENSMUSG00000037649/ENSMUSG00000063358/ENSMUSG00000052889/ENSMUSG00000019699/ENSMUSG00000050965/ENSMUSG00000031834/ENSMUSG00000004936/ENSMUSG00000030595/ENSMUSG00000040033/ENSMUSG00000021277/ENSMUSG00000035027/ENSMUSG00000021025/ENSMUSG00000027951	9	ENSMUSG00000041417/ENSMUSG00000037405/ENSMUSG00000004221/ENSMUSG00000031628/ENSMUSG00000047123/ENSMUSG00000030341/ENSMUSG00000066800/ENSMUSG00000042271/ENSMUSG00000020009
mmu04621	NOD-like receptor signaling pathway	24/1236	136/6356	0.736493	0.996795	ENSMUSG00000052684/ENSMUSG00000063358/ENSMUSG00000020849/ENSMUSG00000031934/ENSMUSG00000004221/ENSMUSG00000015755/ENSMUSG00000029020/ENSMUSG00000009647/ENSMUSG00000047123/ENSMUSG00000053137/ENSMUSG00000030595/ENSMUSG00000051177/ENSMUSG00000018507/ENSMUSG00000051980/ENSMUSG00000037860/ENSMUSG00000040033/ENSMUSG00000066800/ENSMUSG00000021277/ENSMUSG00000024960/ENSMUSG00000026393/ENSMUSG00000025887/…	Jun/Mapk1/Ywhae/Panx1/Ikbkg/Tab2/Mfn2/Mcu/Ticam1/Mapk11/Nfkbib/Plcb1/Trpv2/Casr/Aim2/Stat2/Rnasel/Traf3/Plcb3/Nek7/Casp12/Nfkbia/Bcl2l1/Tank	mmu:16476/mmu:26413/mmu:22627/mmu:55991/mmu:16151/mmu:68652/mmu:170731/mmu:215999/mmu:106759/mmu:19094/mmu:18036/mmu:18795/mmu:22368/mmu:12374/mmu:383619/mmu:20847/mmu:24014/mmu:22031/mmu:18797/mmu:59125/mmu:12364/mmu:18035/mmu:12048/mmu:21353	24	14	ENSMUSG00000063358/ENSMUSG00000020849/ENSMUSG00000015755/ENSMUSG00000029020/ENSMUSG00000009647/ENSMUSG00000053137/ENSMUSG00000030595/ENSMUSG00000018507/ENSMUSG00000040033/ENSMUSG00000021277/ENSMUSG00000024960/ENSMUSG00000021025/ENSMUSG00000007659/ENSMUSG00000064289	10	ENSMUSG00000052684/ENSMUSG00000031934/ENSMUSG00000004221/ENSMUSG00000047123/ENSMUSG00000051177/ENSMUSG00000051980/ENSMUSG00000037860/ENSMUSG00000066800/ENSMUSG00000026393/ENSMUSG00000025887
mmu03013	Nucleocytoplasmic transport	16/1236	93/6356	0.747874	0.996795	ENSMUSG00000022391/ENSMUSG00000001440/ENSMUSG00000030662/ENSMUSG00000053293/ENSMUSG00000037475/ENSMUSG00000040029/ENSMUSG00000020265/ENSMUSG00000022855/ENSMUSG00000042271/ENSMUSG00000028330/ENSMUSG00000025580/ENSMUSG00000069712/ENSMUSG00000031691/ENSMUSG00000118134/ENSMUSG00000022774/ENSMUSG00000091318	Rangap1/Kpnb1/Ipo5/Pom121/Thoc2/Ipo8/Sumo3/Senp2/Nxt2/Ncbp1/Eif4a3/Semp2l2b/Tnpo2/4930549G23Rik/Ncbp2/Semp2l1	mmu:19387/mmu:16211/mmu:70572/mmu:107939/mmu:331401/mmu:320727/mmu:20610/mmu:75826/mmu:237082/mmu:433702/mmu:192170/mmu:114671/mmu:212999/mmu:72124/mmu:68092/mmu:408191	16	9	ENSMUSG00000022391/ENSMUSG00000001440/ENSMUSG00000030662/ENSMUSG00000053293/ENSMUSG00000022855/ENSMUSG00000028330/ENSMUSG00000025580/ENSMUSG00000031691/ENSMUSG00000118134	7	ENSMUSG00000037475/ENSMUSG00000040029/ENSMUSG00000020265/ENSMUSG00000042271/ENSMUSG00000069712/ENSMUSG00000022774/ENSMUSG00000091318
mmu01040	Biosynthesis of unsaturated fatty acids	5/1236	31/6356	0.748366	0.996795	ENSMUSG00000037071/ENSMUSG00000024665/ENSMUSG00000010663/ENSMUSG00000028937/ENSMUSG00000027195	Scd1/Fads2/Fads1/Acot7/Hsd17b12	mmu:20249/mmu:56473/mmu:76267/mmu:70025/mmu:56348	5	5	ENSMUSG00000037071/ENSMUSG00000024665/ENSMUSG00000010663/ENSMUSG00000028937/ENSMUSG00000027195	0
mmu04975	Fat digestion and absorption	5/1236	31/6356	0.748366	0.996795	ENSMUSG00000023832/ENSMUSG00000015243/ENSMUSG00000037936/ENSMUSG00000034254/ENSMUSG00000020447	Acat2/Abca1/Scarb1/Agpat1/Npc1l1	mmu:110460/mmu:11303/mmu:20778/mmu:55979/mmu:237636	5	3	ENSMUSG00000023832/ENSMUSG00000037936/ENSMUSG00000034254	2	ENSMUSG00000015243/ENSMUSG00000020447
mmu00513	Various types of N-glycan biosynthesis	6/1236	37/6356	0.75286	0.996795	ENSMUSG00000032437/ENSMUSG00000003746/ENSMUSG00000028541/ENSMUSG00000036620/ENSMUSG00000027642/ENSMUSG00000008763	Stt3b/Man1a/B4galt2/Mgat4b/Rpn2/Man1a2	mmu:68292/mmu:17155/mmu:53418/mmu:103534/mmu:20014/mmu:17156	6	6	ENSMUSG00000032437/ENSMUSG00000003746/ENSMUSG00000028541/ENSMUSG00000036620/ENSMUSG00000027642/ENSMUSG00000008763	0
mmu03022	Basal transcription factors	6/1236	37/6356	0.75286	0.996795	ENSMUSG00000025782/ENSMUSG00000067995/ENSMUSG00000047242/ENSMUSG00000060261/ENSMUSG00000002658/ENSMUSG00000036980	Taf3/Gtf2f2/Taf9b/Gtf2i/Gtf2f1/Taf6	mmu:209361/mmu:68705/mmu:407786/mmu:14886/mmu:98053/mmu:21343	6	5	ENSMUSG00000025782/ENSMUSG00000067995/ENSMUSG00000047242/ENSMUSG00000060261/ENSMUSG00000036980	1	ENSMUSG00000002658
mmu04217	Necroptosis	19/1236	110/6356	0.754917	0.996795	ENSMUSG00000024617/ENSMUSG00000053819/ENSMUSG00000049932/ENSMUSG00000033594/ENSMUSG00000026496/ENSMUSG00000024942/ENSMUSG00000057897/ENSMUSG00000078851/ENSMUSG00000010517/ENSMUSG00000047123/ENSMUSG00000030341/ENSMUSG00000026509/ENSMUSG00000026031/ENSMUSG00000040033/ENSMUSG00000031805/ENSMUSG00000033059/ENSMUSG00000033847/ENSMUSG00000020009/ENSMUSG00000021069	Camk2a/Camk2d/H2ax/Spata2l/Parp1/Capn1/Camk2b/H2aw/Faf1/Ticam1/Tnfrsf1a/Capn2/Cflar/Stat2/Jak3/Pygb/Pla2g4c/Ifngr1/Pygl	mmu:12322/mmu:108058/mmu:15270/mmu:78779/mmu:11545/mmu:12333/mmu:12323/mmu:319165/mmu:14084/mmu:106759/mmu:21937/mmu:12334/mmu:12633/mmu:20847/mmu:16453/mmu:110078/mmu:232889/mmu:15979/mmu:110095	19	10	ENSMUSG00000024617/ENSMUSG00000053819/ENSMUSG00000049932/ENSMUSG00000033594/ENSMUSG00000026496/ENSMUSG00000024942/ENSMUSG00000057897/ENSMUSG00000010517/ENSMUSG00000040033/ENSMUSG00000033059	9	ENSMUSG00000078851/ENSMUSG00000047123/ENSMUSG00000030341/ENSMUSG00000026509/ENSMUSG00000026031/ENSMUSG00000031805/ENSMUSG00000033847/ENSMUSG00000020009/ENSMUSG00000021069
mmu05217	Basal cell carcinoma	10/1236	60/6356	0.755979	0.996795	ENSMUSG00000022382/ENSMUSG00000023067/ENSMUSG00000005871/ENSMUSG00000030093/ENSMUSG00000021994/ENSMUSG00000006932/ENSMUSG00000021466/ENSMUSG00000000126/ENSMUSG00000021835/ENSMUSG00000021453	Wnt7b/Cdkn1a/Apc/Wnt7a/Wnt5a/Ctnnb1/Ptch1/Wnt9a/Bmp4/Gadd45g	mmu:22422/mmu:12575/mmu:11789/mmu:22421/mmu:22418/mmu:12387/mmu:19206/mmu:216795/mmu:12159/mmu:23882	10	5	ENSMUSG00000022382/ENSMUSG00000005871/ENSMUSG00000006932/ENSMUSG00000021466/ENSMUSG00000021453	5	ENSMUSG00000023067/ENSMUSG00000030093/ENSMUSG00000021994/ENSMUSG00000000126/ENSMUSG00000021835
mmu05152	Tuberculosis	24/1236	139/6356	0.775188	0.999996	ENSMUSG00000024617/ENSMUSG00000033953/ENSMUSG00000037649/ENSMUSG00000063358/ENSMUSG00000053819/ENSMUSG00000019699/ENSMUSG00000030707/ENSMUSG00000028161/ENSMUSG00000021816/ENSMUSG00000033793/ENSMUSG00000057897/ENSMUSG00000031392/ENSMUSG00000031628/ENSMUSG00000030341/ENSMUSG00000053137/ENSMUSG00000013160/ENSMUSG00000025383/ENSMUSG00000019302/ENSMUSG00000059498/ENSMUSG00000020248/ENSMUSG00000038023/…	Camk2a/Ppp3r1/H2-DMa/Mapk1/Camk2d/Akt3/Coro1a/Ppp3ca/Ppp3cb/Atp6v1h/Camk2b/Irak1/Casp3/Tnfrsf1a/Mapk11/Atp6v0d1/Il23a/Atp6v0a1/Fcgr3/Nfyb/Atp6v0a2/Ifngr1/Rfxank/Sphk2	mmu:12322/mmu:19058/mmu:14998/mmu:26413/mmu:108058/mmu:23797/mmu:12721/mmu:19055/mmu:19056/mmu:108664/mmu:12323/mmu:16179/mmu:12367/mmu:21937/mmu:19094/mmu:11972/mmu:83430/mmu:11975/mmu:14131/mmu:18045/mmu:21871/mmu:15979/mmu:19727/mmu:56632	24	19	ENSMUSG00000024617/ENSMUSG00000033953/ENSMUSG00000037649/ENSMUSG00000063358/ENSMUSG00000053819/ENSMUSG00000019699/ENSMUSG00000030707/ENSMUSG00000028161/ENSMUSG00000021816/ENSMUSG00000033793/ENSMUSG00000057897/ENSMUSG00000053137/ENSMUSG00000013160/ENSMUSG00000019302/ENSMUSG00000059498/ENSMUSG00000020248/ENSMUSG00000038023/ENSMUSG00000036120/ENSMUSG00000057342	5	ENSMUSG00000031392/ENSMUSG00000031628/ENSMUSG00000030341/ENSMUSG00000025383/ENSMUSG00000020009
mmu00970	Aminoacyl-tRNA biosynthesis	6/1236	38/6356	0.776186	0.999996	ENSMUSG00000028811/ENSMUSG00000031960/ENSMUSG00000029536/ENSMUSG00000021266/ENSMUSG00000040354/ENSMUSG00000029173	Yars/Aars/Gatc/Wars/Mars1/Sepsecs	mmu:107271/mmu:234734/mmu:384281/mmu:22375/mmu:216443/mmu:211006	6	4	ENSMUSG00000028811/ENSMUSG00000031960/ENSMUSG00000021266/ENSMUSG00000040354	2	ENSMUSG00000029536/ENSMUSG00000029173
mmu03018	RNA degradation	11/1236	68/6356	0.796675	0.999996	ENSMUSG00000020423/ENSMUSG00000021196/ENSMUSG00000036478/ENSMUSG00000035649/ENSMUSG00000020277/ENSMUSG00000020464/ENSMUSG00000022863/ENSMUSG00000027714/ENSMUSG00000038784/ENSMUSG00000020362/ENSMUSG00000004267	Btg2/Pfkp/Btg1/Zcchc7/Pfkl/Pnpt1/Btg3/Exosc9/Cnot4/Cnot6/Eno2	mmu:12227/mmu:56421/mmu:12226/mmu:319885/mmu:18641/mmu:71701/mmu:12228/mmu:50911/mmu:53621/mmu:104625/mmu:13807	11	4	ENSMUSG00000021196/ENSMUSG00000020277/ENSMUSG00000027714/ENSMUSG00000038784	7	ENSMUSG00000020423/ENSMUSG00000036478/ENSMUSG00000035649/ENSMUSG00000020464/ENSMUSG00000022863/ENSMUSG00000020362/ENSMUSG00000004267
mmu00620	Pyruvate metabolism	5/1236	33/6356	0.79738	0.999996	ENSMUSG00000023832/ENSMUSG00000020532/ENSMUSG00000029455/ENSMUSG00000028138/ENSMUSG00000027605	Acat2/Acaca/Aldh2/Adh5/Acss2	mmu:110460/mmu:107476/mmu:11669/mmu:11532/mmu:60525	5	3	ENSMUSG00000023832/ENSMUSG00000020532/ENSMUSG00000027605	2	ENSMUSG00000029455/ENSMUSG00000028138
mmu00190	Oxidative phosphorylation	15/1236	91/6356	0.801082	0.999996	ENSMUSG00000006273/ENSMUSG00000033793/ENSMUSG00000051811/ENSMUSG00000022295/ENSMUSG00000039347/ENSMUSG00000013160/ENSMUSG00000019302/ENSMUSG00000058076/ENSMUSG00000100131/ENSMUSG00000101111/ENSMUSG00000038023/ENSMUSG00000020089/ENSMUSG00000021114/ENSMUSG00000022229/ENSMUSG00000042148	Atp6v1b2/Atp6v1h/Cox6b2/Atp6v1c1/Atp6v0e2/Atp6v0d1/Atp6v0a1/Sdhc/Gm28439/Gm28437/Atp6v0a2/Ppa1/Atp6v1d/Atp12a/Cox10	mmu:11966/mmu:108664/mmu:333182/mmu:66335/mmu:76252/mmu:11972/mmu:11975/mmu:66052/mmu:17719/mmu:17710/mmu:21871/mmu:67895/mmu:73834/mmu:192113/mmu:70383	15	13	ENSMUSG00000006273/ENSMUSG00000033793/ENSMUSG00000022295/ENSMUSG00000039347/ENSMUSG00000013160/ENSMUSG00000019302/ENSMUSG00000100131/ENSMUSG00000101111/ENSMUSG00000038023/ENSMUSG00000020089/ENSMUSG00000021114/ENSMUSG00000022229/ENSMUSG00000042148	2	ENSMUSG00000051811/ENSMUSG00000058076
mmu04657	IL-17 signaling pathway	12/1236	74/6356	0.801214	0.999996	ENSMUSG00000052684/ENSMUSG00000063358/ENSMUSG00000004221/ENSMUSG00000063704/ENSMUSG00000015755/ENSMUSG00000003545/ENSMUSG00000031628/ENSMUSG00000053137/ENSMUSG00000032487/ENSMUSG00000001034/ENSMUSG00000021277/ENSMUSG00000021025	Jun/Mapk1/Ikbkg/Mapk15/Tab2/Fosb/Casp3/Mapk11/Ptgs2/Mapk7/Traf3/Nfkbia	mmu:16476/mmu:26413/mmu:16151/mmu:332110/mmu:68652/mmu:14282/mmu:12367/mmu:19094/mmu:19225/mmu:23939/mmu:22031/mmu:18035	12	7	ENSMUSG00000063358/ENSMUSG00000015755/ENSMUSG00000053137/ENSMUSG00000032487/ENSMUSG00000001034/ENSMUSG00000021277/ENSMUSG00000021025	5	ENSMUSG00000052684/ENSMUSG00000004221/ENSMUSG00000063704/ENSMUSG00000003545/ENSMUSG00000031628
mmu05134	Legionellosis	8/1236	51/6356	0.802183	0.999996	ENSMUSG00000059970/ENSMUSG00000028452/ENSMUSG00000026034/ENSMUSG00000019977/ENSMUSG00000031628/ENSMUSG00000020385/ENSMUSG00000090877/ENSMUSG00000021025	Hspa2/Vcp/Clk1/Hbs1l/Casp3/Clk4/Hspa1b/Nfkbia	mmu:15512/mmu:269523/mmu:12747/mmu:56422/mmu:12367/mmu:12750/mmu:15511/mmu:18035	8	4	ENSMUSG00000059970/ENSMUSG00000028452/ENSMUSG00000019977/ENSMUSG00000021025	4	ENSMUSG00000026034/ENSMUSG00000031628/ENSMUSG00000020385/ENSMUSG00000090877
mmu05207	Chemical carcinogenesis - receptor activation	27/1236	158/6356	0.803714	0.999996	ENSMUSG00000052684/ENSMUSG00000078816/ENSMUSG00000023809/ENSMUSG00000041417/ENSMUSG00000063358/ENSMUSG00000052889/ENSMUSG00000019699/ENSMUSG00000022346/ENSMUSG00000001440/ENSMUSG00000050965/ENSMUSG00000020654/ENSMUSG00000020431/ENSMUSG00000031834/ENSMUSG00000027490/ENSMUSG00000004936/ENSMUSG00000034656/ENSMUSG00000022508/ENSMUSG00000015846/ENSMUSG00000005580/ENSMUSG00000053007/ENSMUSG00000042406/…	Jun/Prkcg/Rps6ka2/Pik3r1/Mapk1/Prkcb/Akt3/Myc/Kpnb1/Prkca/Adcy3/Adcy1/Pik3r2/E2f1/Map2k1/Cacna1a/Bcl6/Rxra/Adcy9/Creb5/Atf4/Hras/Map2k2/Rps6ka3/Adcy6/Fgf18/Fgf10	mmu:16476/mmu:18752/mmu:20112/mmu:18708/mmu:26413/mmu:18751/mmu:23797/mmu:17869/mmu:16211/mmu:18750/mmu:104111/mmu:432530/mmu:18709/mmu:13555/mmu:26395/mmu:12286/mmu:12053/mmu:20181/mmu:11515/mmu:231991/mmu:11911/mmu:15461/mmu:26396/mmu:110651/mmu:11512/mmu:14172/mmu:14165	27	18	ENSMUSG00000078816/ENSMUSG00000023809/ENSMUSG00000063358/ENSMUSG00000052889/ENSMUSG00000019699/ENSMUSG00000001440/ENSMUSG00000050965/ENSMUSG00000020654/ENSMUSG00000020431/ENSMUSG00000031834/ENSMUSG00000027490/ENSMUSG00000004936/ENSMUSG00000034656/ENSMUSG00000005580/ENSMUSG00000042406/ENSMUSG00000025499/ENSMUSG00000035027/ENSMUSG00000031309	9	ENSMUSG00000052684/ENSMUSG00000041417/ENSMUSG00000022346/ENSMUSG00000022508/ENSMUSG00000015846/ENSMUSG00000053007/ENSMUSG00000022994/ENSMUSG00000057967/ENSMUSG00000021732
mmu05146	Amoebiasis	13/1236	80/6356	0.80573	0.999996	ENSMUSG00000078816/ENSMUSG00000015143/ENSMUSG00000041417/ENSMUSG00000052889/ENSMUSG00000050965/ENSMUSG00000020431/ENSMUSG00000031834/ENSMUSG00000031628/ENSMUSG00000031502/ENSMUSG00000026043/ENSMUSG00000051177/ENSMUSG00000078915/ENSMUSG00000024960	Prkcg/Actn1/Pik3r1/Prkcb/Prkca/Adcy1/Pik3r2/Casp3/Col4a1/Col3a1/Plcb1/Hsp25-ps1/Plcb3	mmu:18752/mmu:109711/mmu:18708/mmu:18751/mmu:18750/mmu:432530/mmu:18709/mmu:12367/mmu:12826/mmu:12825/mmu:18795/mmu:15507/mmu:18797	13	7	ENSMUSG00000078816/ENSMUSG00000015143/ENSMUSG00000052889/ENSMUSG00000050965/ENSMUSG00000020431/ENSMUSG00000031834/ENSMUSG00000024960	6	ENSMUSG00000041417/ENSMUSG00000031628/ENSMUSG00000031502/ENSMUSG00000026043/ENSMUSG00000051177/ENSMUSG00000078915
mmu00591	Linoleic acid metabolism	3/1236	22/6356	0.830661	0.999996	ENSMUSG00000060675/ENSMUSG00000029134/ENSMUSG00000033847	Plaat3/Plb1/Pla2g4c	mmu:225845/mmu:665270/mmu:232889	3	0		3	ENSMUSG00000060675/ENSMUSG00000029134/ENSMUSG00000033847
mmu00230	Purine metabolism	19/1236	116/6356	0.831328	0.999996	ENSMUSG00000039058/ENSMUSG00000020654/ENSMUSG00000020431/ENSMUSG00000022489/ENSMUSG00000005580/ENSMUSG00000028005/ENSMUSG00000020649/ENSMUSG00000091415/ENSMUSG00000058624/ENSMUSG00000021236/ENSMUSG00000021699/ENSMUSG00000004347/ENSMUSG00000059173/ENSMUSG00000028469/ENSMUSG00000024899/ENSMUSG00000022994/ENSMUSG00000053965/ENSMUSG00000020636/ENSMUSG00000033068	Ak5/Adcy3/Adcy1/Pde1b/Adcy9/Gucy1b1/Rrm2/Ak9/Gda/Entpd5/Pde4d/Pde1c/Pde1a/Npr2/Papss2/Adcy6/Pde5a/Allc/Entpd6	mmu:229949/mmu:104111/mmu:432530/mmu:18574/mmu:11515/mmu:54195/mmu:20135/mmu:633979/mmu:14544/mmu:12499/mmu:238871/mmu:18575/mmu:18573/mmu:230103/mmu:23972/mmu:11512/mmu:242202/mmu:94041/mmu:12497	19	12	ENSMUSG00000039058/ENSMUSG00000020654/ENSMUSG00000020431/ENSMUSG00000022489/ENSMUSG00000005580/ENSMUSG00000028005/ENSMUSG00000020649/ENSMUSG00000058624/ENSMUSG00000021699/ENSMUSG00000024899/ENSMUSG00000020636/ENSMUSG00000033068	7	ENSMUSG00000091415/ENSMUSG00000021236/ENSMUSG00000004347/ENSMUSG00000059173/ENSMUSG00000028469/ENSMUSG00000022994/ENSMUSG00000053965
mmu00590	Arachidonic acid metabolism	8/1236	53/6356	0.835932	0.999996	ENSMUSG00000060675/ENSMUSG00000026820/ENSMUSG00000032487/ENSMUSG00000028378/ENSMUSG00000029134/ENSMUSG00000033847/ENSMUSG00000051483/ENSMUSG00000006344	Plaat3/Ptges2/Ptgs2/Ptgr1/Plb1/Pla2g4c/Cbr1/Ggt5	mmu:225845/mmu:96979/mmu:19225/mmu:67103/mmu:665270/mmu:232889/mmu:12408/mmu:23887	8	2	ENSMUSG00000026820/ENSMUSG00000032487	6	ENSMUSG00000060675/ENSMUSG00000028378/ENSMUSG00000029134/ENSMUSG00000033847/ENSMUSG00000051483/ENSMUSG00000006344
mmu00514	Other types of O-glycan biosynthesis	5/1236	35/6356	0.838554	0.999996	ENSMUSG00000096914/ENSMUSG00000024064/ENSMUSG00000034160/ENSMUSG00000028541/ENSMUSG00000047434	Galntl6/Galnt14/Ogt/B4galt2/Xxylt1	mmu:270049/mmu:71685/mmu:108155/mmu:53418/mmu:268880	5	2	ENSMUSG00000028541/ENSMUSG00000047434	3	ENSMUSG00000096914/ENSMUSG00000024064/ENSMUSG00000034160
mmu03420	Nucleotide excision repair	5/1236	35/6356	0.838554	0.999996	ENSMUSG00000030094/ENSMUSG00000030042/ENSMUSG00000022400/ENSMUSG00000026048/ENSMUSG00000031095	Xpc/Pole4/Rbx1/Ercc5/Cul4b	mmu:22591/mmu:66979/mmu:56438/mmu:22592/mmu:72584	5	0		5	ENSMUSG00000030094/ENSMUSG00000030042/ENSMUSG00000022400/ENSMUSG00000026048/ENSMUSG00000031095
mmu05415	Diabetic cardiomyopathy	26/1236	156/6356	0.839076	0.999996	ENSMUSG00000078816/ENSMUSG00000024617/ENSMUSG00000041417/ENSMUSG00000052889/ENSMUSG00000053819/ENSMUSG00000019699/ENSMUSG00000050965/ENSMUSG00000026496/ENSMUSG00000051811/ENSMUSG00000001847/ENSMUSG00000031834/ENSMUSG00000057897/ENSMUSG00000021313/ENSMUSG00000029992/ENSMUSG00000029053/ENSMUSG00000053137/ENSMUSG00000026043/ENSMUSG00000031740/ENSMUSG00000051177/ENSMUSG00000028607/ENSMUSG00000058076/…	Prkcg/Camk2a/Pik3r1/Prkcb/Camk2d/Akt3/Prkca/Parp1/Cox6b2/Rac1/Pik3r2/Camk2b/Ryr2/Gfpt1/Prkcz/Mapk11/Col3a1/Mmp2/Plcb1/Cpt2/Sdhc/Pdk2/Gm28439/Gm28437/Tnni3/Plcb3	mmu:18752/mmu:12322/mmu:18708/mmu:18751/mmu:108058/mmu:23797/mmu:18750/mmu:11545/mmu:333182/mmu:19353/mmu:18709/mmu:12323/mmu:20191/mmu:14583/mmu:18762/mmu:19094/mmu:12825/mmu:17390/mmu:18795/mmu:12896/mmu:66052/mmu:18604/mmu:17719/mmu:17710/mmu:21954/mmu:18797	26	16	ENSMUSG00000078816/ENSMUSG00000024617/ENSMUSG00000052889/ENSMUSG00000053819/ENSMUSG00000019699/ENSMUSG00000050965/ENSMUSG00000026496/ENSMUSG00000001847/ENSMUSG00000031834/ENSMUSG00000057897/ENSMUSG00000021313/ENSMUSG00000029053/ENSMUSG00000053137/ENSMUSG00000100131/ENSMUSG00000101111/ENSMUSG00000024960	10	ENSMUSG00000041417/ENSMUSG00000051811/ENSMUSG00000029992/ENSMUSG00000026043/ENSMUSG00000031740/ENSMUSG00000051177/ENSMUSG00000028607/ENSMUSG00000058076/ENSMUSG00000038967/ENSMUSG00000035458
mmu05416	Viral myocarditis	8/1236	54/6356	0.851023	0.999996	ENSMUSG00000037649/ENSMUSG00000037405/ENSMUSG00000001847/ENSMUSG00000031628/ENSMUSG00000039952/ENSMUSG00000115234/ENSMUSG00000022865/ENSMUSG00000028760	H2-DMa/Icam1/Rac1/Casp3/Dag1/Gm49130/Cxadr/Eif4g3	mmu:14998/mmu:15894/mmu:19353/mmu:12367/mmu:13138/mmu:17888/mmu:13052/mmu:230861	8	4	ENSMUSG00000037649/ENSMUSG00000001847/ENSMUSG00000039952/ENSMUSG00000028760	4	ENSMUSG00000037405/ENSMUSG00000031628/ENSMUSG00000115234/ENSMUSG00000022865
mmu05016	Huntington disease	40/1236	236/6356	0.858686	0.999996	ENSMUSG00000002083/ENSMUSG00000062380/ENSMUSG00000074657/ENSMUSG00000026959/ENSMUSG00000001525/ENSMUSG00000060279/ENSMUSG00000048482/ENSMUSG00000062591/ENSMUSG00000020886/ENSMUSG00000025892/ENSMUSG00000044708/ENSMUSG00000071369/ENSMUSG00000029167/ENSMUSG00000007207/ENSMUSG00000024862/ENSMUSG00000051811/ENSMUSG00000037896/ENSMUSG00000031628/ENSMUSG00000053007/ENSMUSG00000026202/ENSMUSG00000006930/…	Bbc3/Tubb3/Kif5a/Grin1/Tubb5/Ap2a1/Bdnf/Tubb4a/Dlg4/Gria4/Kcnj10/Map3k5/Ppargc1a/Stx1a/Klc2/Cox6b2/Rcor1/Casp3/Creb5/Tuba4a/Hap1/Plcb1/Clta/Slc1a2/Kif5c/Cltc/Klc1/Sdhc/Map3k10/Gm28439/Gm28437/Adrm1/Gpx3/Psmd3/Plcb3/Psmd12/Polr2a/Ap2m1/Actr1a/Psmc4	mmu:170770/mmu:22152/mmu:16572/mmu:14810/mmu:22154/mmu:11771/mmu:12064/mmu:22153/mmu:13385/mmu:14802/mmu:16513/mmu:26408/mmu:19017/mmu:20907/mmu:16594/mmu:333182/mmu:217864/mmu:12367/mmu:231991/mmu:22145/mmu:15114/mmu:18795/mmu:12757/mmu:20511/mmu:16574/mmu:67300/mmu:16593/mmu:66052/mmu:269881/mmu:17719/mmu:17710/mmu:56436/mmu:14778/mmu:22123/mmu:18797/mmu:66997/mmu:20020/mmu:11773/mmu:54130/mmu:…	40	26	ENSMUSG00000074657/ENSMUSG00000026959/ENSMUSG00000060279/ENSMUSG00000048482/ENSMUSG00000020886/ENSMUSG00000044708/ENSMUSG00000071369/ENSMUSG00000007207/ENSMUSG00000024862/ENSMUSG00000037896/ENSMUSG00000026202/ENSMUSG00000028478/ENSMUSG00000005089/ENSMUSG00000026764/ENSMUSG00000047126/ENSMUSG00000021288/ENSMUSG00000040390/ENSMUSG00000100131/ENSMUSG00000101111/ENSMUSG00000039041/ENSMUSG00000017221/…	14	ENSMUSG00000002083/ENSMUSG00000062380/ENSMUSG00000001525/ENSMUSG00000062591/ENSMUSG00000025892/ENSMUSG00000029167/ENSMUSG00000051811/ENSMUSG00000031628/ENSMUSG00000053007/ENSMUSG00000006930/ENSMUSG00000051177/ENSMUSG00000058076/ENSMUSG00000018339/ENSMUSG00000005198
mmu03030	DNA replication	4/1236	30/6356	0.862492	0.999996	ENSMUSG00000005410/ENSMUSG00000041859/ENSMUSG00000030042/ENSMUSG00000025395	Mcm5/Mcm3/Pole4/Prim1	mmu:17218/mmu:17215/mmu:66979/mmu:19075	4	2	ENSMUSG00000005410/ENSMUSG00000041859	2	ENSMUSG00000030042/ENSMUSG00000025395
mmu05208	Chemical carcinogenesis - reactive oxygen species	27/1236	165/6356	0.868424	0.999996	ENSMUSG00000052684/ENSMUSG00000005413/ENSMUSG00000041417/ENSMUSG00000063358/ENSMUSG00000019699/ENSMUSG00000033352/ENSMUSG00000027540/ENSMUSG00000009376/ENSMUSG00000071369/ENSMUSG00000024122/ENSMUSG00000004221/ENSMUSG00000051811/ENSMUSG00000001847/ENSMUSG00000031834/ENSMUSG00000004936/ENSMUSG00000015839/ENSMUSG00000053137/ENSMUSG00000025499/ENSMUSG00000058076/ENSMUSG00000035027/ENSMUSG00000048756/…	Jun/Hmox1/Pik3r1/Mapk1/Akt3/Map2k4/Ptpn1/Met/Map3k5/Pdpk1/Ikbkg/Cox6b2/Rac1/Pik3r2/Map2k1/Nfe2l2/Mapk11/Hras/Sdhc/Map2k2/Foxo3/Gm28439/Cbr1/Gm28437/Araf/Cat/Nfkbia	mmu:16476/mmu:15368/mmu:18708/mmu:26413/mmu:23797/mmu:26398/mmu:19246/mmu:17295/mmu:26408/mmu:18607/mmu:16151/mmu:333182/mmu:19353/mmu:18709/mmu:26395/mmu:18024/mmu:19094/mmu:15461/mmu:66052/mmu:26396/mmu:56484/mmu:17719/mmu:12408/mmu:17710/mmu:11836/mmu:12359/mmu:18035	27	16	ENSMUSG00000063358/ENSMUSG00000019699/ENSMUSG00000033352/ENSMUSG00000027540/ENSMUSG00000009376/ENSMUSG00000071369/ENSMUSG00000024122/ENSMUSG00000001847/ENSMUSG00000031834/ENSMUSG00000004936/ENSMUSG00000053137/ENSMUSG00000025499/ENSMUSG00000035027/ENSMUSG00000100131/ENSMUSG00000101111/ENSMUSG00000021025	11	ENSMUSG00000052684/ENSMUSG00000005413/ENSMUSG00000041417/ENSMUSG00000004221/ENSMUSG00000051811/ENSMUSG00000015839/ENSMUSG00000058076/ENSMUSG00000048756/ENSMUSG00000051483/ENSMUSG00000001127/ENSMUSG00000027187
mmu00512	Mucin type O-glycan biosynthesis	3/1236	24/6356	0.872983	0.999996	ENSMUSG00000013846/ENSMUSG00000096914/ENSMUSG00000024064	St3gal1/Galntl6/Galnt14	mmu:20442/mmu:270049/mmu:71685	3	1	ENSMUSG00000013846	2	ENSMUSG00000096914/ENSMUSG00000024064
mmu05133	Pertussis	9/1236	62/6356	0.877061	0.999996	ENSMUSG00000052684/ENSMUSG00000063358/ENSMUSG00000031392/ENSMUSG00000031628/ENSMUSG00000047123/ENSMUSG00000053137/ENSMUSG00000025383/ENSMUSG00000073418/ENSMUSG00000036887	Jun/Mapk1/Irak1/Casp3/Ticam1/Mapk11/Il23a/C4b/C1qa	mmu:16476/mmu:26413/mmu:16179/mmu:12367/mmu:106759/mmu:19094/mmu:83430/mmu:12268/mmu:12259	9	3	ENSMUSG00000063358/ENSMUSG00000053137/ENSMUSG00000073418	6	ENSMUSG00000052684/ENSMUSG00000031392/ENSMUSG00000031628/ENSMUSG00000047123/ENSMUSG00000025383/ENSMUSG00000036887
mmu00640	Propanoate metabolism	3/1236	25/6356	0.890408	0.999996	ENSMUSG00000020532/ENSMUSG00000057880/ENSMUSG00000027605	Acaca/Abat/Acss2	mmu:107476/mmu:268860/mmu:60525	3	2	ENSMUSG00000020532/ENSMUSG00000027605	1	ENSMUSG00000057880
mmu04623	Cytosolic DNA-sensing pathway	6/1236	45/6356	0.89526	0.999996	ENSMUSG00000004221/ENSMUSG00000030595/ENSMUSG00000037860/ENSMUSG00000021025/ENSMUSG00000027951/ENSMUSG00000038628	Ikbkg/Nfkbib/Aim2/Nfkbia/Adar/Polr3k	mmu:16151/mmu:18036/mmu:383619/mmu:18035/mmu:56417/mmu:67005	6	4	ENSMUSG00000030595/ENSMUSG00000021025/ENSMUSG00000027951/ENSMUSG00000038628	2	ENSMUSG00000004221/ENSMUSG00000037860
mmu00062	Fatty acid elongation	3/1236	26/6356	0.905658	0.999996	ENSMUSG00000028937/ENSMUSG00000027195/ENSMUSG00000036880	Acot7/Hsd17b12/Acaa2	mmu:70025/mmu:56348/mmu:52538	3	2	ENSMUSG00000028937/ENSMUSG00000027195	1	ENSMUSG00000036880
mmu00860	Porphyrin metabolism	3/1236	26/6356	0.905658	0.999996	ENSMUSG00000005413/ENSMUSG00000029575/ENSMUSG00000042148	Hmox1/Mmab/Cox10	mmu:15368/mmu:77697/mmu:70383	3	2	ENSMUSG00000029575/ENSMUSG00000042148	1	ENSMUSG00000005413
mmu01523	Antifolate resistance	3/1236	26/6356	0.905658	0.999996	ENSMUSG00000004221/ENSMUSG00000022822/ENSMUSG00000020534	Ikbkg/Abcc5/Shmt1	mmu:16151/mmu:27416/mmu:20425	3	0		3	ENSMUSG00000004221/ENSMUSG00000022822/ENSMUSG00000020534
mmu04977	Vitamin digestion and absorption	2/1236	19/6356	0.908542	0.999996	ENSMUSG00000037936/ENSMUSG00000029134	Scarb1/Plb1	mmu:20778/mmu:665270	2	1	ENSMUSG00000037936	1	ENSMUSG00000029134
mmu04330	Notch signaling pathway	7/1236	53/6356	0.913324	0.999996	ENSMUSG00000034771/ENSMUSG00000040289/ENSMUSG00000008305/ENSMUSG00000061143/ENSMUSG00000020918/ENSMUSG00000032280/ENSMUSG00000022528	Tle2/Hey1/Tle1/Maml3/Kat2a/Tle3/Hes1	mmu:21888/mmu:15213/mmu:21885/mmu:433586/mmu:14534/mmu:21887/mmu:15205	7	5	ENSMUSG00000040289/ENSMUSG00000008305/ENSMUSG00000061143/ENSMUSG00000020918/ENSMUSG00000032280	2	ENSMUSG00000034771/ENSMUSG00000022528
mmu00350	Tyrosine metabolism	4/1236	34/6356	0.919724	0.999996	ENSMUSG00000025190/ENSMUSG00000063558/ENSMUSG00000028138/ENSMUSG00000005994	Got1/Aox1/Adh5/Tyrp1	mmu:14718/mmu:11761/mmu:11532/mmu:22178	4	1	ENSMUSG00000025190	3	ENSMUSG00000063558/ENSMUSG00000028138/ENSMUSG00000005994
mmu03050	Proteasome	4/1236	34/6356	0.919724	0.999996	ENSMUSG00000039041/ENSMUSG00000017221/ENSMUSG00000020720/ENSMUSG00000030603	Adrm1/Psmd3/Psmd12/Psmc4	mmu:56436/mmu:22123/mmu:66997/mmu:23996	4	4	ENSMUSG00000039041/ENSMUSG00000017221/ENSMUSG00000020720/ENSMUSG00000030603	0
mmu04146	Peroxisome	10/1236	73/6356	0.923954	0.999996	ENSMUSG00000041939/ENSMUSG00000032883/ENSMUSG00000025950/ENSMUSG00000107283/ENSMUSG00000067825/ENSMUSG00000063428/ENSMUSG00000031278/ENSMUSG00000020333/ENSMUSG00000027187/ENSMUSG00000029047	Mvk/Acsl3/Idh1/Mpv17/Pex26/Ddo/Acsl4/Acsl6/Cat/Pex10	mmu:17855/mmu:74205/mmu:15926/mmu:17527/mmu:74043/mmu:70503/mmu:50790/mmu:216739/mmu:12359/mmu:668173	10	5	ENSMUSG00000041939/ENSMUSG00000032883/ENSMUSG00000025950/ENSMUSG00000031278/ENSMUSG00000020333	5	ENSMUSG00000107283/ENSMUSG00000067825/ENSMUSG00000063428/ENSMUSG00000027187/ENSMUSG00000029047
mmu04950	Maturity onset diabetes of the young	2/1236	21/6356	0.935596	0.999996	ENSMUSG00000035187/ENSMUSG00000022528	Nkx6-1/Hes1	mmu:18096/mmu:15205	2	0		2	ENSMUSG00000035187/ENSMUSG00000022528
mmu00310	Lysine degradation	7/1236	56/6356	0.938599	0.999996	ENSMUSG00000023832/ENSMUSG00000029455/ENSMUSG00000037111/ENSMUSG00000002028/ENSMUSG00000038056/ENSMUSG00000006920/ENSMUSG00000042308	Acat2/Aldh2/Setd7/Kmt2a/Kmt2c/Ezh1/Setd1a	mmu:110460/mmu:11669/mmu:73251/mmu:214162/mmu:231051/mmu:14055/mmu:233904	7	2	ENSMUSG00000023832/ENSMUSG00000042308	5	ENSMUSG00000029455/ENSMUSG00000037111/ENSMUSG00000002028/ENSMUSG00000038056/ENSMUSG00000006920
mmu00480	Glutathione metabolism	7/1236	56/6356	0.938599	0.999996	ENSMUSG00000025950/ENSMUSG00000026701/ENSMUSG00000020649/ENSMUSG00000018339/ENSMUSG00000006344/ENSMUSG00000027603/ENSMUSG00000080950	Idh1/Prdx6/Rrm2/Gpx3/Ggt5/Ggt7/Gm7278	mmu:15926/mmu:11758/mmu:20135/mmu:14778/mmu:23887/mmu:207182/mmu:18263	7	4	ENSMUSG00000025950/ENSMUSG00000020649/ENSMUSG00000027603/ENSMUSG00000080950	3	ENSMUSG00000026701/ENSMUSG00000018339/ENSMUSG00000006344
mmu03450	Non-homologous end-joining	1/1236	13/6356	0.940044	0.999996	ENSMUSG00000049717	Lig4	mmu:319583	1	1	ENSMUSG00000049717	0
mmu04512	ECM-receptor interaction	11/1236	83/6356	0.948031	0.999996	ENSMUSG00000053025/ENSMUSG00000051111/ENSMUSG00000001119/ENSMUSG00000040998/ENSMUSG00000039952/ENSMUSG00000031502/ENSMUSG00000041936/ENSMUSG00000042453/ENSMUSG00000028047/ENSMUSG00000020758/ENSMUSG00000020592	Sv2b/Sv2c/Col6a1/Npnt/Dag1/Col4a1/Agrn/Reln/Thbs3/Itgb4/Sdc1	mmu:64176/mmu:75209/mmu:12833/mmu:114249/mmu:13138/mmu:12826/mmu:11603/mmu:19699/mmu:21827/mmu:192897/mmu:20969	11	4	ENSMUSG00000053025/ENSMUSG00000051111/ENSMUSG00000039952/ENSMUSG00000041936	7	ENSMUSG00000001119/ENSMUSG00000040998/ENSMUSG00000031502/ENSMUSG00000042453/ENSMUSG00000028047/ENSMUSG00000020758/ENSMUSG00000020592
mmu04630	JAK-STAT signaling pathway	19/1236	132/6356	0.948773	0.999996	ENSMUSG00000041417/ENSMUSG00000000489/ENSMUSG00000023067/ENSMUSG00000019699/ENSMUSG00000022346/ENSMUSG00000063558/ENSMUSG00000031834/ENSMUSG00000025856/ENSMUSG00000000184/ENSMUSG00000025383/ENSMUSG00000020027/ENSMUSG00000038485/ENSMUSG00000040033/ENSMUSG00000031805/ENSMUSG00000025499/ENSMUSG00000020932/ENSMUSG00000020009/ENSMUSG00000032405/ENSMUSG00000007659	Pik3r1/Pdgfb/Cdkn1a/Akt3/Myc/Aox1/Pik3r2/Pdgfa/Ccnd2/Il23a/Socs2/Socs7/Stat2/Jak3/Hras/Gfap/Ifngr1/Pias1/Bcl2l1	mmu:18708/mmu:18591/mmu:12575/mmu:23797/mmu:17869/mmu:11761/mmu:18709/mmu:18590/mmu:12444/mmu:83430/mmu:216233/mmu:192157/mmu:20847/mmu:16453/mmu:15461/mmu:14580/mmu:15979/mmu:56469/mmu:12048	19	11	ENSMUSG00000000489/ENSMUSG00000019699/ENSMUSG00000031834/ENSMUSG00000025856/ENSMUSG00000020027/ENSMUSG00000038485/ENSMUSG00000040033/ENSMUSG00000025499/ENSMUSG00000020932/ENSMUSG00000032405/ENSMUSG00000007659	8	ENSMUSG00000041417/ENSMUSG00000023067/ENSMUSG00000022346/ENSMUSG00000063558/ENSMUSG00000000184/ENSMUSG00000025383/ENSMUSG00000031805/ENSMUSG00000020009
mmu00053	Ascorbate and aldarate metabolism	1/1236	14/6356	0.951727	0.999996	ENSMUSG00000029455	Aldh2	mmu:11669	1	0		1	ENSMUSG00000029455
mmu04744	Phototransduction	1/1236	14/6356	0.951727	0.999996	ENSMUSG00000020599	Rgs9	mmu:19739	1	1	ENSMUSG00000020599	0
mmu00760	Nicotinate and nicotinamide metabolism	4/1236	38/6356	0.954617	0.999996	ENSMUSG00000063558/ENSMUSG00000022253/ENSMUSG00000054021/ENSMUSG00000037847	Aox1/Nadk2/Sirt5/Nmrk1	mmu:11761/mmu:68646/mmu:68346/mmu:225994	4	0		4	ENSMUSG00000063558/ENSMUSG00000022253/ENSMUSG00000054021/ENSMUSG00000037847
mmu00563	Glycosylphosphatidylinositol (GPI)-anchor biosynthesis	2/1236	23/6356	0.954941	0.999996	ENSMUSG00000041958/ENSMUSG00000111241	Pigs/Gm19121	mmu:276846/mmu:18700	2	1	ENSMUSG00000041958	1	ENSMUSG00000111241
mmu05321	Inflammatory bowel disease	6/1236	52/6356	0.955491	0.999996	ENSMUSG00000052684/ENSMUSG00000037649/ENSMUSG00000032238/ENSMUSG00000025383/ENSMUSG00000055435/ENSMUSG00000020009	Jun/H2-DMa/Rora/Il23a/Maf/Ifngr1	mmu:16476/mmu:14998/mmu:19883/mmu:83430/mmu:17132/mmu:15979	6	1	ENSMUSG00000037649	5	ENSMUSG00000052684/ENSMUSG00000032238/ENSMUSG00000025383/ENSMUSG00000055435/ENSMUSG00000020009
mmu00410	beta-Alanine metabolism	3/1236	31/6356	0.956719	0.999996	ENSMUSG00000029455/ENSMUSG00000057880/ENSMUSG00000026787	Aldh2/Abat/Gad2	mmu:11669/mmu:268860/mmu:14417	3	0		3	ENSMUSG00000029455/ENSMUSG00000057880/ENSMUSG00000026787
mmu04136	Autophagy - other	3/1236	31/6356	0.956719	0.999996	ENSMUSG00000020349/ENSMUSG00000031221/ENSMUSG00000033124	Ppp2ca/Igbp1/Atg9a	mmu:19052/mmu:18518/mmu:245860	3	2	ENSMUSG00000020349/ENSMUSG00000033124	1	ENSMUSG00000031221
mmu05171	Coronavirus disease - COVID-19	23/1236	159/6356	0.960208	0.999996	ENSMUSG00000052684/ENSMUSG00000078816/ENSMUSG00000041417/ENSMUSG00000063358/ENSMUSG00000052889/ENSMUSG00000050965/ENSMUSG00000004221/ENSMUSG00000031834/ENSMUSG00000015755/ENSMUSG00000031392/ENSMUSG00000030341/ENSMUSG00000053137/ENSMUSG00000030595/ENSMUSG00000040033/ENSMUSG00000073418/ENSMUSG00000021277/ENSMUSG00000043716/ENSMUSG00000034330/ENSMUSG00000059498/ENSMUSG00000021025/ENSMUSG00000036887/…	Jun/Prkcg/Pik3r1/Mapk1/Prkcb/Prkca/Ikbkg/Pik3r2/Tab2/Irak1/Tnfrsf1a/Mapk11/Nfkbib/Stat2/C4b/Traf3/Rpl7/Plcg2/Fcgr3/Nfkbia/C1qa/C7/Adar	mmu:16476/mmu:18752/mmu:18708/mmu:26413/mmu:18751/mmu:18750/mmu:16151/mmu:18709/mmu:68652/mmu:16179/mmu:21937/mmu:19094/mmu:18036/mmu:20847/mmu:12268/mmu:22031/mmu:19989/mmu:234779/mmu:14131/mmu:18035/mmu:12259/mmu:109828/mmu:56417	23	15	ENSMUSG00000078816/ENSMUSG00000063358/ENSMUSG00000052889/ENSMUSG00000050965/ENSMUSG00000031834/ENSMUSG00000015755/ENSMUSG00000053137/ENSMUSG00000030595/ENSMUSG00000040033/ENSMUSG00000073418/ENSMUSG00000021277/ENSMUSG00000059498/ENSMUSG00000021025/ENSMUSG00000079105/ENSMUSG00000027951	8	ENSMUSG00000052684/ENSMUSG00000041417/ENSMUSG00000004221/ENSMUSG00000031392/ENSMUSG00000030341/ENSMUSG00000043716/ENSMUSG00000034330/ENSMUSG00000036887
mmu00040	Pentose and glucuronate interconversions	1/1236	15/6356	0.961135	0.999996	ENSMUSG00000039450	Dcxr	mmu:67880	1	0		1	ENSMUSG00000039450
mmu00260	Glycine, serine and threonine metabolism	3/1236	33/6356	0.968688	0.999996	ENSMUSG00000001323/ENSMUSG00000020534/ENSMUSG00000024039	Srr/Shmt1/Cbs	mmu:27364/mmu:20425/mmu:12411	3	2	ENSMUSG00000001323/ENSMUSG00000024039	1	ENSMUSG00000020534
mmu05204	Chemical carcinogenesis - DNA adducts	3/1236	33/6356	0.968688	0.999996	ENSMUSG00000032487/ENSMUSG00000051483/ENSMUSG00000025588	Ptgs2/Cbr1/Nat1	mmu:19225/mmu:12408/mmu:17960	3	1	ENSMUSG00000032487	2	ENSMUSG00000051483/ENSMUSG00000025588
mmu05310	Asthma	1/1236	16/6356	0.968711	0.999996	ENSMUSG00000037649	H2-DMa	mmu:14998	1	1	ENSMUSG00000037649	0
mmu05150	Staphylococcus aureus infection	6/1236	55/6356	0.9699	0.999996	ENSMUSG00000037649/ENSMUSG00000037405/ENSMUSG00000051617/ENSMUSG00000073418/ENSMUSG00000059498/ENSMUSG00000036887	H2-DMa/Icam1/Krt9/C4b/Fcgr3/C1qa	mmu:14998/mmu:15894/mmu:107656/mmu:12268/mmu:14131/mmu:12259	6	4	ENSMUSG00000037649/ENSMUSG00000051617/ENSMUSG00000073418/ENSMUSG00000059498	2	ENSMUSG00000037405/ENSMUSG00000036887
mmu00531	Glycosaminoglycan degradation	1/1236	17/6356	0.974811	0.999996	ENSMUSG00000074852	Hpse2	mmu:545291	1	0		1	ENSMUSG00000074852
mmu00565	Ether lipid metabolism	4/1236	42/6356	0.975021	0.999996	ENSMUSG00000060675/ENSMUSG00000023913/ENSMUSG00000029134/ENSMUSG00000033847	Plaat3/Pla2g7/Plb1/Pla2g4c	mmu:225845/mmu:27226/mmu:665270/mmu:232889	4	0		4	ENSMUSG00000060675/ENSMUSG00000023913/ENSMUSG00000029134/ENSMUSG00000033847
mmu00380	Tryptophan metabolism	4/1236	43/6356	0.978564	0.999996	ENSMUSG00000023832/ENSMUSG00000029455/ENSMUSG00000063558/ENSMUSG00000027187	Acat2/Aldh2/Aox1/Cat	mmu:110460/mmu:11669/mmu:11761/mmu:12359	4	1	ENSMUSG00000023832	3	ENSMUSG00000029455/ENSMUSG00000063558/ENSMUSG00000027187
mmu00360	Phenylalanine metabolism	1/1236	18/6356	0.979722	0.999996	ENSMUSG00000025190	Got1	mmu:14718	1	1	ENSMUSG00000025190	0
mmu04672	Intestinal immune network for IgA production	3/1236	36/6356	0.980939	0.999996	ENSMUSG00000037649/ENSMUSG00000061353/ENSMUSG00000045382	H2-DMa/Cxcl12/Cxcr4	mmu:14998/mmu:20315/mmu:12767	3	1	ENSMUSG00000037649	2	ENSMUSG00000061353/ENSMUSG00000045382
mmu03020	RNA polymerase	2/1236	28/6356	0.981971	0.999996	ENSMUSG00000005198/ENSMUSG00000038628	Polr2a/Polr3k	mmu:20020/mmu:67005	2	1	ENSMUSG00000038628	1	ENSMUSG00000005198
mmu03430	Mismatch repair	1/1236	19/6356	0.983677	0.999996	ENSMUSG00000024151	Msh2	mmu:17685	1	0		1	ENSMUSG00000024151
mmu04610	Complement and coagulation cascades	7/1236	67/6356	0.984544	0.999996	ENSMUSG00000021675/ENSMUSG00000073418/ENSMUSG00000031538/ENSMUSG00000037411/ENSMUSG00000036887/ENSMUSG00000079105/ENSMUSG00000022912	F2rl2/C4b/Plat/Serpine1/C1qa/C7/Pros1	mmu:14064/mmu:12268/mmu:18791/mmu:18787/mmu:12259/mmu:109828/mmu:19128	7	2	ENSMUSG00000073418/ENSMUSG00000079105	5	ENSMUSG00000021675/ENSMUSG00000031538/ENSMUSG00000037411/ENSMUSG00000036887/ENSMUSG00000022912
mmu00340	Histidine metabolism	1/1236	20/6356	0.98686	0.999996	ENSMUSG00000029455	Aldh2	mmu:11669	1	0		1	ENSMUSG00000029455
mmu00240	Pyrimidine metabolism	4/1236	47/6356	0.988525	0.999996	ENSMUSG00000020649/ENSMUSG00000091415/ENSMUSG00000021236/ENSMUSG00000033068	Rrm2/Ak9/Entpd5/Entpd6	mmu:20135/mmu:633979/mmu:12499/mmu:12497	4	2	ENSMUSG00000020649/ENSMUSG00000033068	2	ENSMUSG00000091415/ENSMUSG00000021236
mmu05332	Graft-versus-host disease	2/1236	31/6356	0.989725	0.999996	ENSMUSG00000037649/ENSMUSG00000082021	H2-DMa/Gm14991	mmu:14998/mmu:245616	2	2	ENSMUSG00000037649/ENSMUSG00000082021	0
mmu00830	Retinol metabolism	4/1236	48/6356	0.990214	0.999996	ENSMUSG00000066441/ENSMUSG00000063558/ENSMUSG00000028138/ENSMUSG00000063415	Rdh11/Aox1/Adh5/Cyp26b1	mmu:17252/mmu:11761/mmu:11532/mmu:232174	4	2	ENSMUSG00000066441/ENSMUSG00000063415	2	ENSMUSG00000063558/ENSMUSG00000028138
mmu00980	Metabolism of xenobiotics by cytochrome P450	2/1236	33/6356	0.992967	0.999996	ENSMUSG00000028138/ENSMUSG00000051483	Adh5/Cbr1	mmu:11532/mmu:12408	2	0		2	ENSMUSG00000028138/ENSMUSG00000051483
mmu04061	Viral protein interaction with cytokine and cytokine receptor	5/1236	59/6356	0.994077	0.999996	ENSMUSG00000031778/ENSMUSG00000061353/ENSMUSG00000030341/ENSMUSG00000045382/ENSMUSG00000031750	Cx3cl1/Cxcl12/Tnfrsf1a/Cxcr4/Il34	mmu:20312/mmu:20315/mmu:21937/mmu:12767/mmu:76527	5	1	ENSMUSG00000031778	4	ENSMUSG00000061353/ENSMUSG00000030341/ENSMUSG00000045382/ENSMUSG00000031750
mmu03008	Ribosome biogenesis in eukaryotes	6/1236	67/6356	0.994404	0.999996	ENSMUSG00000025337/ENSMUSG00000028430/ENSMUSG00000022538/ENSMUSG00000003848/ENSMUSG00000042271/ENSMUSG00000050244	Sbds/Nol6/Lsg1/Nob1/Nxt2/Heatr1	mmu:66711/mmu:230082/mmu:224092/mmu:67619/mmu:237082/mmu:217995	6	2	ENSMUSG00000028430/ENSMUSG00000050244	4	ENSMUSG00000025337/ENSMUSG00000022538/ENSMUSG00000003848/ENSMUSG00000042271
mmu01240	Biosynthesis of cofactors	13/1236	120/6356	0.996376	0.999996	ENSMUSG00000047454/ENSMUSG00000066441/ENSMUSG00000029455/ENSMUSG00000039058/ENSMUSG00000030268/ENSMUSG00000022253/ENSMUSG00000091415/ENSMUSG00000028766/ENSMUSG00000020534/ENSMUSG00000029575/ENSMUSG00000018846/ENSMUSG00000078700/ENSMUSG00000042148	Gphn/Rdh11/Aldh2/Ak5/Bcat1/Nadk2/Ak9/Alpl/Shmt1/Mmab/Pank3/D030028A08Rik/Cox10	mmu:268566/mmu:17252/mmu:11669/mmu:229949/mmu:12035/mmu:68646/mmu:633979/mmu:11647/mmu:20425/mmu:77697/mmu:211347/mmu:103711/mmu:70383	13	7	ENSMUSG00000047454/ENSMUSG00000066441/ENSMUSG00000039058/ENSMUSG00000028766/ENSMUSG00000029575/ENSMUSG00000018846/ENSMUSG00000042148	6	ENSMUSG00000029455/ENSMUSG00000030268/ENSMUSG00000022253/ENSMUSG00000091415/ENSMUSG00000020534/ENSMUSG00000078700
mmu01232	Nucleotide metabolism	6/1236	70/6356	0.996415	0.999996	ENSMUSG00000039058/ENSMUSG00000020649/ENSMUSG00000091415/ENSMUSG00000058624/ENSMUSG00000021236/ENSMUSG00000033068	Ak5/Rrm2/Ak9/Gda/Entpd5/Entpd6	mmu:229949/mmu:20135/mmu:633979/mmu:14544/mmu:12499/mmu:12497	6	4	ENSMUSG00000039058/ENSMUSG00000020649/ENSMUSG00000058624/ENSMUSG00000033068	2	ENSMUSG00000091415/ENSMUSG00000021236
mmu03460	Fanconi anemia pathway	3/1236	46/6356	0.996617	0.999996	ENSMUSG00000073705/ENSMUSG00000039187/ENSMUSG00000022528	Cenps/Fanci/Hes1	mmu:69928/mmu:208836/mmu:15205	3	1	ENSMUSG00000039187	2	ENSMUSG00000073705/ENSMUSG00000022528
mmu05168	Herpes simplex virus 1 infection	51/1236	360/6356	0.99714	0.999996	ENSMUSG00000041417/ENSMUSG00000037649/ENSMUSG00000031668/ENSMUSG00000019699/ENSMUSG00000036036/ENSMUSG00000051351/ENSMUSG00000037321/ENSMUSG00000062300/ENSMUSG00000004221/ENSMUSG00000031834/ENSMUSG00000015755/ENSMUSG00000021134/ENSMUSG00000060510/ENSMUSG00000031392/ENSMUSG00000031628/ENSMUSG00000074731/ENSMUSG00000031386/ENSMUSG00000047123/ENSMUSG00000030341/ENSMUSG00000003235/ENSMUSG00000054737/…	Pik3r1/H2-DMa/Eif2ak3/Akt3/Zfp57/Zfp46/Tap1/Nectin2/Ikbkg/Pik3r2/Tab2/Srsf5/Zfp266/Irak1/Casp3/Zfp345/Hcfc1/Ticam1/Tnfrsf1a/Eif2b5/Zfp182/Zfp354c/Zim1/Srsf9/Zfp663/Stat2/Zfp113/Tsc2/Zfp866/Zfp772/Nectin1/Zfp184/Rnasel/Zfp975/Traf3/Zfp974/Ifngr1/Zfp94/2610008E11Rik/Pou2f1/Pdia3/Gm18283/Nfkbia/Rheb/Zfp729b/Bcl2l1/Eif2ak1/Srsf7/Zfp729a/Zfp712/Zfp109	mmu:18708/mmu:14998/mmu:13666/mmu:23797/mmu:22715/mmu:22704/mmu:21354/mmu:19294/mmu:16151/mmu:18709/mmu:68652/mmu:20384/mmu:77519/mmu:16179/mmu:12367/mmu:545471/mmu:15161/mmu:106759/mmu:21937/mmu:224045/mmu:319535/mmu:30944/mmu:22776/mmu:108014/mmu:381405/mmu:20847/mmu:56314/mmu:22084/mmu:330788/mmu:232855/mmu:58235/mmu:193452/mmu:24014/mmu:434179/mmu:22031/mmu:73430/mmu:15979/mmu:22756/mmu:72128…	51	17	ENSMUSG00000037649/ENSMUSG00000019699/ENSMUSG00000051351/ENSMUSG00000031834/ENSMUSG00000015755/ENSMUSG00000031386/ENSMUSG00000003235/ENSMUSG00000029538/ENSMUSG00000040033/ENSMUSG00000002496/ENSMUSG00000032012/ENSMUSG00000021277/ENSMUSG00000027248/ENSMUSG00000021025/ENSMUSG00000028945/ENSMUSG00000007659/ENSMUSG00000029613	34	ENSMUSG00000041417/ENSMUSG00000031668/ENSMUSG00000036036/ENSMUSG00000037321/ENSMUSG00000062300/ENSMUSG00000004221/ENSMUSG00000021134/ENSMUSG00000060510/ENSMUSG00000031392/ENSMUSG00000031628/ENSMUSG00000074731/ENSMUSG00000047123/ENSMUSG00000030341/ENSMUSG00000054737/ENSMUSG00000044807/ENSMUSG00000002266/ENSMUSG00000056824/ENSMUSG00000037007/ENSMUSG00000043090/ENSMUSG00000066838/ENSMUSG00000006720/…
mmu00140	Steroid hormone biosynthesis	2/1236	38/6356	0.997309	0.999996	ENSMUSG00000026675/ENSMUSG00000027195	Hsd17b7/Hsd17b12	mmu:15490/mmu:56348	2	2	ENSMUSG00000026675/ENSMUSG00000027195	0
mmu00982	Drug metabolism - cytochrome P450	2/1236	39/6356	0.997784	0.999996	ENSMUSG00000063558/ENSMUSG00000028138	Aox1/Adh5	mmu:11761/mmu:11532	2	0		2	ENSMUSG00000063558/ENSMUSG00000028138
mmu04940	Type I diabetes mellitus	2/1236	40/6356	0.998176	0.999996	ENSMUSG00000037649/ENSMUSG00000026787	H2-DMa/Gad2	mmu:14998/mmu:14417	2	1	ENSMUSG00000037649	1	ENSMUSG00000026787
mmu05330	Allograft rejection	1/1236	33/6356	0.99922	0.999996	ENSMUSG00000037649	H2-DMa	mmu:14998	1	1	ENSMUSG00000037649	0
mmu04640	Hematopoietic cell lineage	6/1236	80/6356	0.999234	0.999996	ENSMUSG00000037649/ENSMUSG00000047139/ENSMUSG00000022797/ENSMUSG00000027820/ENSMUSG00000023274/ENSMUSG00000030342	H2-DMa/Cd24a/Tfrc/Mme/Cd4/Cd9	mmu:14998/mmu:12484/mmu:22042/mmu:17380/mmu:12504/mmu:12527	6	4	ENSMUSG00000037649/ENSMUSG00000022797/ENSMUSG00000023274/ENSMUSG00000030342	2	ENSMUSG00000047139/ENSMUSG00000027820
mmu05320	Autoimmune thyroid disease	1/1236	36/6356	0.999594	0.999996	ENSMUSG00000037649	H2-DMa	mmu:14998	1	1	ENSMUSG00000037649	0
mmu04060	Cytokine-cytokine receptor interaction	22/1236	205/6356	0.99978	0.999996	ENSMUSG00000031778/ENSMUSG00000026836/ENSMUSG00000034457/ENSMUSG00000061353/ENSMUSG00000026834/ENSMUSG00000021943/ENSMUSG00000022514/ENSMUSG00000023274/ENSMUSG00000030341/ENSMUSG00000025383/ENSMUSG00000023905/ENSMUSG00000037035/ENSMUSG00000045382/ENSMUSG00000046027/ENSMUSG00000031750/ENSMUSG00000052430/ENSMUSG00000041324/ENSMUSG00000061393/ENSMUSG00000020009/ENSMUSG00000021835/ENSMUSG00000003227/…	Cx3cl1/Acvr1/Eda2r/Cxcl12/Acvr1c/Gdf10/Il1rap/Cd4/Tnfrsf1a/Il23a/Tnfrsf12a/Inhbb/Cxcr4/Stard5/Il34/Bmpr1b/Inhba/Acvr2b/Ifngr1/Bmp4/Edar/Ngf	mmu:20312/mmu:11477/mmu:245527/mmu:20315/mmu:269275/mmu:14560/mmu:16180/mmu:12504/mmu:21937/mmu:83430/mmu:27279/mmu:16324/mmu:12767/mmu:16170/mmu:76527/mmu:12167/mmu:16323/mmu:11481/mmu:15979/mmu:12159/mmu:13608/mmu:18049	22	9	ENSMUSG00000031778/ENSMUSG00000026836/ENSMUSG00000026834/ENSMUSG00000021943/ENSMUSG00000022514/ENSMUSG00000023274/ENSMUSG00000037035/ENSMUSG00000052430/ENSMUSG00000041324	13	ENSMUSG00000034457/ENSMUSG00000061353/ENSMUSG00000030341/ENSMUSG00000025383/ENSMUSG00000023905/ENSMUSG00000045382/ENSMUSG00000046027/ENSMUSG00000031750/ENSMUSG00000061393/ENSMUSG00000020009/ENSMUSG00000021835/ENSMUSG00000003227/ENSMUSG00000027859
mmu00983	Drug metabolism - other enzymes	2/1236	54/6356	0.999886	0.999996	ENSMUSG00000020649/ENSMUSG00000025588	Rrm2/Nat1	mmu:20135/mmu:17960	2	1	ENSMUSG00000020649	1	ENSMUSG00000025588
mmu04740	Olfactory transduction	18/1236	205/6356	0.999994	0.999996	ENSMUSG00000024617/ENSMUSG00000026360/ENSMUSG00000053819/ENSMUSG00000030376/ENSMUSG00000051359/ENSMUSG00000041771/ENSMUSG00000020654/ENSMUSG00000022489/ENSMUSG00000057897/ENSMUSG00000029334/ENSMUSG00000048240/ENSMUSG00000004347/ENSMUSG00000061039/ENSMUSG00000045581/ENSMUSG00000024858/ENSMUSG00000059173/ENSMUSG00000066896/ENSMUSG00000075160	Camk2a/Rgs2/Camk2d/Slc8a2/Ncald/Slc24a4/Adcy3/Pde1b/Camk2b/Prkg2/Gng7/Pde1c/Olfr920/Olfr710/Grk2/Pde1a/Olfr18/Olfr259	mmu:12322/mmu:19735/mmu:108058/mmu:110891/mmu:52589/mmu:238384/mmu:104111/mmu:18574/mmu:12323/mmu:19092/mmu:14708/mmu:18575/mmu:258783/mmu:258594/mmu:110355/mmu:18573/mmu:18315/mmu:258766	18	14	ENSMUSG00000024617/ENSMUSG00000026360/ENSMUSG00000053819/ENSMUSG00000030376/ENSMUSG00000051359/ENSMUSG00000041771/ENSMUSG00000020654/ENSMUSG00000022489/ENSMUSG00000057897/ENSMUSG00000029334/ENSMUSG00000048240/ENSMUSG00000024858/ENSMUSG00000066896/ENSMUSG00000075160	4	ENSMUSG00000004347/ENSMUSG00000061039/ENSMUSG00000045581/ENSMUSG00000059173
mmu03010	Ribosome	2/1236	71/6356	0.999996	0.999996	ENSMUSG00000043716/ENSMUSG00000034211	Rpl7/Mrps17	mmu:19989/mmu:66258	2	0		2	ENSMUSG00000043716/ENSMUSG00000034211
