# Supplementary material for: DLK-MAPK Signaling Coupled with DNA Damage Promotes Intrinsic Neurotoxicity Associated with Non-Mutated Tau
Source: Mol Neurobiol. 2023 Nov 13;61(5):2978–95. doi: 10.1007/s12035-023-03720-1 (PMC11043018; doi:10.1007/s12035-023-03720-1)
Supplement: Supplementary file 3 — (XLSX 162 kb) [file 12035_2023_3720_MOESM3_ESM.xlsx]

## Sheet: Control vs WT tau (1674 DEGs)
gene_id	gene_name	Tau2N4RvsControl_log2FoldChange	Tau2N4RvsControl_pvalue	Tau2N4RvsControl_padj
ENSMUSG00000093930	Hmgcs1	-0.895362	1.99236e-65	1.2638e-61
ENSMUSG00000022351	Sqle	-0.750527	2.65596e-65	1.2638e-61
ENSMUSG00000001467	Cyp51	-0.788946	9.7477e-65	3.47871e-61
ENSMUSG00000037071	Scd1	-0.804599	1.46453e-62	4.18123e-59
ENSMUSG00000037447	Arid5a	2.00586	1.24289e-53	2.95704e-50
ENSMUSG00000022342	Kcnv1	-1.15105	1.84145e-47	3.75524e-44
ENSMUSG00000052684	Jun	1.07652	7.38494e-46	1.31775e-42
ENSMUSG00000021273	Fdft1	-0.848136	1.75682e-43	2.78651e-40
ENSMUSG00000032193	Ldlr	-1.02871	2.95112e-43	4.21273e-40
ENSMUSG00000024665	Fads2	-0.546912	7.26991e-40	9.43436e-37
ENSMUSG00000031604	Msmo1	-1.01774	6.68413e-38	7.95133e-35
ENSMUSG00000021670	Hmgcr	-0.642279	1.62382e-36	1.78308e-33
ENSMUSG00000078816	Prkcg	-0.638401	6.01475e-36	6.13289e-33
ENSMUSG00000027296	Itpka	-0.846703	5.56501e-35	5.29603e-32
ENSMUSG00000037579	Kcnh3	-0.74821	1.07195e-34	9.5638e-32
ENSMUSG00000037428	Vgf	-0.838898	1.22405e-33	1.02784e-30
ENSMUSG00000031349	Nsdhl	-0.8884	4.81314e-33	3.81709e-30
ENSMUSG00000033105	Lss	-0.757957	8.9176e-32	6.69994e-29
ENSMUSG00000045294	Insig1	-0.723361	2.51654e-31	1.79618e-28
ENSMUSG00000034926	Dhcr24	-0.648244	3.78411e-31	2.57229e-28
ENSMUSG00000027298	Tyro3	-0.739466	6.35747e-30	4.12513e-27
ENSMUSG00000030123	Plxnd1	-0.690151	1.06379e-29	6.60242e-27
ENSMUSG00000041642	Kif21b	-0.607352	1.50813e-29	8.97023e-27
ENSMUSG00000006517	Mvd	-1.00162	2.29629e-28	1.31118e-25
ENSMUSG00000074575	Kcng1	-0.939811	7.15916e-28	3.93066e-25
ENSMUSG00000058454	Dhcr7	-0.580695	1.03851e-27	5.49066e-25
ENSMUSG00000002083	Bbc3	0.98687	1.41431e-27	7.21046e-25
ENSMUSG00000056158	Car10	-0.785923	3.00469e-27	1.47903e-24
ENSMUSG00000028360	Slc44a5	1.06208	4.79498e-27	2.28161e-24
ENSMUSG00000042155	Klhl23	-0.544974	7.29607e-27	3.35972e-24
ENSMUSG00000025203	Scd2	-0.402574	9.4416e-26	4.21184e-23
ENSMUSG00000038244	Mical2	-0.622145	1.41731e-25	6.13094e-23
ENSMUSG00000024378	Stard4	-0.939064	1.97593e-25	8.29599e-23
ENSMUSG00000023809	Rps6ka2	-0.553575	2.64301e-25	1.07797e-22
ENSMUSG00000102543	Pcdhgc5	-0.73394	6.01367e-25	2.38459e-22
ENSMUSG00000046607	Hrk	0.697884	3.74108e-24	1.44335e-21
ENSMUSG00000059013	Sh2d3c	0.960396	4.70873e-24	1.76887e-21
ENSMUSG00000056367	Actr3b	-0.572236	2.9991e-23	1.09775e-20
ENSMUSG00000030428	Ttyh1	-0.476	4.75324e-23	1.69631e-20
ENSMUSG00000031137	Fgf13	-0.479629	1.67182e-22	5.82079e-20
ENSMUSG00000053025	Sv2b	-0.436555	3.59301e-22	1.2212e-19
ENSMUSG00000024617	Camk2a	-0.428062	4.26021e-22	1.41429e-19
ENSMUSG00000022421	Nptxr	-0.601567	4.91948e-22	1.59604e-19
ENSMUSG00000056486	Chn1	-0.630731	7.95231e-22	2.52265e-19
ENSMUSG00000029151	Slc30a3	-1.10788	3.66058e-21	1.13597e-18
ENSMUSG00000037362	Ccn3	-0.583285	4.20827e-21	1.27815e-18
ENSMUSG00000033066	Gas7	-0.400338	5.9461e-21	1.76835e-18
ENSMUSG00000038393	Txnip	1.2169	8.612e-21	2.5089e-18
ENSMUSG00000066189	Cacng3	-0.707453	1.27738e-20	3.64691e-18
ENSMUSG00000027347	Rasgrp1	-0.655532	1.4232e-20	3.98357e-18
ENSMUSG00000026833	Olfm1	-0.446687	5.54396e-20	1.52192e-17
ENSMUSG00000041444	Arhgap32	-0.492283	8.90079e-20	2.39734e-17
ENSMUSG00000020423	Btg2	0.950216	1.55883e-19	4.1208e-17
ENSMUSG00000022463	Srebf2	-0.485684	2.34344e-19	6.08229e-17
ENSMUSG00000040479	Dgkz	-0.512335	2.62707e-19	6.69669e-17
ENSMUSG00000020917	Acly	-0.483893	3.02267e-19	7.56993e-17
ENSMUSG00000022557	Bop1	-0.560244	3.384e-19	8.32872e-17
ENSMUSG00000026185	Igfbp5	0.456164	8.44632e-19	2.04358e-16
ENSMUSG00000019831	Wasf1	-0.421095	8.91183e-19	2.12027e-16
ENSMUSG00000052981	Ube2ql1	-0.438647	1.09214e-18	2.55578e-16
ENSMUSG00000067889	Sptbn2	-0.484466	1.63659e-18	3.76811e-16
ENSMUSG00000033377	Palmd	-0.908811	1.73447e-18	3.9301e-16
ENSMUSG00000004633	Chn2	0.764732	2.25948e-18	5.0397e-16
ENSMUSG00000030782	Tgfb1i1	-0.886839	3.71464e-18	8.15792e-16
ENSMUSG00000021373	Cap2	-0.558968	4.14781e-18	8.97122e-16
ENSMUSG00000029364	Wsb2	-0.354568	5.13086e-18	1.09318e-15
ENSMUSG00000022197	Pdzd2	-0.612965	5.21874e-18	1.09555e-15
ENSMUSG00000030854	Ptpn5	-0.427885	6.21068e-18	1.28489e-15
ENSMUSG00000062380	Tubb3	0.433117	1.0527e-17	2.14676e-15
ENSMUSG00000015143	Actn1	-0.502105	1.42982e-17	2.87474e-15
ENSMUSG00000020827	Mink1	-0.423472	1.5358e-17	3.04493e-15
ENSMUSG00000015501	Hivep2	-0.480771	1.77437e-17	3.46975e-15
ENSMUSG00000049556	Lingo1	-0.471796	3.5266e-17	6.803e-15
ENSMUSG00000029359	Tesc	-0.941361	7.19221e-17	1.36892e-14
ENSMUSG00000054162	Spock3	0.568043	9.73222e-17	1.82799e-14
ENSMUSG00000044352	Sowaha	-0.670671	1.42277e-16	2.63768e-14
ENSMUSG00000053963	Stum	-0.450208	1.66055e-16	3.03902e-14
ENSMUSG00000028785	Hpca	-0.441873	1.99413e-16	3.60331e-14
ENSMUSG00000041939	Mvk	-0.713279	2.64276e-16	4.71567e-14
ENSMUSG00000076431	Sox4	0.464087	2.98463e-16	5.25995e-14
ENSMUSG00000045136	Tubb2b	0.37154	5.83459e-16	1.01572e-13
ENSMUSG00000059187	Tafa1	-0.784882	8.51488e-16	1.46446e-13
ENSMUSG00000040712	Camta2	-0.375369	9.70286e-16	1.64891e-13
ENSMUSG00000023832	Acat2	-0.610145	1.02248e-15	1.71286e-13
ENSMUSG00000036067	Slc2a6	-0.55687	1.03191e-15	1.71286e-13
ENSMUSG00000071341	Egr4	-0.649142	1.12367e-15	1.84372e-13
ENSMUSG00000032224	Fam81a	-0.375258	1.54516e-15	2.5065e-13
ENSMUSG00000072769	Gm10419	-0.628235	3.03089e-15	4.86134e-13
ENSMUSG00000043079	Synpo	-0.620344	4.20908e-15	6.67608e-13
ENSMUSG00000026259	Ngef	-0.39672	5.98667e-15	9.39117e-13
ENSMUSG00000041911	Dlx1	0.593815	8.85657e-15	1.37421e-12
ENSMUSG00000042388	Dlgap3	-0.582334	9.44433e-15	1.44965e-12
ENSMUSG00000005413	Hmox1	0.603207	1.28905e-14	1.95758e-12
ENSMUSG00000000305	Cdh4	-0.408542	1.42337e-14	2.11652e-12
ENSMUSG00000020701	Tmem132e	-0.675299	1.41472e-14	2.11652e-12
ENSMUSG00000056258	Kcnq3	-0.604259	1.59024e-14	2.34027e-12
ENSMUSG00000046182	Gsg1l	-0.619149	1.68832e-14	2.45927e-12
ENSMUSG00000051853	Arf3	-0.273966	2.56788e-14	3.70267e-12
ENSMUSG00000043445	Pgp	-0.478417	2.92202e-14	4.17119e-12
ENSMUSG00000025656	Arhgef9	-0.310433	2.99156e-14	4.22817e-12
ENSMUSG00000024190	Dusp1	0.941138	3.1769e-14	4.4461e-12
ENSMUSG00000005125	Ndrg1	0.553269	3.75861e-14	5.20914e-12
ENSMUSG00000026675	Hsd17b7	-0.722491	4.74318e-14	6.51047e-12
ENSMUSG00000037138	Aff3	-0.418702	7.36327e-14	1.00105e-11
ENSMUSG00000045038	Prkce	-0.292967	8.11351e-14	1.09264e-11
ENSMUSG00000039145	Camk1d	-0.433797	1.03332e-13	1.37857e-11
ENSMUSG00000058258	Idi1	-0.806647	1.46664e-13	1.93854e-11
ENSMUSG00000024008	Cpne5	-0.6175	1.65772e-13	2.17101e-11
ENSMUSG00000021366	Hivep1	-0.577361	1.6824e-13	2.18329e-11
ENSMUSG00000026344	Lypd1	-0.492433	1.71115e-13	2.2006e-11
ENSMUSG00000022382	Wnt7b	-0.579506	1.74182e-13	2.22004e-11
ENSMUSG00000041417	Pik3r1	0.379934	1.80539e-13	2.2807e-11
ENSMUSG00000026614	Slc30a10	-0.783093	2.19881e-13	2.75334e-11
ENSMUSG00000003469	Phyhip	-0.497419	2.29261e-13	2.84583e-11
ENSMUSG00000030350	Prmt8	-0.453069	2.56556e-13	3.15719e-11
ENSMUSG00000063659	Zbtb18	-0.328307	2.74357e-13	3.34739e-11
ENSMUSG00000017677	Wsb1	0.446299	2.87395e-13	3.47675e-11
ENSMUSG00000054871	Tmem158	-0.461577	3.32722e-13	3.99127e-11
ENSMUSG00000020042	Btbd11	0.507232	3.57605e-13	4.25401e-11
ENSMUSG00000040339	Fam102b	0.43746	3.87375e-13	4.57006e-11
ENSMUSG00000042659	Arrdc4	0.607906	5.80661e-13	6.79421e-11
ENSMUSG00000036062	Phf24	-0.388193	6.05997e-13	7.03302e-11
ENSMUSG00000026797	Stxbp1	-0.236039	6.65011e-13	7.65567e-11
ENSMUSG00000022454	Nell2	-0.30171	7.69155e-13	8.78375e-11
ENSMUSG00000021294	Kif26a	0.70924	8.95138e-13	1.01413e-10
ENSMUSG00000019943	Atp2b1	-0.327732	9.62252e-13	1.08159e-10
ENSMUSG00000028701	Lurap1	-0.655525	1.01628e-12	1.13339e-10
ENSMUSG00000047496	Rnf152	0.902405	1.05312e-12	1.16537e-10
ENSMUSG00000026463	Atp2b4	-0.384958	1.24934e-12	1.37187e-10
ENSMUSG00000035681	Kcnc2	0.529169	1.26493e-12	1.37838e-10
ENSMUSG00000032883	Acsl3	-0.384078	1.40954e-12	1.52434e-10
ENSMUSG00000047454	Gphn	-0.398173	1.53986e-12	1.65274e-10
ENSMUSG00000074657	Kif5a	-0.312425	2.51344e-12	2.67756e-10
ENSMUSG00000032018	Sc5d	-0.486728	2.536e-12	2.68159e-10
ENSMUSG00000017692	Rhbdl3	-0.666449	3.58969e-12	3.76786e-10
ENSMUSG00000028064	Sema4a	-0.599334	4.47159e-12	4.65926e-10
ENSMUSG00000021057	Akap5	-0.438838	4.9079e-12	5.07683e-10
ENSMUSG00000022893	Adamts1	0.687942	5.29047e-12	5.4332e-10
ENSMUSG00000010663	Fads1	-0.332438	5.51554e-12	5.62388e-10
ENSMUSG00000030302	Atp2b2	-0.318131	5.58431e-12	5.65361e-10
ENSMUSG00000036306	Lzts1	-0.581792	6.0238e-12	6.05562e-10
ENSMUSG00000040612	Ildr2	-0.390424	6.9937e-12	6.98148e-10
ENSMUSG00000032437	Stt3b	-0.32321	7.13135e-12	7.06944e-10
ENSMUSG00000031841	Cdh13	-0.353559	7.91414e-12	7.79133e-10
ENSMUSG00000054843	Atrnl1	-0.348143	8.15849e-12	7.97688e-10
ENSMUSG00000026360	Rgs2	-0.52525	8.73817e-12	8.48554e-10
ENSMUSG00000068566	Myadm	-0.467981	1.26532e-11	1.22043e-09
ENSMUSG00000033730	Egr3	-1.13605	1.29482e-11	1.24051e-09
ENSMUSG00000029482	Aacs	-0.384112	1.50384e-11	1.43116e-09
ENSMUSG00000008136	Fhl2	-0.848565	1.54393e-11	1.45958e-09
ENSMUSG00000033953	Ppp3r1	-0.305104	1.81474e-11	1.69339e-09
ENSMUSG00000037624	Kcnk2	-0.469188	1.81499e-11	1.69339e-09
ENSMUSG00000004698	Hdac9	-0.411338	2.05529e-11	1.90515e-09
ENSMUSG00000062209	Erbb4	0.514917	2.07925e-11	1.91492e-09
ENSMUSG00000029722	Agfg2	-0.549639	2.09466e-11	1.91674e-09
ENSMUSG00000047842	Diras2	-0.384006	2.14677e-11	1.95192e-09
ENSMUSG00000027270	Lamp5	-0.848375	2.57676e-11	2.32805e-09
ENSMUSG00000032174	Icam5	-0.505831	2.68599e-11	2.41148e-09
ENSMUSG00000056427	Slit3	-0.484272	2.77601e-11	2.47672e-09
ENSMUSG00000027634	Ndrg3	-0.268753	2.81317e-11	2.49429e-09
ENSMUSG00000063229	Ldha	-0.310743	3.14942e-11	2.77518e-09
ENSMUSG00000067879	Vxn	-0.394459	3.18291e-11	2.78749e-09
ENSMUSG00000037465	Klf10	-0.618244	3.311e-11	2.88199e-09
ENSMUSG00000000489	Pdgfb	-0.624281	4.29554e-11	3.7163e-09
ENSMUSG00000021065	Fut8	-0.37273	4.50162e-11	3.87112e-09
ENSMUSG00000026730	Pter	-0.663005	4.64547e-11	3.97091e-09
ENSMUSG00000024479	Mal2	-0.441736	4.91023e-11	4.17223e-09
ENSMUSG00000034614	Pik3ip1	0.59	5.08838e-11	4.29803e-09
ENSMUSG00000052026	Slc6a7	-0.767135	5.36202e-11	4.50252e-09
ENSMUSG00000007564	Ppp2r1a	-0.237242	6.48769e-11	5.41248e-09
ENSMUSG00000023805	Synj2	-0.629667	6.52152e-11	5.41248e-09
ENSMUSG00000031626	Sorbs2	-0.382772	6.69578e-11	5.52499e-09
ENSMUSG00000031778	Cx3cl1	-0.336252	6.83341e-11	5.60614e-09
ENSMUSG00000027544	Nfatc2	-0.781635	7.0359e-11	5.73928e-09
ENSMUSG00000031924	Cyb5b	-0.282511	7.16237e-11	5.80925e-09
ENSMUSG00000034187	Nsf	-0.234508	7.30759e-11	5.89355e-09
ENSMUSG00000037649	H2-DMa	-0.692711	7.82656e-11	6.27664e-09
ENSMUSG00000039450	Dcxr	0.835045	8.11845e-11	6.47435e-09
ENSMUSG00000033161	Atp1a1	-0.296588	8.27262e-11	6.53415e-09
ENSMUSG00000032531	Amotl2	0.550528	8.28498e-11	6.53415e-09
ENSMUSG00000090610	Gm3571	-1.03633	8.51702e-11	6.68025e-09
ENSMUSG00000054459	Vsnl1	-0.304384	8.97286e-11	6.99932e-09
ENSMUSG00000006435	Neurl1a	-0.463717	9.21726e-11	7.15089e-09
ENSMUSG00000020198	Ap3d1	-0.273639	1.02911e-10	7.94084e-09
ENSMUSG00000037995	Igsf9	0.895669	1.08637e-10	8.33759e-09
ENSMUSG00000026959	Grin1	-0.391705	1.32472e-10	1.01125e-08
ENSMUSG00000053166	Cdh22	-0.515077	1.42636e-10	1.08305e-08
ENSMUSG00000029471	Camkk2	-0.376682	1.69357e-10	1.27914e-08
ENSMUSG00000025190	Got1	-0.309269	1.83655e-10	1.37983e-08
ENSMUSG00000041801	Phlda3	0.502615	1.86128e-10	1.39109e-08
ENSMUSG00000026028	Trak2	-0.319113	2.03455e-10	1.51267e-08
ENSMUSG00000038170	Pde4dip	-0.34038	2.19409e-10	1.62283e-08
ENSMUSG00000025404	R3hdm2	-0.323889	2.20664e-10	1.6237e-08
ENSMUSG00000062825	Actg1	-0.309519	2.66752e-10	1.95276e-08
ENSMUSG00000039601	Rcan2	0.43905	2.78434e-10	2.02788e-08
ENSMUSG00000026235	Epha4	-0.386597	2.82318e-10	2.04573e-08
ENSMUSG00000039910	Cited2	0.496041	2.84637e-10	2.05212e-08
ENSMUSG00000034799	Unc13a	-0.34223	2.88547e-10	2.06986e-08
ENSMUSG00000025092	Hspa12a	-0.289194	2.93058e-10	2.0917e-08
ENSMUSG00000025885	Myo5b	-0.388994	3.0142e-10	2.14068e-08
ENSMUSG00000030806	Stx1b	-0.252978	3.1672e-10	2.23821e-08
ENSMUSG00000030643	Rab30	0.571198	3.37408e-10	2.37266e-08
ENSMUSG00000059991	Nptx2	-0.758239	3.43777e-10	2.4056e-08
ENSMUSG00000072214	Septin5	-0.330595	3.84468e-10	2.67721e-08
ENSMUSG00000048826	Dact2	-0.462529	3.96515e-10	2.74769e-08
ENSMUSG00000008393	Carhsp1	0.491785	4.01213e-10	2.76682e-08
ENSMUSG00000049630	C1ql3	-0.617644	4.59341e-10	3.15245e-08
ENSMUSG00000063358	Mapk1	-0.249854	5.01917e-10	3.42816e-08
ENSMUSG00000037405	Icam1	1.57616	5.82302e-10	3.95827e-08
ENSMUSG00000029121	Crmp1	-0.228647	6.00577e-10	4.06315e-08
ENSMUSG00000020882	Cacnb1	-0.370076	6.34737e-10	4.27399e-08
ENSMUSG00000001525	Tubb5	0.235558	6.43473e-10	4.31248e-08
ENSMUSG00000020620	Abca8b	0.696378	6.65495e-10	4.43923e-08
ENSMUSG00000037400	Atp11b	0.333327	7.25576e-10	4.81748e-08
ENSMUSG00000022075	Rhobtb2	-0.400579	7.96387e-10	5.26316e-08
ENSMUSG00000025153	Fasn	-0.289081	8.09082e-10	5.32242e-08
ENSMUSG00000009569	Mrtfb	-0.359567	8.13994e-10	5.33017e-08
ENSMUSG00000029467	Atp2a2	-0.252522	8.38192e-10	5.46356e-08
ENSMUSG00000074264	Amy1	0.649323	9.80354e-10	6.36116e-08
ENSMUSG00000006273	Atp6v1b2	-0.216405	1.00314e-09	6.47955e-08
ENSMUSG00000020532	Acaca	-0.307861	1.11702e-09	7.18266e-08
ENSMUSG00000025579	Gaa	0.306785	1.20829e-09	7.73468e-08
ENSMUSG00000060279	Ap2a1	-0.30364	1.32888e-09	8.46862e-08
ENSMUSG00000030310	Slc6a1	0.229174	1.37782e-09	8.74151e-08
ENSMUSG00000090061	Nwd2	-0.511579	1.5968e-09	1.0086e-07
ENSMUSG00000050530	Fam171a1	-0.335601	1.66938e-09	1.0498e-07
ENSMUSG00000008658	Rbfox1	-0.271302	1.76746e-09	1.1066e-07
ENSMUSG00000037533	Rapgef6	0.58639	1.78808e-09	1.11462e-07
ENSMUSG00000039114	Nrn1	-0.640998	2.02048e-09	1.25402e-07
ENSMUSG00000045733	Sprn	-0.300787	2.07873e-09	1.28458e-07
ENSMUSG00000031668	Eif2ak3	0.53598	2.2099e-09	1.35975e-07
ENSMUSG00000028211	Trp53inp1	0.485515	2.23883e-09	1.37164e-07
ENSMUSG00000032503	Arpp21	-0.25215	2.48936e-09	1.51862e-07
ENSMUSG00000050821	Fam131a	-0.367862	2.60328e-09	1.58135e-07
ENSMUSG00000074480	Mex3a	0.585241	2.67732e-09	1.61944e-07
ENSMUSG00000028793	Rnf19b	-0.473706	2.82391e-09	1.7009e-07
ENSMUSG00000057963	Itpk1	-0.405904	2.88255e-09	1.72169e-07
ENSMUSG00000036617	Etl4	0.454939	2.87217e-09	1.72169e-07
ENSMUSG00000046447	Camk2n1	-0.301962	3.0084e-09	1.78937e-07
ENSMUSG00000027217	Tspan18	0.588861	3.10711e-09	1.84041e-07
ENSMUSG00000041708	Mpped1	-0.278985	3.2757e-09	1.93225e-07
ENSMUSG00000049092	Gpr137c	0.500763	3.58833e-09	2.10796e-07
ENSMUSG00000025372	Baiap2	-0.381925	3.62146e-09	2.1187e-07
ENSMUSG00000034248	Slc25a37	-0.625461	3.7906e-09	2.20861e-07
ENSMUSG00000052889	Prkcb	-0.318986	3.86384e-09	2.23305e-07
ENSMUSG00000059713	Rcan3	0.386699	3.85512e-09	2.23305e-07
ENSMUSG00000023067	Cdkn1a	0.398587	3.94174e-09	2.26889e-07
ENSMUSG00000037990	Sh3rf3	-0.365975	4.25542e-09	2.4396e-07
ENSMUSG00000028803	Nipal3	0.370643	4.48268e-09	2.55961e-07
ENSMUSG00000032120	C2cd2l	-0.306502	5.44442e-09	3.08409e-07
ENSMUSG00000058420	Syt17	-0.394331	5.44338e-09	3.08409e-07
ENSMUSG00000039275	Foxk2	-0.334077	6.04118e-09	3.40861e-07
ENSMUSG00000022103	Gfra2	0.661083	6.34149e-09	3.56397e-07
ENSMUSG00000041592	Sdk2	0.405162	6.6907e-09	3.74548e-07
ENSMUSG00000053819	Camk2d	-0.277434	6.78151e-09	3.78149e-07
ENSMUSG00000019699	Akt3	-0.278378	7.07115e-09	3.91243e-07
ENSMUSG00000000078	Klf6	0.410402	7.06214e-09	3.91243e-07
ENSMUSG00000036036	Zfp57	0.423711	7.69842e-09	4.24305e-07
ENSMUSG00000076441	Ass1	1.2697	7.97261e-09	4.37727e-07
ENSMUSG00000025658	Cnksr2	-0.343539	8.55786e-09	4.66273e-07
ENSMUSG00000054855	Rnd1	-0.598065	8.54308e-09	4.66273e-07
ENSMUSG00000049097	Ankrd34a	-0.51095	9.4725e-09	5.14144e-07
ENSMUSG00000026090	Cracdl	-0.471634	9.8035e-09	5.30095e-07
ENSMUSG00000037217	Syn1	-0.228529	9.85965e-09	5.31119e-07
ENSMUSG00000034164	Emid1	-1.26174	1.01184e-08	5.43008e-07
ENSMUSG00000020785	Camkk1	-0.465067	1.06921e-08	5.71646e-07
ENSMUSG00000040125	Gpr26	-0.35436	1.11231e-08	5.9247e-07
ENSMUSG00000043811	Rtn4r	-0.387581	1.18432e-08	6.28482e-07
ENSMUSG00000018849	Wwc1	-0.397546	1.206e-08	6.35266e-07
ENSMUSG00000036760	Kcnk9	-0.28774	1.20255e-08	6.35266e-07
ENSMUSG00000020053	Igf1	0.639349	1.2168e-08	6.38596e-07
ENSMUSG00000003352	Cacnb3	-0.287915	1.31601e-08	6.88135e-07
ENSMUSG00000030103	Bhlhe40	-0.378339	1.54152e-08	8.03109e-07
ENSMUSG00000036882	Arhgap33	-0.377593	1.60503e-08	8.33155e-07
ENSMUSG00000021448	Shc3	-0.485324	1.61199e-08	8.33739e-07
ENSMUSG00000033863	Klf9	-0.370577	1.67071e-08	8.60988e-07
ENSMUSG00000031748	Gnao1	-0.201692	1.75442e-08	9.00876e-07
ENSMUSG00000055430	Nap1l5	0.295436	1.79294e-08	9.17353e-07
ENSMUSG00000058672	Tubb2a	0.230993	2.01683e-08	1.02456e-06
ENSMUSG00000048482	Bdnf	-0.615064	2.01623e-08	1.02456e-06
ENSMUSG00000025576	Rbfox3	-0.398221	2.18402e-08	1.10557e-06
ENSMUSG00000055717	Slain1	-0.350514	2.20302e-08	1.11124e-06
ENSMUSG00000036752	Tubb4b	0.222971	2.21212e-08	1.1119e-06
ENSMUSG00000066441	Rdh11	-0.449547	2.28077e-08	1.14239e-06
ENSMUSG00000066705	Fxyd6	0.251409	2.31783e-08	1.15689e-06
ENSMUSG00000032802	Srxn1	0.356358	2.58167e-08	1.28409e-06
ENSMUSG00000035517	Tdrd7	-0.457595	2.84632e-08	1.4108e-06
ENSMUSG00000063065	Mapk3	-0.272388	3.05465e-08	1.50883e-06
ENSMUSG00000030861	Acadsb	0.380263	3.45228e-08	1.69935e-06
ENSMUSG00000029563	Foxp2	0.655826	3.50558e-08	1.71966e-06
ENSMUSG00000063632	Sox11	0.353732	3.58024e-08	1.75027e-06
ENSMUSG00000040327	Cul9	0.380521	3.59634e-08	1.75214e-06
ENSMUSG00000047658	Gal3st3	-0.483861	3.62539e-08	1.76029e-06
ENSMUSG00000042834	Nrep	0.303658	3.85861e-08	1.86717e-06
ENSMUSG00000037855	Zfp365	-0.267314	3.87408e-08	1.86833e-06
ENSMUSG00000092035	Peg10	0.410464	4.42844e-08	2.12848e-06
ENSMUSG00000074794	Arrdc3	0.30318	4.64293e-08	2.22409e-06
ENSMUSG00000025855	Prkar1b	-0.23681	4.94933e-08	2.36293e-06
ENSMUSG00000029033	Acap3	-0.232533	5.76924e-08	2.7452e-06
ENSMUSG00000051111	Sv2c	-0.442435	6.14042e-08	2.91211e-06
ENSMUSG00000026991	Pkp4	-0.211714	6.82838e-08	3.22765e-06
ENSMUSG00000043496	Tril	-0.378515	7.20662e-08	3.3952e-06
ENSMUSG00000030376	Slc8a2	-0.384127	7.68181e-08	3.59534e-06
ENSMUSG00000028906	Epb41	0.403488	7.67613e-08	3.59534e-06
ENSMUSG00000034059	Ypel4	0.612831	7.7367e-08	3.6092e-06
ENSMUSG00000054808	Actn4	-0.309306	7.83704e-08	3.64409e-06
ENSMUSG00000028351	Brinp1	-0.283651	7.88865e-08	3.65149e-06
ENSMUSG00000026610	Esrrg	0.963834	7.90409e-08	3.65149e-06
ENSMUSG00000094626	Tmem121b	-0.456801	8.32539e-08	3.83371e-06
ENSMUSG00000023087	Noct	-0.36239	8.49838e-08	3.90078e-06
ENSMUSG00000021062	Rab15	-0.336297	8.76565e-08	4.01057e-06
ENSMUSG00000037239	Spred3	-0.396711	9.3455e-08	4.26221e-06
ENSMUSG00000032064	Dixdc1	0.335972	1.05399e-07	4.79162e-06
ENSMUSG00000029657	Hsph1	-0.221878	1.06256e-07	4.81526e-06
ENSMUSG00000041380	Htr2c	-0.450707	1.06836e-07	4.82623e-06
ENSMUSG00000051335	Gfod1	-0.436282	1.1242e-07	5.06246e-06
ENSMUSG00000071862	Lrrtm2	0.417805	1.18416e-07	5.3157e-06
ENSMUSG00000025867	Cplx2	-0.261895	1.19378e-07	5.32376e-06
ENSMUSG00000003657	Calb2	0.398048	1.19191e-07	5.32376e-06
ENSMUSG00000025813	Homer2	-0.333881	1.19715e-07	5.32376e-06
ENSMUSG00000008475	Arpc5	-0.263047	1.30425e-07	5.78204e-06
ENSMUSG00000052374	Actn2	-0.655305	1.31823e-07	5.82594e-06
ENSMUSG00000039159	Ube2h	0.254417	1.3262e-07	5.84306e-06
ENSMUSG00000020326	Ccng1	0.308716	1.59913e-07	7.02388e-06
ENSMUSG00000030203	Dusp16	0.68355	1.62252e-07	7.10475e-06
ENSMUSG00000030898	Cckbr	-0.69054	1.6855e-07	7.35797e-06
ENSMUSG00000061576	Dpp6	-0.193559	1.72955e-07	7.52172e-06
ENSMUSG00000039533	Mmd2	-0.253832	1.73355e-07	7.52172e-06
ENSMUSG00000031605	Klhl2	-0.277062	1.76819e-07	7.64877e-06
ENSMUSG00000027419	Pcsk2	-0.273246	1.91308e-07	8.2505e-06
ENSMUSG00000034612	Chst11	-0.295631	1.96471e-07	8.44765e-06
ENSMUSG00000022391	Rangap1	-0.250262	2.00072e-07	8.57195e-06
ENSMUSG00000046982	Tshz1	0.373042	2.00563e-07	8.57195e-06
ENSMUSG00000040836	Gpr161	0.469275	2.02065e-07	8.61039e-06
ENSMUSG00000036438	Calm2	-0.270691	2.13901e-07	9.08762e-06
ENSMUSG00000023886	Smoc2	-0.591628	2.22448e-07	9.42268e-06
ENSMUSG00000037278	Tmem97	-0.649544	2.39503e-07	1.01151e-05
ENSMUSG00000031353	Rbbp7	-0.283971	2.41662e-07	1.01762e-05
ENSMUSG00000054013	Tmem179	-0.313423	2.45795e-07	1.03198e-05
ENSMUSG00000025224	Gbf1	-0.269006	2.5373e-07	1.06217e-05
ENSMUSG00000038587	Akap12	0.500931	2.7047e-07	1.12893e-05
ENSMUSG00000059970	Hspa2	-0.419783	2.92822e-07	1.21867e-05
ENSMUSG00000052949	Rnf157	-0.243315	3.07349e-07	1.27541e-05
ENSMUSG00000035277	Arx	0.37294	3.433e-07	1.42047e-05
ENSMUSG00000030590	Fam98c	-0.751141	3.46172e-07	1.42821e-05
ENSMUSG00000038718	Pbx3	0.49471	3.53905e-07	1.4559e-05
ENSMUSG00000025170	Rab40b	-0.514575	3.61314e-07	1.48211e-05
ENSMUSG00000025950	Idh1	-0.32086	3.77817e-07	1.54418e-05
ENSMUSG00000048978	Nrsn1	0.326089	3.78609e-07	1.54418e-05
ENSMUSG00000047907	Tshz2	0.51211	3.91394e-07	1.59178e-05
ENSMUSG00000022565	Plec	-0.42737	4.18205e-07	1.69599e-05
ENSMUSG00000075592	Nynrin	0.480229	4.27219e-07	1.72764e-05
ENSMUSG00000039621	Prex1	-0.304397	4.66967e-07	1.88304e-05
ENSMUSG00000021303	Gng4	-0.273412	4.74682e-07	1.90876e-05
ENSMUSG00000013846	St3gal1	-0.406406	4.78937e-07	1.92046e-05
ENSMUSG00000037148	Arhgap10	-0.75207	4.96912e-07	1.98695e-05
ENSMUSG00000041020	Map7d2	-0.278439	5.00347e-07	1.9951e-05
ENSMUSG00000030283	St8sia1	0.329065	5.29481e-07	2.10539e-05
ENSMUSG00000063434	Sorcs3	-0.386444	5.3766e-07	2.13197e-05
ENSMUSG00000004383	Large1	-0.221335	5.54623e-07	2.19314e-05
ENSMUSG00000003031	Cdkn1b	0.279852	5.82716e-07	2.29787e-05
ENSMUSG00000051495	Irf2bp2	0.413706	5.98194e-07	2.3524e-05
ENSMUSG00000105265	Sox2ot	0.49247	6.05206e-07	2.37344e-05
ENSMUSG00000005871	Apc	-0.315789	6.09377e-07	2.38325e-05
ENSMUSG00000032773	Chrm1	-0.290734	6.29498e-07	2.45521e-05
ENSMUSG00000033615	Cplx1	0.230744	6.38708e-07	2.4776e-05
ENSMUSG00000048232	Fbxo10	-0.280484	6.37782e-07	2.4776e-05
ENSMUSG00000030707	Coro1a	-0.363655	6.48019e-07	2.5069e-05
ENSMUSG00000047205	Dusp18	-0.365777	6.78233e-07	2.61669e-05
ENSMUSG00000062591	Tubb4a	0.233207	7.02534e-07	2.70315e-05
ENSMUSG00000033530	Ttc7b	-0.268805	7.05863e-07	2.70865e-05
ENSMUSG00000031530	Dusp4	-0.408998	7.3504e-07	2.81305e-05
ENSMUSG00000036304	Zdhhc23	-0.54297	7.48604e-07	2.85731e-05
ENSMUSG00000036095	Dgkb	-0.368629	7.91212e-07	3.01188e-05
ENSMUSG00000045994	B3gat1	-0.244933	8.00127e-07	3.03771e-05
ENSMUSG00000086040	Wipf3	-0.308441	8.06071e-07	3.05216e-05
ENSMUSG00000033510	Otud7a	-0.39552	8.15777e-07	3.08074e-05
ENSMUSG00000034910	Pygo1	0.344522	8.38002e-07	3.15633e-05
ENSMUSG00000053825	Ppfia2	-0.263637	8.40358e-07	3.15687e-05
ENSMUSG00000028173	Wls	0.470013	8.97689e-07	3.36339e-05
ENSMUSG00000021477	Ctsl	0.328111	9.05075e-07	3.38219e-05
ENSMUSG00000020886	Dlg4	-0.342255	9.58812e-07	3.57364e-05
ENSMUSG00000026836	Acvr1	-0.356289	1.00791e-06	3.74684e-05
ENSMUSG00000070570	Slc17a7	-0.29777	1.03337e-06	3.83154e-05
ENSMUSG00000074071	Fam169b	-1.64734	1.05863e-06	3.91501e-05
ENSMUSG00000062901	Klhl24	0.357883	1.09281e-06	4.03097e-05
ENSMUSG00000015243	Abca1	0.334027	1.12631e-06	4.14383e-05
ENSMUSG00000061689	Dlgap4	-0.297971	1.1509e-06	4.22343e-05
ENSMUSG00000028488	Sh3gl2	-0.204294	1.15418e-06	4.22458e-05
ENSMUSG00000034858	Fam214a	0.323026	1.1901e-06	4.34492e-05
ENSMUSG00000029713	Gnb2	-0.240526	1.21536e-06	4.42583e-05
ENSMUSG00000022346	Myc	0.474631	1.22979e-06	4.46698e-05
ENSMUSG00000031970	Dbndd1	0.421149	1.2622e-06	4.57306e-05
ENSMUSG00000033419	Snap91	-0.162475	1.28087e-06	4.62897e-05
ENSMUSG00000045671	Spred2	-0.272953	1.29011e-06	4.65058e-05
ENSMUSG00000021061	Sptb	-0.315425	1.31112e-06	4.71443e-05
ENSMUSG00000048458	Inka2	-0.322773	1.33021e-06	4.77103e-05
ENSMUSG00000037266	Rsrp1	0.263386	1.36529e-06	4.88459e-05
ENSMUSG00000041115	Iqsec2	-0.328466	1.37028e-06	4.89019e-05
ENSMUSG00000028278	Rragd	-0.298855	1.37618e-06	4.899e-05
ENSMUSG00000025738	Fbxl16	-0.251373	1.39199e-06	4.93068e-05
ENSMUSG00000022935	Grik1	0.368991	1.38923e-06	4.93068e-05
ENSMUSG00000022237	Ankrd33b	-0.47868	1.46656e-06	5.18197e-05
ENSMUSG00000004031	Brinp2	-0.212753	1.49694e-06	5.27625e-05
ENSMUSG00000034390	Cmip	-0.206925	1.58211e-06	5.56271e-05
ENSMUSG00000025507	Pidd1	0.804036	1.63365e-06	5.7298e-05
ENSMUSG00000016528	Mapkapk2	-0.403485	1.64343e-06	5.75e-05
ENSMUSG00000060671	Atp8b2	0.302301	1.68512e-06	5.88144e-05
ENSMUSG00000025408	Ddit3	0.54268	1.72118e-06	5.99265e-05
ENSMUSG00000031833	Mast3	-0.346026	1.77313e-06	6.11388e-05
ENSMUSG00000025892	Gria4	0.325561	1.76898e-06	6.11388e-05
ENSMUSG00000049932	H2ax	-0.365261	1.76574e-06	6.11388e-05
ENSMUSG00000045636	Mtus1	0.61938	1.76066e-06	6.11388e-05
ENSMUSG00000029436	Mmp17	-0.395333	1.78601e-06	6.14343e-05
ENSMUSG00000029580	Actb	-0.243901	1.82458e-06	6.26104e-05
ENSMUSG00000040010	Slc7a5	-0.243163	1.85402e-06	6.3462e-05
ENSMUSG00000021252	Erg28	-0.434091	1.85829e-06	6.3462e-05
ENSMUSG00000038112	AW551984	0.455504	1.89081e-06	6.44185e-05
ENSMUSG00000018362	Kpna2	-0.392695	1.90686e-06	6.48106e-05
ENSMUSG00000021196	Pfkp	-0.234434	1.93243e-06	6.54213e-05
ENSMUSG00000042605	Atxn2	-0.258742	1.93646e-06	6.54213e-05
ENSMUSG00000020607	Lratd1	-0.310788	1.93858e-06	6.54213e-05
ENSMUSG00000005958	Ephb3	-0.554174	1.96874e-06	6.62823e-05
ENSMUSG00000005103	Wdr1	-0.225842	1.99333e-06	6.69523e-05
ENSMUSG00000041220	Elovl6	-0.355173	2.00301e-06	6.71195e-05
ENSMUSG00000035246	Pcyt1b	-0.255128	2.00833e-06	6.71404e-05
ENSMUSG00000042082	Arsb	-0.331408	2.03823e-06	6.79806e-05
ENSMUSG00000032532	Cck	-0.308484	2.10344e-06	6.99921e-05
ENSMUSG00000053716	Dusp7	-0.323446	2.12602e-06	7.05789e-05
ENSMUSG00000051351	Zfp46	-0.241351	2.13176e-06	7.06051e-05
ENSMUSG00000046178	Nxph1	0.319346	2.14442e-06	7.08603e-05
ENSMUSG00000026384	Ptpn4	0.368375	2.19797e-06	7.24619e-05
ENSMUSG00000036478	Btg1	0.392305	2.31386e-06	7.61068e-05
ENSMUSG00000068859	Sp9	0.41042	2.36428e-06	7.75864e-05
ENSMUSG00000004558	Ndrg2	-0.225625	2.4067e-06	7.87974e-05
ENSMUSG00000022602	Arc	-0.446868	2.42122e-06	7.90915e-05
ENSMUSG00000032336	Nptn	-0.236303	2.45049e-06	7.98649e-05
ENSMUSG00000025876	Unc5a	-0.322936	2.50868e-06	8.15749e-05
ENSMUSG00000059456	Ptk2b	-0.275461	2.53372e-06	8.22019e-05
ENSMUSG00000031696	Vps35	-0.254489	2.54293e-06	8.23137e-05
ENSMUSG00000026288	Inpp5d	-1.36267	2.55176e-06	8.24128e-05
ENSMUSG00000029420	Rimbp2	-0.313884	2.59722e-06	8.36914e-05
ENSMUSG00000039809	Gabbr2	-0.254795	2.75207e-06	8.84816e-05
ENSMUSG00000027834	Serpini1	0.348085	2.80492e-06	8.9978e-05
ENSMUSG00000022055	Nefl	-0.261013	2.83602e-06	9.07716e-05
ENSMUSG00000032536	Trak1	-0.219005	2.91347e-06	9.28342e-05
ENSMUSG00000026341	Actr3	-0.227629	2.90832e-06	9.28342e-05
ENSMUSG00000030605	Mfge8	-0.290715	2.93184e-06	9.32116e-05
ENSMUSG00000039059	Hrh3	0.556358	2.95295e-06	9.36741e-05
ENSMUSG00000000531	Tamalin	-0.700394	3.00333e-06	9.50609e-05
ENSMUSG00000022010	Tsc22d1	-0.191332	3.05974e-06	9.66322e-05
ENSMUSG00000020668	Kif3c	-0.225396	3.07852e-06	9.70109e-05
ENSMUSG00000033594	Spata2l	-0.349086	3.1121e-06	9.78528e-05
ENSMUSG00000028811	Yars	-0.222711	3.2101e-06	0.000100582
ENSMUSG00000026482	Rgl1	-0.270872	3.21298e-06	0.000100582
ENSMUSG00000021314	Amph	-0.184165	3.29767e-06	0.000102881
ENSMUSG00000003411	Rab3b	0.296446	3.30084e-06	0.000102881
ENSMUSG00000030134	Rasgef1a	-0.303116	3.32943e-06	0.000103546
ENSMUSG00000040363	Bcor	-0.390291	3.40989e-06	0.000105818
ENSMUSG00000105867	Gm42517	-0.379516	3.43589e-06	0.000106393
ENSMUSG00000023328	Ache	-0.334712	3.44472e-06	0.000106436
ENSMUSG00000042700	Sipa1l1	-0.218935	3.60286e-06	0.000110842
ENSMUSG00000008575	Nfib	0.310887	3.59898e-06	0.000110842
ENSMUSG00000051674	Dcun1d4	-0.322718	3.63816e-06	0.000111688
ENSMUSG00000027971	Ndst4	-0.709643	3.67374e-06	0.000112538
ENSMUSG00000028452	Vcp	-0.200669	3.69781e-06	0.000113033
ENSMUSG00000024270	Slc39a6	0.249331	3.93094e-06	0.000119902
ENSMUSG00000020034	Tcp11l2	0.433439	3.96173e-06	0.000120583
ENSMUSG00000089809	Rasgef1b	-0.466139	4.37604e-06	0.000132911
ENSMUSG00000044912	Syt16	-0.274167	4.40439e-06	0.000133488
ENSMUSG00000051359	Ncald	-0.186983	4.52192e-06	0.000136759
ENSMUSG00000032470	Mras	-0.325112	4.53422e-06	0.000136841
ENSMUSG00000019235	Rps6kl1	0.376864	4.57545e-06	0.000137794
ENSMUSG00000020733	Slc9a3r1	-0.405716	4.79949e-06	0.000144237
ENSMUSG00000029804	Herc3	-0.255892	4.84192e-06	0.000145207
ENSMUSG00000041794	Myrip	-0.369753	4.89134e-06	0.000146381
ENSMUSG00000022052	Ppp2r2a	-0.242136	5.03307e-06	0.000150308
ENSMUSG00000037936	Scarb1	-0.373396	5.0781e-06	0.000151336
ENSMUSG00000052551	Adarb2	0.403071	5.21484e-06	0.000155087
ENSMUSG00000049336	Tenm2	0.228595	5.25367e-06	0.000155917
ENSMUSG00000069769	Msi2	0.299101	5.31553e-06	0.000157426
ENSMUSG00000045903	Npas4	-0.671332	5.37799e-06	0.000158946
ENSMUSG00000029189	Sel1l3	0.313895	5.48972e-06	0.000161913
ENSMUSG00000034730	Adgrb1	-0.268135	5.52616e-06	0.000162651
ENSMUSG00000079523	Tmsb10	0.299882	5.62502e-06	0.000164881
ENSMUSG00000040648	Ppip5k2	0.39183	5.61533e-06	0.000164881
ENSMUSG00000059743	Fdps	-1.19061	5.84144e-06	0.000170874
ENSMUSG00000020859	Spag9	0.211977	6.20168e-06	0.000180671
ENSMUSG00000033352	Map2k4	-0.266604	6.19487e-06	0.000180671
ENSMUSG00000062098	Btbd3	-0.258845	6.24831e-06	0.000181659
ENSMUSG00000053774	Ubxn7	0.314576	6.62565e-06	0.000192238
ENSMUSG00000027381	Bcl2l11	0.487449	6.78785e-06	0.000196545
ENSMUSG00000028222	Calb1	-0.300966	6.80625e-06	0.000196679
ENSMUSG00000020653	Klf11	0.609601	6.83797e-06	0.000197196
ENSMUSG00000019082	Slc25a22	-0.251511	6.86977e-06	0.000197714
ENSMUSG00000028782	Adgrb2	-0.265575	7.00069e-06	0.000200378
ENSMUSG00000006304	Arpc2	-0.211559	6.98513e-06	0.000200378
ENSMUSG00000028883	Sema3a	-0.372493	7.00446e-06	0.000200378
ENSMUSG00000044365	Cxxc4	0.38913	7.22908e-06	0.00020639
ENSMUSG00000042156	Dzip1	0.252888	7.45814e-06	0.000212505
ENSMUSG00000016559	H3f3b	0.225042	7.50945e-06	0.000213541
ENSMUSG00000033389	Arhgap44	-0.248299	7.84409e-06	0.000222613
ENSMUSG00000027254	Map1a	-0.270274	8.0904e-06	0.000229148
ENSMUSG00000020681	Ace	0.84534	8.5069e-06	0.000240467
ENSMUSG00000025221	Kcnip2	-0.304448	8.52563e-06	0.000240521
ENSMUSG00000054814	Usp46	-0.221601	8.60114e-06	0.000242172
ENSMUSG00000001440	Kpnb1	-0.219315	8.74895e-06	0.000245849
ENSMUSG00000028161	Ppp3ca	-0.20098	8.82653e-06	0.000247542
ENSMUSG00000026825	Dnm1	-0.180403	9.06089e-06	0.000253616
ENSMUSG00000068747	Sort1	-0.233822	9.18728e-06	0.000256651
ENSMUSG00000028656	Cap1	-0.192624	9.25037e-06	0.000257908
ENSMUSG00000047935	Sox1ot	0.392912	9.27579e-06	0.000258113
ENSMUSG00000018326	Ywhab	-0.162094	9.54885e-06	0.000265194
ENSMUSG00000041773	Enc1	-0.176383	9.74674e-06	0.000269904
ENSMUSG00000021071	Trim9	-0.231845	9.75625e-06	0.000269904
ENSMUSG00000042688	Mapk6	-0.265829	9.79756e-06	0.000270523
ENSMUSG00000002983	Relb	-0.990694	9.90874e-06	0.000273064
ENSMUSG00000002981	Clptm1	-0.175536	1.03144e-05	0.000283696
ENSMUSG00000016763	Scube1	-0.40905	1.04056e-05	0.000285655
ENSMUSG00000040209	Zfp704	0.325734	1.0566e-05	0.000289501
ENSMUSG00000022756	Slc7a4	-0.280303	1.06485e-05	0.000291203
ENSMUSG00000028937	Acot7	-0.208819	1.09623e-05	0.000299209
ENSMUSG00000003575	Crtc1	-0.277553	1.11323e-05	0.000303271
ENSMUSG00000020152	Actr2	-0.220624	1.13065e-05	0.00030743
ENSMUSG00000069911	Insyn2b	1.00457	1.14154e-05	0.0003098
ENSMUSG00000027312	Atrn	-0.197652	1.16714e-05	0.000316148
ENSMUSG00000053799	Exoc6	-0.317207	1.18178e-05	0.000319506
ENSMUSG00000040118	Cacna2d1	-0.268907	1.19568e-05	0.000322652
ENSMUSG00000048001	Hes5	-0.886505	1.21122e-05	0.000326229
ENSMUSG00000034457	Eda2r	0.433229	1.25483e-05	0.000337338
ENSMUSG00000050965	Prkca	-0.238368	1.28681e-05	0.000345287
ENSMUSG00000061353	Cxcl12	0.743155	1.29121e-05	0.000345817
ENSMUSG00000029449	Rhof	-0.27705	1.31145e-05	0.000350579
ENSMUSG00000021838	Samd4	-0.382747	1.31948e-05	0.000352068
ENSMUSG00000046312	Myorg	-0.434332	1.34877e-05	0.000359209
ENSMUSG00000064373	Selenop	-0.387036	1.37205e-05	0.000364729
ENSMUSG00000001576	Ergic1	-0.244588	1.38481e-05	0.000367438
ENSMUSG00000037996	Slc24a2	0.27203	1.40085e-05	0.000370318
ENSMUSG00000009406	Elk1	0.294912	1.39994e-05	0.000370318
ENSMUSG00000022995	Enah	-0.241786	1.41971e-05	0.000374608
ENSMUSG00000022505	Emp2	-0.393951	1.42431e-05	0.00037513
ENSMUSG00000026678	Rgs5	1.01989	1.4384e-05	0.000378143
ENSMUSG00000022285	Ywhaz	-0.145736	1.50397e-05	0.000394653
ENSMUSG00000029095	Ablim2	-0.292768	1.5432e-05	0.000404206
ENSMUSG00000038777	Sema6c	0.425397	1.5554e-05	0.000405171
ENSMUSG00000028737	Aldh4a1	0.472661	1.5529e-05	0.000405171
ENSMUSG00000042514	Klhl14	-0.928942	1.55183e-05	0.000405171
ENSMUSG00000025027	Xpnpep1	-0.281678	1.58591e-05	0.000412365
ENSMUSG00000020849	Ywhae	-0.19105	1.60925e-05	0.000417674
ENSMUSG00000030729	Pgm2l1	-0.249301	1.67143e-05	0.000433025
ENSMUSG00000031508	Ankrd10	0.246021	1.67723e-05	0.000433739
ENSMUSG00000032076	Cadm1	0.175532	1.68751e-05	0.00043561
ENSMUSG00000013076	Amotl1	0.345331	1.69248e-05	0.000436104
ENSMUSG00000037747	Phyhipl	-0.1928	1.70607e-05	0.000438024
ENSMUSG00000039419	Cntnap2	0.23592	1.70453e-05	0.000438024
ENSMUSG00000024897	Apba1	-0.242451	1.71939e-05	0.000439862
ENSMUSG00000048721	Fndc9	-0.759503	1.7166e-05	0.000439862
ENSMUSG00000056665	Them6	-0.530641	1.74939e-05	0.000446736
ENSMUSG00000033342	Plppr5	-0.231947	1.76685e-05	0.00045039
ENSMUSG00000033697	Arhgap39	-0.258498	1.8076e-05	0.000459686
ENSMUSG00000027520	Zdbf2	0.428225	1.80976e-05	0.000459686
ENSMUSG00000040265	Dnm3	0.278466	1.82499e-05	0.000462731
ENSMUSG00000054728	Phactr1	-0.200106	1.84897e-05	0.000467625
ENSMUSG00000044933	Sstr3	-0.644234	1.85085e-05	0.000467625
ENSMUSG00000029599	Ddx54	-0.300832	1.89996e-05	0.000479186
ENSMUSG00000031960	Aars	-0.234992	1.97722e-05	0.000496916
ENSMUSG00000020627	Klhl29	-0.323718	1.97407e-05	0.000496916
ENSMUSG00000042532	Golga7b	-0.295955	2.01858e-05	0.000506419
ENSMUSG00000025207	Sema4g	0.310354	2.03499e-05	0.000508748
ENSMUSG00000029455	Aldh2	0.363117	2.03346e-05	0.000508748
ENSMUSG00000042596	Tfap2d	-1.03354	2.07307e-05	0.000517362
ENSMUSG00000047502	Mroh7	1.63008	2.07977e-05	0.000518127
ENSMUSG00000024998	Plce1	-0.410304	2.14919e-05	0.00053449
ENSMUSG00000035325	Sec31a	-0.209452	2.17817e-05	0.000539814
ENSMUSG00000035735	Dagla	-0.265741	2.17806e-05	0.000539814
ENSMUSG00000029055	Plch2	0.368833	2.21162e-05	0.000547155
ENSMUSG00000020704	Asic2	-0.247307	2.24071e-05	0.000553393
ENSMUSG00000037321	Tap1	0.700796	2.28796e-05	0.000564087
ENSMUSG00000044167	Foxo1	-0.323484	2.3205e-05	0.000571123
ENSMUSG00000061911	Myt1l	-0.216392	2.33864e-05	0.000574596
ENSMUSG00000022517	Mgrn1	-0.183644	2.35402e-05	0.000577383
ENSMUSG00000044252	Osbpl1a	-0.230307	2.39417e-05	0.000586222
ENSMUSG00000015656	Hspa8	-0.228173	2.46777e-05	0.000603208
ENSMUSG00000019261	Map1s	-0.241405	2.4854e-05	0.000606479
ENSMUSG00000048701	Ccdc6	-0.2494	2.50502e-05	0.00061007
ENSMUSG00000024074	Crim1	0.249428	2.50866e-05	0.00061007
ENSMUSG00000018589	Glra2	0.339813	2.53186e-05	0.000614664
ENSMUSG00000044708	Kcnj10	-0.353771	2.55724e-05	0.000619772
ENSMUSG00000031285	Dcx	0.257435	2.57906e-05	0.000623568
ENSMUSG00000039716	Dock3	-0.199941	2.58164e-05	0.000623568
ENSMUSG00000004366	Sst	0.233101	2.6187e-05	0.000631451
ENSMUSG00000032870	Smap2	-0.20965	2.64993e-05	0.000637904
ENSMUSG00000035649	Zcchc7	0.365411	2.76358e-05	0.000664144
ENSMUSG00000029419	Ajm1	-0.285569	2.80114e-05	0.000672037
ENSMUSG00000032011	Thy1	-0.218661	2.8076e-05	0.000672458
ENSMUSG00000039058	Ak5	-0.260543	2.8667e-05	0.000685462
ENSMUSG00000002881	Nab1	-0.476607	2.88702e-05	0.000689168
ENSMUSG00000041720	Pi4ka	-0.224974	2.96399e-05	0.000706361
ENSMUSG00000031342	Gpm6b	-0.20623	3.10204e-05	0.000738027
ENSMUSG00000024799	Tm7sf2	-0.390031	3.11373e-05	0.000739577
ENSMUSG00000034586	Hid1	-0.220845	3.20963e-05	0.000761088
ENSMUSG00000058013	Septin11	-0.190547	3.24865e-05	0.000769062
ENSMUSG00000021180	Rps6ka5	0.440417	3.27167e-05	0.000773229
ENSMUSG00000015605	Srf	-0.315573	3.30174e-05	0.000779047
ENSMUSG00000030695	Aldoa	-0.177622	3.33583e-05	0.000784655
ENSMUSG00000027525	Phactr3	-0.219978	3.3365e-05	0.000784655
ENSMUSG00000027540	Ptpn1	-0.259506	3.3781e-05	0.00079313
ENSMUSG00000111942	Gm5182	-0.403228	3.42098e-05	0.000800565
ENSMUSG00000061762	Tac1	0.582336	3.41626e-05	0.000800565
ENSMUSG00000029878	Dbpht2	-0.258988	3.55585e-05	0.000830766
ENSMUSG00000010277	2610507B11Rik	-0.211569	3.59045e-05	0.000837478
ENSMUSG00000034300	Fam53c	0.212685	3.61745e-05	0.0008424
ENSMUSG00000064065	Ipcef1	-0.512036	3.71544e-05	0.000863809
ENSMUSG00000046442	Ppm1e	-0.168554	3.85441e-05	0.000894661
ENSMUSG00000072966	Gprasp2	0.2116	3.92022e-05	0.000908461
ENSMUSG00000024736	Tmem132a	0.257861	3.95164e-05	0.000914258
ENSMUSG00000030268	Bcat1	0.25645	3.99597e-05	0.000923016
ENSMUSG00000051223	Bzw1	-0.211035	4.03029e-05	0.000926447
ENSMUSG00000042426	Dhx29	-0.297321	4.02928e-05	0.000926447
ENSMUSG00000033063	Cntnap3	0.438825	4.02733e-05	0.000926447
ENSMUSG00000033917	Gde1	-0.230013	4.06755e-05	0.000932012
ENSMUSG00000070044	Fam149a	-0.380457	4.06365e-05	0.000932012
ENSMUSG00000056749	Nfil3	0.433468	4.11703e-05	0.000941837
ENSMUSG00000037795	N4bp2	0.412794	4.1359e-05	0.00094464
ENSMUSG00000020396	Nefh	-0.387195	4.19807e-05	0.000957308
ENSMUSG00000046093	Hpcal4	-0.160874	4.2447e-05	0.000965094
ENSMUSG00000060950	Trmt61a	-0.470214	4.24574e-05	0.000965094
ENSMUSG00000032902	Slc16a1	0.414748	4.25767e-05	0.000966267
ENSMUSG00000027134	Lpcat4	-0.333453	4.30076e-05	0.000974498
ENSMUSG00000085007	Smim43	-1.16919	4.31163e-05	0.000975411
ENSMUSG00000038776	Ephx1	0.284311	4.33754e-05	0.000979722
ENSMUSG00000061451	Tmem151a	-0.223991	4.38482e-05	0.000988836
ENSMUSG00000020092	Pald1	-0.513455	4.40109e-05	0.000990939
ENSMUSG00000040007	Bahd1	-0.343531	4.46233e-05	0.00100315
ENSMUSG00000037541	Shank2	-0.281827	4.56105e-05	0.00102373
ENSMUSG00000042846	Lrrtm3	-0.333852	4.58465e-05	0.00102741
ENSMUSG00000032356	Rasgrf1	-0.218714	4.64559e-05	0.00103943
ENSMUSG00000001175	Calm1	-0.172168	4.73313e-05	0.00105736
ENSMUSG00000044628	Rnf208	-0.247057	4.7526e-05	0.00106005
ENSMUSG00000037679	Inf2	-0.469919	4.82291e-05	0.00107406
ENSMUSG00000021478	Drd1	-0.669979	4.88199e-05	0.00108552
ENSMUSG00000035236	Scai	0.320672	4.9156e-05	0.00109129
ENSMUSG00000042097	Zfp239	-0.374105	4.94584e-05	0.0010963
ENSMUSG00000037868	Egr2	-0.476954	4.99386e-05	0.00110523
ENSMUSG00000041594	Tmtc4	0.465751	5.01712e-05	0.00110866
ENSMUSG00000021816	Ppp3cb	-0.22877	5.1029e-05	0.00112587
ENSMUSG00000024501	Dpysl3	-0.153109	5.1325e-05	0.00113065
ENSMUSG00000009376	Met	-0.32831	5.21475e-05	0.001145
ENSMUSG00000045967	Gpr158	-0.217596	5.22169e-05	0.001145
ENSMUSG00000026135	Zfp142	-0.306059	5.20755e-05	0.001145
ENSMUSG00000036862	Dchs1	0.239336	5.27866e-05	0.00115572
ENSMUSG00000009621	Vav2	-0.356918	5.37643e-05	0.00117532
ENSMUSG00000046417	Lrrc75a	-0.823401	5.52643e-05	0.00120627
ENSMUSG00000028944	Prkag2	-0.294512	5.58909e-05	0.00121789
ENSMUSG00000039257	Vstm2b	-0.25138	5.60485e-05	0.00121789
ENSMUSG00000058897	Col25a1	0.349546	5.60528e-05	0.00121789
ENSMUSG00000038604	Ripor1	-0.210337	5.6153e-05	0.00121821
ENSMUSG00000047976	Kcna1	-0.315958	5.70991e-05	0.00123686
ENSMUSG00000043419	Rnf227	0.293302	5.82281e-05	0.0012594
ENSMUSG00000086503	Xist	0.321835	5.90214e-05	0.00127463
ENSMUSG00000013921	Clip3	-0.145424	5.97298e-05	0.00128798
ENSMUSG00000014601	Strip1	-0.204988	6.05622e-05	0.00130396
ENSMUSG00000005683	Cs	-0.161564	6.08055e-05	0.00130723
ENSMUSG00000022861	Dgkg	-0.270712	6.31058e-05	0.00135464
ENSMUSG00000032192	Gnb5	-0.25601	6.36013e-05	0.00136323
ENSMUSG00000026831	Pierce1	0.776796	6.43118e-05	0.00137639
ENSMUSG00000032936	Camkv	-0.198082	6.58108e-05	0.00140636
ENSMUSG00000089774	Slc5a3	0.381169	6.66234e-05	0.0014216
ENSMUSG00000030093	Wnt7a	0.366678	6.7245e-05	0.00143272
ENSMUSG00000029211	Gabra4	-0.267162	6.78043e-05	0.00144248
ENSMUSG00000061751	Kalrn	-0.265493	6.91177e-05	0.00146824
ENSMUSG00000066406	Akap13	0.350282	7.19471e-05	0.00152607
ENSMUSG00000008489	Elavl2	0.278454	7.29249e-05	0.00154451
ENSMUSG00000104154	Gm38104	1.21371	7.34092e-05	0.00155247
ENSMUSG00000022708	Zbtb20	0.349837	7.41306e-05	0.00156541
ENSMUSG00000020841	Cpd	-0.224978	7.4379e-05	0.00156833
ENSMUSG00000029458	Brap	-0.228862	7.58206e-05	0.00159637
ENSMUSG00000071369	Map3k5	-0.407608	7.76593e-05	0.00163267
ENSMUSG00000034957	Cebpa	-0.665631	7.80204e-05	0.00163786
ENSMUSG00000006941	Eif1b	0.263678	7.86195e-05	0.00164801
ENSMUSG00000041771	Slc24a4	-0.434974	7.88403e-05	0.00165021
ENSMUSG00000045664	Cdc42ep2	0.732305	7.95373e-05	0.00166236
ENSMUSG00000097929	Tunar	-0.341101	8.0353e-05	0.00167696
ENSMUSG00000026229	Psmd1	-0.203229	8.11742e-05	0.00169162
ENSMUSG00000029167	Ppargc1a	0.334035	8.16819e-05	0.00169972
ENSMUSG00000034265	Zdhhc14	-0.374266	8.1979e-05	0.00170094
ENSMUSG00000028004	Npy2r	0.834085	8.18958e-05	0.00170094
ENSMUSG00000024642	Tle4	0.332552	8.21937e-05	0.00170292
ENSMUSG00000022099	Dmtn	-0.210263	8.34169e-05	0.00172327
ENSMUSG00000000560	Gabra2	-0.29743	8.34075e-05	0.00172327
ENSMUSG00000025422	Agap2	-0.271248	8.62528e-05	0.00177927
ENSMUSG00000026470	Stx6	-0.241395	8.72831e-05	0.0017957
ENSMUSG00000028195	Ccn1	0.551591	8.73008e-05	0.0017957
ENSMUSG00000062296	Trank1	0.184113	8.86887e-05	0.00182163
ENSMUSG00000057706	Mex3b	0.339545	8.9179e-05	0.00182907
ENSMUSG00000096914	Galntl6	0.343706	9.03976e-05	0.00184922
ENSMUSG00000071531	Gprin2	0.587624	9.04205e-05	0.00184922
ENSMUSG00000050447	Lypd6	0.414046	9.17541e-05	0.00187381
ENSMUSG00000027546	Atp9a	-0.224292	9.5033e-05	0.00193799
ENSMUSG00000027238	Frmd5	0.320492	9.52184e-05	0.001939
ENSMUSG00000022043	Trim35	-0.163534	9.61681e-05	0.00195555
ENSMUSG00000028926	Cdk14	-0.223455	9.72407e-05	0.00197175
ENSMUSG00000021870	Slmap	-0.214296	9.72335e-05	0.00197175
ENSMUSG00000020900	Myh10	-0.178943	9.74141e-05	0.00197246
ENSMUSG00000005610	Eif4g2	-0.182869	9.85792e-05	0.00199323
ENSMUSG00000041132	N4bp2l1	0.498455	9.89476e-05	0.00199785
ENSMUSG00000062234	Gak	-0.189983	9.93433e-05	0.002003
ENSMUSG00000006586	Runx1t1	0.330722	9.9935e-05	0.00201209
ENSMUSG00000024604	Rbm22	-0.272355	0.000100487	0.00202036
ENSMUSG00000030657	Xylt1	-0.274204	0.000101701	0.00204188
ENSMUSG00000046215	Rprml	-0.497945	0.000102403	0.00205309
ENSMUSG00000006800	Sulf2	0.220977	0.00010478	0.00209781
ENSMUSG00000024269	Tpgs2	-0.259012	0.000106134	0.00212193
ENSMUSG00000007617	Homer1	-0.22527	0.000106685	0.00212699
ENSMUSG00000060402	Chst8	-0.607247	0.000106598	0.00212699
ENSMUSG00000030757	Zkscan2	0.401204	0.000111455	0.002219
ENSMUSG00000024969	Mark2	-0.265196	0.000111863	0.00222402
ENSMUSG00000020361	Hspa4	-0.181168	0.000112525	0.00223197
ENSMUSG00000007653	Gabrb2	0.240313	0.000113096	0.00223197
ENSMUSG00000064329	Scn1a	0.342213	0.000113201	0.00223197
ENSMUSG00000020549	Elac2	-0.290075	0.000112777	0.00223197
ENSMUSG00000062300	Nectin2	0.481914	0.000113084	0.00223197
ENSMUSG00000030409	Dmpk	0.46249	0.000113111	0.00223197
ENSMUSG00000019820	Utrn	0.38787	0.000113515	0.00223508
ENSMUSG00000029456	Acad10	1.30282	0.000114352	0.00224845
ENSMUSG00000040385	Ppp1ca	-0.211694	0.000117464	0.00230329
ENSMUSG00000035007	Rundc1	-0.306204	0.000117432	0.00230329
ENSMUSG00000044667	Plppr4	-0.179172	0.000118262	0.00231576
ENSMUSG00000026496	Parp1	-0.22127	0.000119257	0.00233189
ENSMUSG00000025792	Slc25a10	-0.492064	0.000119413	0.00233189
ENSMUSG00000007877	Tcap	1.75838	0.000121146	0.00236252
ENSMUSG00000034171	Faah	-0.233615	0.000122708	0.00238971
ENSMUSG00000031934	Panx1	0.244167	0.000127053	0.00247096
ENSMUSG00000030638	Sh3gl3	-0.305049	0.000128776	0.00250106
ENSMUSG00000037012	Hk1	-0.198525	0.00013024	0.00252606
ENSMUSG00000061981	Flot2	-0.227908	0.00013494	0.00261366
ENSMUSG00000022419	Deptor	0.454886	0.000135399	0.00261899
ENSMUSG00000030930	Chst15	-0.358273	0.000136293	0.00263273
ENSMUSG00000035397	Klf16	-0.350205	0.000139033	0.00268202
ENSMUSG00000043683	Fem1a	-0.204529	0.000139617	0.00268241
ENSMUSG00000031453	Rasa3	-0.216741	0.00013937	0.00268241
ENSMUSG00000056306	Sertm1	-0.319141	0.000139539	0.00268241
ENSMUSG00000003974	Grm3	-0.449052	0.000140429	0.00269438
ENSMUSG00000026626	Ppp2r5a	-0.242181	0.000141437	0.00271008
ENSMUSG00000026034	Clk1	0.403659	0.000142363	0.00272418
ENSMUSG00000057182	Scn3a	0.199359	0.000143014	0.00273296
ENSMUSG00000026834	Acvr1c	-0.824939	0.00014385	0.00274526
ENSMUSG00000007207	Stx1a	-0.230152	0.000144406	0.00275184
ENSMUSG00000036955	Kifbp	-0.194066	0.000144773	0.00275184
ENSMUSG00000024122	Pdpk1	-0.188831	0.000144768	0.00275184
ENSMUSG00000038970	Lmtk2	-0.214343	0.000145131	0.00275497
ENSMUSG00000056999	Ide	-0.252244	0.000146025	0.00276826
ENSMUSG00000067279	Ppp1r3c	-0.41115	0.000147861	0.00279936
ENSMUSG00000022044	Stmn4	0.247499	0.000148557	0.00280881
ENSMUSG00000042757	Tmem108	-0.321887	0.000150304	0.00283808
ENSMUSG00000020863	Luc7l3	0.193646	0.000150568	0.00283932
ENSMUSG00000007411	Mark3	-0.193991	0.000151362	0.00285053
ENSMUSG00000035469	Rcbtb1	0.395204	0.000153105	0.00287955
ENSMUSG00000009013	Dynll1	-0.260467	0.000155301	0.002917
ENSMUSG00000004221	Ikbkg	0.263198	0.000155892	0.00292426
ENSMUSG00000028519	Dab1	-0.188224	0.000158426	0.00296502
ENSMUSG00000020654	Adcy3	-0.2662	0.000158689	0.00296502
ENSMUSG00000024521	Pmaip1	0.505672	0.000158609	0.00296502
ENSMUSG00000027002	Nckap1	-0.184561	0.000159661	0.00297541
ENSMUSG00000034771	Tle2	0.466554	0.000159531	0.00297541
ENSMUSG00000030094	Xpc	0.541768	0.000159934	0.0029766
ENSMUSG00000038187	Btbd10	-0.259743	0.000161787	0.00300718
ENSMUSG00000058589	Anks1b	-0.179782	0.00016299	0.00302559
ENSMUSG00000027933	Ints3	-0.208639	0.000165177	0.00305824
ENSMUSG00000036278	Macrod1	0.690829	0.000165148	0.00305824
ENSMUSG00000069072	Slc7a14	-0.238491	0.000166497	0.00307868
ENSMUSG00000039100	Marchf6	-0.181319	0.000170728	0.00315284
ENSMUSG00000032355	Mlip	-0.462653	0.000174231	0.00321337
ENSMUSG00000001229	Dpp9	-0.252631	0.000178109	0.00328066
ENSMUSG00000027858	Tspan2	0.392289	0.000178741	0.00328806
ENSMUSG00000020099	Unc5b	0.577677	0.000181921	0.00334225
ENSMUSG00000032122	Slc37a2	0.690645	0.000182777	0.00335365
ENSMUSG00000049904	Tmem17	-0.762439	0.00018412	0.00337396
ENSMUSG00000033022	Cdo1	-0.293213	0.000186541	0.00341394
ENSMUSG00000001415	Smg5	-0.213305	0.000187565	0.00342828
ENSMUSG00000054723	Vmac	0.585772	0.000187954	0.003431
ENSMUSG00000020577	Tspan13	-0.180674	0.000191339	0.00347945
ENSMUSG00000042590	Ipo11	-0.256533	0.000191146	0.00347945
ENSMUSG00000030259	Rassf8	0.469494	0.000191065	0.00347945
ENSMUSG00000006476	Nsmf	-0.219527	0.000192945	0.00349974
ENSMUSG00000045201	Lrrc3b	-0.60657	0.000192819	0.00349974
ENSMUSG00000069227	Gprin1	-0.23907	0.000196842	0.00355224
ENSMUSG00000026782	Abi2	-0.181029	0.000196976	0.00355224
ENSMUSG00000032009	Sesn3	0.203877	0.000197084	0.00355224
ENSMUSG00000023988	Bysl	-0.310832	0.000197029	0.00355224
ENSMUSG00000025612	Bach1	0.314308	0.000196114	0.00355224
ENSMUSG00000031837	Necab2	-0.265026	0.00019749	0.00355407
ENSMUSG00000019437	Tlcd1	-0.577431	0.000197683	0.00355407
ENSMUSG00000003153	Slc2a3	-0.165586	0.000198822	0.00356556
ENSMUSG00000031168	Ebp	-0.470648	0.000198693	0.00356556
ENSMUSG00000051726	Kcnf1	-0.331668	0.000205345	0.00367792
ENSMUSG00000024862	Klc2	-0.268902	0.00020715	0.0037056
ENSMUSG00000023927	Satb1	0.276467	0.000209647	0.00374557
ENSMUSG00000032267	Usp28	-0.41794	0.000212155	0.00378565
ENSMUSG00000048249	Crebrf	0.469204	0.000213202	0.00379957
ENSMUSG00000026701	Prdx6	0.215107	0.000213872	0.00380675
ENSMUSG00000090071	Cdk5r2	-0.291034	0.000214518	0.00380876
ENSMUSG00000010066	Cacna2d2	0.256463	0.000214404	0.00380876
ENSMUSG00000008604	Ubqln4	-0.189268	0.000217523	0.00385254
ENSMUSG00000027560	Dok5	-0.268722	0.000217393	0.00385254
ENSMUSG00000020431	Adcy1	-0.220612	0.00021921	0.0038776
ENSMUSG00000060212	Pcnx2	-0.274125	0.000220313	0.00389229
ENSMUSG00000026604	Ptpn14	0.577243	0.000222004	0.00391731
ENSMUSG00000033717	Adra2a	-0.256223	0.000223192	0.00393341
ENSMUSG00000033793	Atp6v1h	-0.249875	0.000224492	0.00395145
ENSMUSG00000063558	Aox1	0.464849	0.000224863	0.00395311
ENSMUSG00000030082	Sec61a1	-0.190201	0.000226455	0.00397131
ENSMUSG00000075334	Rprm	-0.256989	0.000226323	0.00397131
ENSMUSG00000057522	Spop	0.214284	0.00022742	0.00398333
ENSMUSG00000001473	Tubb6	0.506719	0.000228618	0.00399941
ENSMUSG00000036002	Fam214b	0.381972	0.000229035	0.0040018
ENSMUSG00000018906	P4ha2	-0.715889	0.000231988	0.0040435
ENSMUSG00000022860	Chodl	1.06407	0.000231882	0.0040435
ENSMUSG00000023033	Scn8a	-0.231267	0.000234003	0.00406628
ENSMUSG00000022489	Pde1b	-0.212954	0.000234434	0.00406628
ENSMUSG00000035049	Rrp12	-0.29948	0.000234238	0.00406628
ENSMUSG00000083394	Gm11703	0.904034	0.000233812	0.00406628
ENSMUSG00000020456	Ogdh	-0.160536	0.000241819	0.00418927
ENSMUSG00000048834	Vstm2a	0.211626	0.000242462	0.00419533
ENSMUSG00000024083	Pja2	-0.181554	0.000243549	0.00420903
ENSMUSG00000060534	Dcc	0.280992	0.000244529	0.00422086
ENSMUSG00000051811	Cox6b2	0.626951	0.000244932	0.00422271
ENSMUSG00000021943	Gdf10	-0.428092	0.000247202	0.00425671
ENSMUSG00000056222	Spock1	-0.218745	0.000247732	0.00425672
ENSMUSG00000004849	Ap1s1	-0.222978	0.00024793	0.00425672
ENSMUSG00000020946	Gosr2	-0.198525	0.000248098	0.00425672
ENSMUSG00000023118	Sympk	-0.18526	0.000248648	0.00426104
ENSMUSG00000036510	Cdh8	-0.286787	0.000249913	0.00427759
ENSMUSG00000021703	Serinc5	0.251807	0.000251485	0.00429934
ENSMUSG00000026890	Lhx6	0.254876	0.000256849	0.00438579
ENSMUSG00000035152	Ap2b1	-0.143276	0.000260684	0.00444595
ENSMUSG00000030662	Ipo5	-0.187126	0.000262916	0.00447867
ENSMUSG00000040855	Reps2	0.243777	0.000265136	0.00450573
ENSMUSG00000039252	Lgi2	0.297148	0.000264977	0.00450573
ENSMUSG00000027805	Pfn2	-0.150826	0.000265737	0.00451057
ENSMUSG00000025997	Ikzf2	0.659927	0.000266616	0.00452012
ENSMUSG00000042743	Sgtb	-0.243444	0.000267302	0.00452637
ENSMUSG00000063704	Mapk15	0.680512	0.000270784	0.00457991
ENSMUSG00000026950	Neb	-0.473706	0.000271595	0.00458818
ENSMUSG00000021892	Sh3bp5	0.242175	0.000272633	0.00460027
ENSMUSG00000027457	Snph	-0.192199	0.00027464	0.00462867
ENSMUSG00000044477	Zfand3	-0.19793	0.00027576	0.00464207
ENSMUSG00000078552	Dcdc2b	0.902457	0.000277587	0.00466732
ENSMUSG00000051403	Ppp1r37	-0.227515	0.000278554	0.00467458
ENSMUSG00000034157	Cipc	-0.207522	0.000278673	0.00467458
ENSMUSG00000060743	H3f3a	0.216134	0.000281762	0.00472083
ENSMUSG00000021219	Rgs6	-0.25953	0.000285171	0.00477236
ENSMUSG00000055421	Pcdh9	0.224147	0.000285927	0.0047794
ENSMUSG00000050663	Trhde	0.540384	0.0002893	0.00483013
ENSMUSG00000035033	Tbr1	-0.23653	0.000292238	0.00487348
ENSMUSG00000024063	Lbh	0.268105	0.000293513	0.00488903
ENSMUSG00000029106	Add1	-0.166187	0.000298289	0.0049628
ENSMUSG00000000787	Ddx3x	0.179504	0.000300715	0.00499152
ENSMUSG00000074527	Gm14296	0.927296	0.000300598	0.00499152
ENSMUSG00000030075	Cntn3	0.497031	0.000304551	0.00504932
ENSMUSG00000068696	Gpr88	-0.232107	0.000307723	0.00509598
ENSMUSG00000040276	Pacsin1	-0.324723	0.000308728	0.00510223
ENSMUSG00000050711	Scg2	0.201953	0.000308815	0.00510223
ENSMUSG00000010110	Stx5a	0.298945	0.000311814	0.00513989
ENSMUSG00000054477	Kcnn2	-0.426119	0.000311783	0.00513989
ENSMUSG00000029348	Asphd2	-0.296297	0.000313712	0.00516521
ENSMUSG00000038264	Sema7a	-0.278794	0.000320614	0.00527278
ENSMUSG00000045482	Trrap	-0.203181	0.000322252	0.00529361
ENSMUSG00000057738	Sptan1	-0.165067	0.000327276	0.00535203
ENSMUSG00000029309	Sparcl1	-0.157773	0.000327308	0.00535203
ENSMUSG00000026014	Raph1	-0.218991	0.000327074	0.00535203
ENSMUSG00000055373	Fut9	0.333308	0.000326359	0.00535203
ENSMUSG00000031158	Timm17b	0.390745	0.000331049	0.00540701
ENSMUSG00000051323	Pcdh19	0.288608	0.000334176	0.00545184
ENSMUSG00000057880	Abat	0.163194	0.000337222	0.00549526
ENSMUSG00000091722	Siah3	0.515902	0.000340718	0.0055459
ENSMUSG00000014602	Kif1a	-0.19743	0.00034168	0.00555522
ENSMUSG00000001847	Rac1	-0.166145	0.000342899	0.00556869
ENSMUSG00000020923	Ubtf	-0.23865	0.000343469	0.00557161
ENSMUSG00000031834	Pik3r2	-0.250153	0.000345691	0.00559494
ENSMUSG00000031826	Usp10	-0.191698	0.000345448	0.00559494
ENSMUSG00000017715	Pgs1	-0.259076	0.000346268	0.00559794
ENSMUSG00000015755	Tab2	-0.237247	0.000347784	0.00561608
ENSMUSG00000037032	Apbb1	-0.230017	0.000348952	0.00562858
ENSMUSG00000001119	Col6a1	0.411408	0.000350248	0.00564311
ENSMUSG00000059213	Ddn	-0.294846	0.000351823	0.00566208
ENSMUSG00000021134	Srsf5	0.183133	0.000354896	0.00570512
ENSMUSG00000011256	Adam19	-0.284753	0.00035553	0.00570888
ENSMUSG00000028936	Rpl22	0.232333	0.000357054	0.00572691
ENSMUSG00000023110	Prmt5	-0.212006	0.000359126	0.00575367
ENSMUSG00000052040	Klf13	-0.291677	0.000359781	0.00575771
ENSMUSG00000041740	Rnf10	-0.186682	0.000366441	0.00585773
ENSMUSG00000075232	Amd1	-0.314533	0.000370626	0.005918
ENSMUSG00000002997	Prkar2b	-0.182555	0.000372993	0.00594913
ENSMUSG00000032279	Idh3a	-0.187655	0.000374067	0.00595961
ENSMUSG00000022295	Atp6v1c1	-0.167451	0.000375219	0.00596971
ENSMUSG00000032435	Dync1li1	-0.165994	0.000375711	0.00596971
ENSMUSG00000035653	Lrfn5	-0.190395	0.000375956	0.00596971
ENSMUSG00000043671	Dpy19l3	-0.236085	0.000377012	0.00597983
ENSMUSG00000044288	Cnr1	0.195753	0.000380969	0.00603588
ENSMUSG00000029769	Ccdc136	0.3409	0.000387333	0.00612991
ENSMUSG00000047139	Cd24a	0.183954	0.000391303	0.00618532
ENSMUSG00000038205	Prkab2	-0.243781	0.000392113	0.00618532
ENSMUSG00000044768	Macir	-0.305725	0.000392134	0.00618532
ENSMUSG00000036894	Rap2b	-0.280848	0.000392592	0.00618571
ENSMUSG00000029772	Ahcyl2	-0.197593	0.000398681	0.00627472
ENSMUSG00000030600	Lrfn1	-0.289601	0.000403695	0.00634663
ENSMUSG00000035953	Pip4p1	-0.262404	0.000404142	0.00634667
ENSMUSG00000040563	Plppr2	-0.194823	0.000406123	0.00637078
ENSMUSG00000033423	Eri3	-0.173515	0.000407539	0.00638596
ENSMUSG00000003200	Sh3gl1	-0.235904	0.000409347	0.00640727
ENSMUSG00000021990	Spata13	-0.375243	0.000411063	0.00642005
ENSMUSG00000046056	Sbsn	1.59244	0.000410832	0.00642005
ENSMUSG00000024942	Capn1	-0.658299	0.00041267	0.00643811
ENSMUSG00000026608	Kctd3	-0.21521	0.000415401	0.00646658
ENSMUSG00000027489	Necab3	-0.36379	0.000415005	0.00646658
ENSMUSG00000063873	Slc24a3	-0.227213	0.000416377	0.0064747
ENSMUSG00000046707	Csnk2a2	-0.291671	0.000417021	0.00647766
ENSMUSG00000039347	Atp6v0e2	-0.149371	0.000421639	0.0065378
ENSMUSG00000058153	Sez6l	-0.21783	0.000422266	0.0065378
ENSMUSG00000017670	Elmo2	-0.20576	0.00042208	0.0065378
ENSMUSG00000026883	Dab2ip	-0.203227	0.000423467	0.00654929
ENSMUSG00000027490	E2f1	-0.347982	0.000424639	0.00655657
ENSMUSG00000036928	Stag3	0.664587	0.000424857	0.00655657
ENSMUSG00000059401	Mamld1	-0.259971	0.000427221	0.00658595
ENSMUSG00000121179	-	0.314872	0.000432395	0.00665134
ENSMUSG00000020288	Ahsa2	0.437308	0.000431975	0.00665134
ENSMUSG00000035835	Plppr3	0.19558	0.000435629	0.00669387
ENSMUSG00000044469	Tnfaip8l1	-0.612738	0.000436302	0.006697
ENSMUSG00000029020	Mfn2	-0.170672	0.00043764	0.00671033
ENSMUSG00000039154	Shd	0.475279	0.000438198	0.00671167
ENSMUSG00000053550	Shisa7	-0.161818	0.00043955	0.00672516
ENSMUSG00000005583	Mef2c	-0.169697	0.000442014	0.00675563
ENSMUSG00000028063	Lmna	-0.299626	0.000442731	0.00675934
ENSMUSG00000005312	Ubqln1	-0.146501	0.000443534	0.00676436
ENSMUSG00000009905	Kdsr	0.377235	0.000446943	0.00680909
ENSMUSG00000016179	Camk1g	-0.228049	0.00044784	0.00681092
ENSMUSG00000061175	Fnip2	0.361515	0.000448018	0.00681092
ENSMUSG00000049420	Tmem200a	-0.318312	0.000452192	0.00686707
ENSMUSG00000022687	Boc	-0.338763	0.000455803	0.00691454
ENSMUSG00000004936	Map2k1	-0.17983	0.000456504	0.00691783
ENSMUSG00000023944	Hsp90ab1	-0.129922	0.000458295	0.00693761
ENSMUSG00000003039	Fam32a	0.212683	0.000459138	0.00694301
ENSMUSG00000031367	Ap1s2	0.269805	0.000461748	0.00697509
ENSMUSG00000024077	Strn	-0.239905	0.00046249	0.0069789
ENSMUSG00000046329	Slc25a23	-0.149447	0.000463111	0.00698089
ENSMUSG00000022604	Cep97	0.395459	0.000476271	0.0071717
ENSMUSG00000028948	Nol9	-0.284011	0.000477529	0.00718306
ENSMUSG00000025337	Sbds	0.33363	0.00048273	0.00725366
ENSMUSG00000036902	Neto2	-0.190818	0.000483319	0.00725487
ENSMUSG00000035640	Cbarp	-0.192062	0.000485084	0.00727372
ENSMUSG00000031558	Slit2	0.288801	0.000486135	0.00728183
ENSMUSG00000034088	Hdlbp	-0.154004	0.000487362	0.00729255
ENSMUSG00000045034	Ankrd34b	0.409098	0.000488624	0.00730378
ENSMUSG00000029153	Ociad2	-0.287881	0.00049136	0.00733699
ENSMUSG00000022797	Tfrc	-0.223369	0.000493249	0.00735749
ENSMUSG00000033732	Sf3b3	-0.181776	0.000494533	0.00736895
ENSMUSG00000039375	Wdr17	-0.306527	0.000499921	0.00744147
ENSMUSG00000022822	Abcc5	0.191686	0.000500682	0.00744504
ENSMUSG00000020901	Pik3r5	-0.844766	0.000502977	0.00747138
ENSMUSG00000032115	Hyou1	-0.183905	0.000503873	0.00747691
ENSMUSG00000014959	Gorasp2	-0.204699	0.000517054	0.00766453
ENSMUSG00000038014	Fam120a	-0.169732	0.000518059	0.00767147
ENSMUSG00000026247	Ecel1	0.616473	0.000523057	0.00773745
ENSMUSG00000036766	Dner	-0.127424	0.000523884	0.00774166
ENSMUSG00000021700	Rab3c	0.204052	0.000525672	0.00774403
ENSMUSG00000060510	Zfp266	0.245884	0.000524816	0.00774403
ENSMUSG00000042115	Klhdc8a	-0.508936	0.00052561	0.00774403
ENSMUSG00000075014	Gm10800	1.26898	0.000526561	0.00774914
ENSMUSG00000043388	Tmem130	0.167138	0.000528569	0.00777067
ENSMUSG00000071337	Tia1	0.280268	0.000529333	0.0077739
ENSMUSG00000003814	Calr	-0.191166	0.000538045	0.00789372
ENSMUSG00000032564	Cpne4	0.201861	0.000539889	0.00791264
ENSMUSG00000045983	Eif4g1	-0.166631	0.000545381	0.00798493
ENSMUSG00000019906	Lin7a	-0.294196	0.000557469	0.00815355
ENSMUSG00000035311	Gnptab	-0.197188	0.000562314	0.00821599
ENSMUSG00000025757	Hspa4l	-0.221193	0.000564674	0.00824204
ENSMUSG00000020935	Dcakd	-0.181321	0.000567114	0.0082692
ENSMUSG00000079426	Arpc4	-0.228835	0.000568608	0.00828252
ENSMUSG00000035184	Fam124a	-0.195475	0.000573861	0.00835053
ENSMUSG00000027108	Ola1	-0.234859	0.000574923	0.00835745
ENSMUSG00000043456	Zfp536	0.285246	0.000577522	0.00838157
ENSMUSG00000029642	Polr1d	0.31005	0.000578343	0.00838157
ENSMUSG00000044017	Adgrd1	-1.35857	0.000577853	0.00838157
ENSMUSG00000040289	Hey1	-0.303213	0.000580234	0.00840044
ENSMUSG00000034656	Cacna1a	-0.20915	0.000593258	0.00857949
ENSMUSG00000114210	A330084C13Rik	-0.753128	0.000593803	0.00857949
ENSMUSG00000021190	Lgmn	-0.21368	0.000599251	0.00864945
ENSMUSG00000019997	Ccn2	0.630395	0.000602657	0.00868983
ENSMUSG00000020914	Top2a	-0.275413	0.000611013	0.00880142
ENSMUSG00000079657	Rab26	0.649898	0.00061625	0.00886792
ENSMUSG00000022508	Bcl6	0.412585	0.000617519	0.00887723
ENSMUSG00000017978	Cadps2	0.346277	0.000618587	0.00888364
ENSMUSG00000018042	Cyb5r3	-0.209763	0.000622071	0.00892469
ENSMUSG00000017390	Aldoc	-0.249992	0.000628674	0.00900192
ENSMUSG00000040998	Npnt	0.37341	0.000628716	0.00900192
ENSMUSG00000074607	Tox2	0.339093	0.000630025	0.00901162
ENSMUSG00000040490	Lrfn2	-0.280671	0.00063304	0.00904569
ENSMUSG00000034981	Parm1	0.263583	0.000633687	0.00904589
ENSMUSG00000063870	Chd4	-0.18663	0.000635451	0.009062
ENSMUSG00000096472	Cdkn2d	-0.251878	0.000641422	0.00913803
ENSMUSG00000028633	Ctps	-0.223871	0.000652989	0.00929354
ENSMUSG00000063524	Eno1	-0.150506	0.000659198	0.00936945
ENSMUSG00000038351	Sgsm2	-0.209397	0.000659636	0.00936945
ENSMUSG00000045009	Prrt3	-0.276026	0.00066181	0.009391
ENSMUSG00000001985	Grik3	0.224292	0.000664557	0.00941127
ENSMUSG00000029094	Afap1	0.209395	0.000663996	0.00941127
ENSMUSG00000038515	Grtp1	0.946993	0.000668583	0.00945889
ENSMUSG00000036941	Elac1	0.371176	0.000676885	0.00956687
ENSMUSG00000040794	C1qtnf4	-0.213595	0.000677629	0.00956791
ENSMUSG00000022623	Shank3	-0.258956	0.000679703	0.0095877
ENSMUSG00000037887	Dusp8	0.168721	0.000685491	0.0096598
ENSMUSG00000063260	Syt10	0.782255	0.000687116	0.00967316
ENSMUSG00000008140	Emc10	-0.160385	0.000689041	0.00969071
ENSMUSG00000008958	Vps72	0.342517	0.000693503	0.00974385
ENSMUSG00000038255	Neurod2	-0.196648	0.00069441	0.009747
ENSMUSG00000030738	Eif3c	-0.159812	0.000700752	0.00982147
ENSMUSG00000059361	Nrsn2	0.60739	0.000701091	0.00982147
ENSMUSG00000055319	Sec23ip	-0.243521	0.000704784	0.00986352
ENSMUSG00000055805	Fmnl1	-0.337654	0.000706547	0.00987851
ENSMUSG00000044847	Lsm11	-0.225713	0.000710475	0.00992371
ENSMUSG00000057897	Camk2b	-0.190432	0.000714743	0.00997357
ENSMUSG00000038760	Trhr	0.750691	0.000719264	0.0100268
ENSMUSG00000024601	Isoc1	0.2654	0.000720689	0.0100347
ENSMUSG00000030256	Bhlhe41	0.528097	0.000721235	0.0100347
ENSMUSG00000037754	Ppp1r16b	-0.270794	0.0007246	0.0100717
ENSMUSG00000019179	Mdh2	-0.154137	0.00072575	0.0100779
ENSMUSG00000034413	Neurl1b	-0.294369	0.000727398	0.010091
ENSMUSG00000041645	Ddx24	-0.16517	0.000732956	0.0101582
ENSMUSG00000026458	Ppfia4	0.217988	0.000739745	0.0102406
ENSMUSG00000062906	Hdac10	0.481028	0.000740333	0.0102406
ENSMUSG00000022253	Nadk2	0.31099	0.000751209	0.0103809
ENSMUSG00000031708	Tecr	-0.177772	0.000774377	0.0106908
ENSMUSG00000027864	Ptgfrn	0.308564	0.000776955	0.010716
ENSMUSG00000023277	Twf2	-0.323342	0.000779794	0.0107447
ENSMUSG00000019370	Calm3	-0.189232	0.000786582	0.0108278
ENSMUSG00000034145	Tmem63c	-0.279094	0.00079021	0.0108673
ENSMUSG00000012819	Cdh23	1.03032	0.000791336	0.0108723
ENSMUSG00000009828	Cilk1	0.287451	0.000793168	0.010887
ENSMUSG00000005982	Naa60	-0.2239	0.000805818	0.0110394
ENSMUSG00000019977	Hbs1l	-0.258037	0.00080507	0.0110394
ENSMUSG00000027677	Ttc14	0.214591	0.000807703	0.0110546
ENSMUSG00000020087	Tysnd1	-0.266424	0.000809617	0.0110651
ENSMUSG00000032184	Lysmd2	-0.295249	0.00081002	0.0110651
ENSMUSG00000028759	Hp1bp3	0.153511	0.000813781	0.0111033
ENSMUSG00000054520	Sh3bp2	0.53881	0.000814374	0.0111033
ENSMUSG00000041958	Pigs	-0.199766	0.000816406	0.0111098
ENSMUSG00000018415	Gid4	0.220312	0.000816351	0.0111098
ENSMUSG00000052296	Ppp6r1	-0.165968	0.000832326	0.0113157
ENSMUSG00000022514	Il1rap	-0.440142	0.00084385	0.0114614
ENSMUSG00000034254	Agpat1	-0.178947	0.00084617	0.011482
ENSMUSG00000007944	Ttc9b	-0.2516	0.000847348	0.0114835
ENSMUSG00000037509	Arhgef4	-0.239074	0.000848691	0.0114835
ENSMUSG00000026603	Smyd2	-0.285066	0.000847901	0.0114835
ENSMUSG00000021895	Arhgef3	-0.29028	0.00085119	0.0115064
ENSMUSG00000041638	Gcn1	-0.180503	0.00085602	0.0115607
ENSMUSG00000027171	Prrg4	1.38785	0.000858944	0.0115892
ENSMUSG00000063646	Jakmip1	-0.366911	0.000862842	0.0116309
ENSMUSG00000031119	Gpc4	-0.28354	0.000864868	0.0116472
ENSMUSG00000021994	Wnt5a	0.392498	0.000868537	0.0116855
ENSMUSG00000100801	Gm15459	-0.256737	0.000874966	0.011761
ENSMUSG00000045193	Cirbp	0.296331	0.000877243	0.0117805
ENSMUSG00000008730	Hipk1	0.207331	0.000890139	0.0119424
ENSMUSG00000034686	Prr7	-0.242017	0.00089783	0.0120343
ENSMUSG00000070871	Ccnyl1	-0.391878	0.000899057	0.0120394
ENSMUSG00000014077	Chp1	-0.174601	0.000900452	0.0120468
ENSMUSG00000021313	Ryr2	-0.21345	0.00090235	0.0120517
ENSMUSG00000061950	Ppp4r1	-0.254309	0.000902507	0.0120517
ENSMUSG00000038375	Trp53inp2	-0.191548	0.000906508	0.0120713
ENSMUSG00000032313	Tmem266	-0.353411	0.000906389	0.0120713
ENSMUSG00000051079	Rgs13	-1.03715	0.000905589	0.0120713
ENSMUSG00000022548	Apod	0.707519	0.000913221	0.0121493
ENSMUSG00000033557	Fam20b	-0.192567	0.000917722	0.0121978
ENSMUSG00000038084	Opa1	-0.152966	0.00092174	0.0122399
ENSMUSG00000006998	Psmd2	-0.165082	0.000934636	0.012388
ENSMUSG00000032763	Ilvbl	0.415377	0.000934533	0.012388
ENSMUSG00000019804	Snx3	-0.16592	0.000941937	0.0124732
ENSMUSG00000031239	Itm2a	0.699411	0.000946516	0.0125223
ENSMUSG00000025862	Stag2	0.23494	0.000949384	0.012537
ENSMUSG00000112975	Gm21297	1.78478	0.00094874	0.012537
ENSMUSG00000030077	Chl1	0.187616	0.000957842	0.0125788
ENSMUSG00000003346	Abhd17a	-0.181575	0.000957634	0.0125788
ENSMUSG00000058835	Abi1	-0.227172	0.00095444	0.0125788
ENSMUSG00000027035	Cers6	0.21744	0.000956263	0.0125788
ENSMUSG00000031392	Irak1	0.341839	0.000957075	0.0125788
ENSMUSG00000049303	Syt12	-0.558861	0.000955221	0.0125788
ENSMUSG00000040875	Osbpl10	-0.32633	0.000959243	0.0125857
ENSMUSG00000044600	Smim7	-0.175026	0.000963984	0.0126247
ENSMUSG00000063171	Rps4l	-0.383189	0.000963692	0.0126247
ENSMUSG00000066440	Zfyve26	0.333279	0.000967467	0.0126587
ENSMUSG00000006335	Tfpt	0.469247	0.000969743	0.0126652
ENSMUSG00000025175	Fn3k	0.713247	0.000968995	0.0126652
ENSMUSG00000042616	Oscp1	-0.265312	0.000979949	0.0127868
ENSMUSG00000020015	Cdk17	-0.166889	0.000987608	0.012875
ENSMUSG00000031781	Ciapin1	-0.213465	0.000990035	0.0128948
ENSMUSG00000002504	Slc9a3r2	0.295454	0.000995343	0.0129522
ENSMUSG00000025789	St8sia2	0.190507	0.000997388	0.0129582
ENSMUSG00000029992	Gfpt1	0.208132	0.00099762	0.0129582
ENSMUSG00000031545	Gpat4	-0.185464	0.00101177	0.01313
ENSMUSG00000044221	Grsf1	-0.194043	0.00101416	0.0131488
ENSMUSG00000035268	Pkig	-0.233503	0.00101506	0.0131488
ENSMUSG00000001520	Nrip2	0.705809	0.00101718	0.0131643
ENSMUSG00000062184	Hs6st2	-0.272709	0.00102388	0.0132271
ENSMUSG00000017376	Nlk	-0.249635	0.00102378	0.0132271
ENSMUSG00000052707	Tnrc6a	0.189109	0.00102659	0.0132501
ENSMUSG00000020640	Itsn2	-0.253641	0.00102829	0.01326
ENSMUSG00000030226	Lmo3	-0.191275	0.00103985	0.013385
ENSMUSG00000020868	Xylt2	-0.344092	0.00103916	0.013385
ENSMUSG00000009647	Mcu	-0.257286	0.00104833	0.0134629
ENSMUSG00000056608	Chd9	0.266884	0.00104968	0.0134629
ENSMUSG00000107283	Mpv17	0.361803	0.00104891	0.0134629
ENSMUSG00000030889	Vwa3a	0.484802	0.00104841	0.0134629
ENSMUSG00000031701	Dnaja2	-0.177429	0.00105593	0.0135309
ENSMUSG00000021198	Unc79	-0.22209	0.00105956	0.0135652
ENSMUSG00000024957	Kcnk4	-0.627626	0.00106302	0.0135973
ENSMUSG00000097767	Miat	0.259379	0.00106404	0.0135981
ENSMUSG00000036699	Zcchc12	0.162853	0.00106751	0.0136303
ENSMUSG00000003528	Slc25a1	-0.2832	0.00106981	0.0136475
ENSMUSG00000028086	Fbxw7	-0.194338	0.00107359	0.0136835
ENSMUSG00000025856	Pdgfa	-0.25733	0.00107793	0.0137266
ENSMUSG00000040548	Tex2	-0.184733	0.00107927	0.0137313
ENSMUSG00000032652	Crebl2	0.477923	0.0010806	0.013736
ENSMUSG00000039176	Polg	-0.220859	0.00108805	0.0138184
ENSMUSG00000039988	Ankrd13c	-0.174357	0.00109276	0.0138623
ENSMUSG00000047045	Tmem164	-0.240528	0.00109344	0.0138623
ENSMUSG00000009394	Syn2	-0.117991	0.00109573	0.0138648
ENSMUSG00000036737	Oxsr1	0.217029	0.00109622	0.0138648
ENSMUSG00000023030	Slc11a2	-0.230555	0.00109753	0.0138648
ENSMUSG00000015839	Nfe2l2	0.337386	0.00109695	0.0138648
ENSMUSG00000022752	Tomm70a	-0.15727	0.00109877	0.0138682
ENSMUSG00000071253	Slc25a16	-0.249655	0.00111157	0.0140174
ENSMUSG00000059195	Gm12715	-0.412109	0.00111605	0.0140615
ENSMUSG00000034675	Dbn1	-0.162776	0.00111854	0.0140804
ENSMUSG00000013033	Adgrl1	-0.238126	0.00112143	0.0141044
ENSMUSG00000028381	Ugcg	-0.189231	0.00112274	0.0141084
ENSMUSG00000059436	Max	-0.224411	0.00112572	0.0141334
ENSMUSG00000038370	Pcp4l1	-0.250601	0.00112714	0.0141387
ENSMUSG00000030180	Kdm5a	0.253825	0.00113146	0.0141805
ENSMUSG00000015846	Rxra	0.312298	0.00113342	0.0141926
ENSMUSG00000028651	Ppie	0.512703	0.00113584	0.0142105
ENSMUSG00000032946	Rasgrp2	-0.253102	0.00114289	0.0142861
ENSMUSG00000071379	Hpcal1	-0.236705	0.00114629	0.0143035
ENSMUSG00000041935	Rimoc1	0.269425	0.00114594	0.0143035
ENSMUSG00000003545	Fosb	0.481589	0.0011528	0.0143722
ENSMUSG00000029629	Phf14	0.223792	0.00115788	0.0143998
ENSMUSG00000020277	Pfkl	-0.210256	0.00116298	0.0143998
ENSMUSG00000018340	Anxa6	-0.218569	0.00116238	0.0143998
ENSMUSG00000005580	Adcy9	-0.241542	0.00116308	0.0143998
ENSMUSG00000027981	Rnpc3	0.327706	0.00116255	0.0143998
ENSMUSG00000022131	Gpr180	-0.3846	0.00116081	0.0143998
ENSMUSG00000058298	Mcm9	0.479258	0.00115943	0.0143998
ENSMUSG00000078234	Klhdc7a	0.734159	0.00115883	0.0143998
ENSMUSG00000000131	Xpo6	-0.179136	0.00116435	0.014403
ENSMUSG00000013236	Ptprs	-0.162224	0.00116847	0.0144415
ENSMUSG00000038976	Ppp1r9b	-0.23634	0.001177	0.0144656
ENSMUSG00000027367	Stard7	-0.14687	0.00117564	0.0144656
ENSMUSG00000064127	Med14	-0.200561	0.00117506	0.0144656
ENSMUSG00000018199	Ro60	0.276412	0.00117666	0.0144656
ENSMUSG00000022012	Enox1	-0.235666	0.00117151	0.0144656
ENSMUSG00000026841	Fibcd1	-0.279817	0.00117752	0.0144656
ENSMUSG00000026605	Cenpf	-0.43802	0.00117298	0.0144656
ENSMUSG00000030067	Foxp1	0.25987	0.00118451	0.014539
ENSMUSG00000021733	Slc4a7	0.288444	0.00118632	0.0145488
ENSMUSG00000040785	Ttc3	-0.163643	0.00119154	0.0146002
ENSMUSG00000035914	Cd276	-0.266668	0.00119894	0.0146783
ENSMUSG00000021222	Dcaf4	0.292274	0.00120224	0.0147061
ENSMUSG00000054920	Klhl5	-0.193994	0.00121982	0.0149084
ENSMUSG00000021379	Id4	0.262225	0.00122278	0.0149189
ENSMUSG00000038048	Cntnap5c	0.456037	0.00122203	0.0149189
ENSMUSG00000037058	Paip2	0.236469	0.00122696	0.0149572
ENSMUSG00000025178	Pi4k2a	-0.202678	0.00124768	0.0151967
ENSMUSG00000024360	Etf1	-0.194885	0.00125979	0.015329
ENSMUSG00000032418	Me1	-0.21106	0.00126068	0.015329
ENSMUSG00000061718	Ppp1r1b	-0.290996	0.00126325	0.0153471
ENSMUSG00000037697	Ddhd1	-0.196048	0.00126965	0.0154118
ENSMUSG00000021144	Mta1	-0.202548	0.0012716	0.0154224
ENSMUSG00000044770	Scml4	0.515566	0.00128325	0.0155504
ENSMUSG00000001786	Fbxo7	0.186305	0.00128654	0.0155771
ENSMUSG00000035504	Reep6	-0.459554	0.00129545	0.0156716
ENSMUSG00000021686	Ap3b1	-0.216903	0.00129947	0.015707
ENSMUSG00000017781	Pitpna	-0.138748	0.00130161	0.0157195
ENSMUSG00000028838	Extl1	-0.323063	0.00130833	0.0157873
ENSMUSG00000037896	Rcor1	-0.267642	0.00131678	0.0158759
ENSMUSG00000060166	Zdhhc8	-0.247112	0.00133222	0.0160485
ENSMUSG00000025156	Gps1	-0.168876	0.00133545	0.0160573
ENSMUSG00000019189	Rnf145	0.190704	0.00133858	0.0160573
ENSMUSG00000031628	Casp3	0.236489	0.00133747	0.0160573
ENSMUSG00000017801	Mlx	-0.31967	0.00133631	0.0160573
ENSMUSG00000024078	Ttc27	-0.404906	0.00133634	0.0160573
ENSMUSG00000054708	Ankrd24	0.411168	0.00134324	0.0160997
ENSMUSG00000055003	Lrtm2	-0.248896	0.00135137	0.0161835
ENSMUSG00000014164	Klhl3	-0.214621	0.00135748	0.0162431
ENSMUSG00000032911	Cspg4	-0.210039	0.00138502	0.0165587
ENSMUSG00000045573	Penk	0.236548	0.00139169	0.0166246
ENSMUSG00000041781	Cpsf2	-0.187417	0.00139595	0.0166616
ENSMUSG00000037902	Sirpa	-0.187165	0.00140209	0.016712
ENSMUSG00000015363	Trabd	0.37547	0.00140252	0.016712
ENSMUSG00000028164	Manba	0.551989	0.00141412	0.0168362
ENSMUSG00000055239	Kcmf1	-0.203244	0.00141973	0.0168888
ENSMUSG00000074892	B3galt5	0.371779	0.0014258	0.0169194
ENSMUSG00000031828	Klhl36	0.5068	0.00142489	0.0169194
ENSMUSG00000048004	Tmem196	0.645788	0.00142585	0.0169194
ENSMUSG00000062444	Ap3b2	-0.150239	0.00142902	0.0169429
ENSMUSG00000034709	Ppp1r21	-0.222104	0.0014373	0.0170134
ENSMUSG00000047428	Dlk2	-0.346935	0.00143735	0.0170134
ENSMUSG00000005299	Letm1	-0.220903	0.00144418	0.0170694
ENSMUSG00000071657	Bscl2	0.185267	0.00144447	0.0170694
ENSMUSG00000029053	Prkcz	-0.143047	0.00145234	0.0171443
ENSMUSG00000023473	Celsr3	0.210222	0.00145321	0.0171443
ENSMUSG00000023391	Dlx2	0.356063	0.00145479	0.0171488
ENSMUSG00000021185	Dglucy	0.480916	0.00145928	0.0171875
ENSMUSG00000026933	Camsap1	-0.153398	0.0014665	0.0172583
ENSMUSG00000029120	Ppp2r2c	-0.170547	0.00146804	0.0172621
ENSMUSG00000029635	Cdk8	-0.245677	0.00147661	0.0173487
ENSMUSG00000017707	Serinc3	-0.17612	0.00147872	0.0173586
ENSMUSG00000029208	Guf1	0.281827	0.00147989	0.0173586
ENSMUSG00000033565	Rbfox2	0.14475	0.00148272	0.0173775
ENSMUSG00000020349	Ppp2ca	-0.165693	0.00148834	0.0174291
ENSMUSG00000051890	Klhdc1	0.419253	0.00149296	0.0174689
ENSMUSG00000000627	Sema4f	-0.229519	0.00151046	0.0176592
ENSMUSG00000026885	Ttll11	-0.279678	0.00151564	0.0177053
ENSMUSG00000041570	Camsap2	-0.150688	0.00152325	0.0177796
ENSMUSG00000038418	Egr1	-0.162291	0.00152855	0.0178268
ENSMUSG00000028572	Hook1	0.230004	0.00153124	0.0178436
ENSMUSG00000070713	Hmgn2-ps	0.462769	0.00153904	0.0178907
ENSMUSG00000001260	Gabrg1	-0.35625	0.00153867	0.0178907
ENSMUSG00000027820	Mme	0.80142	0.00153824	0.0178907
ENSMUSG00000001323	Srr	-0.204702	0.00154572	0.0179538
ENSMUSG00000037735	2810032G03Rik	-0.511742	0.0015506	0.0179958
ENSMUSG00000032329	Hmg20a	0.167594	0.00155273	0.0180059
ENSMUSG00000028005	Gucy1b1	-0.151433	0.00156248	0.0181043
ENSMUSG00000039953	Clstn1	-0.149206	0.00158064	0.0182998
ENSMUSG00000017734	Dbndd2	-0.346715	0.00158235	0.0183047
ENSMUSG00000048142	Nat8l	-0.197151	0.00158639	0.0183367
ENSMUSG00000020649	Rrm2	-0.366098	0.00159431	0.0184133
ENSMUSG00000035890	Rnf126	-0.274402	0.00159739	0.0184339
ENSMUSG00000033768	Nrxn2	-0.232119	0.00160587	0.018514
ENSMUSG00000002393	Nr2f6	-0.350832	0.00160818	0.018514
ENSMUSG00000002803	Btbd6	-0.277235	0.00160822	0.018514
ENSMUSG00000075020	Mir670hg	-0.624398	0.00162264	0.018665
ENSMUSG00000020876	Snx11	-0.303211	0.00162674	0.018697
ENSMUSG00000033209	Ttc28	0.197908	0.00162836	0.0187006
ENSMUSG00000056755	Grm7	-0.206068	0.00163369	0.0187467
ENSMUSG00000048186	Bend7	-0.715278	0.0016393	0.018796
ENSMUSG00000037984	Neurod6	-0.213135	0.00164064	0.0187962
ENSMUSG00000071454	Dtnb	-0.228979	0.00164288	0.0188069
ENSMUSG00000024319	Vps52	-0.185116	0.00164849	0.0188559
ENSMUSG00000038324	Trpc4ap	-0.127736	0.00165293	0.0188563
ENSMUSG00000044647	Csrnp3	0.250466	0.00165311	0.0188563
ENSMUSG00000053297	AI854703	0.305906	0.00165381	0.0188563
ENSMUSG00000037568	Vash2	0.363378	0.00165374	0.0188563
ENSMUSG00000003810	Mast2	-0.163287	0.00165807	0.0188618
ENSMUSG00000026514	Cnih3	-0.266505	0.00165825	0.0188618
ENSMUSG00000028971	Cort	-0.647816	0.001656	0.0188618
ENSMUSG00000030172	Erc1	-0.163038	0.00166115	0.0188797
ENSMUSG00000028439	Fam219a	-0.18671	0.00166533	0.0188821
ENSMUSG00000078716	Tmem8b	-0.210633	0.00166401	0.0188821
ENSMUSG00000032577	Mapkapk3	0.598898	0.00166299	0.0188821
ENSMUSG00000036155	Mgat5	-0.17286	0.00167563	0.0189538
ENSMUSG00000040867	Begain	-0.22753	0.00167389	0.0189538
ENSMUSG00000078851	H2aw	0.467498	0.00167562	0.0189538
ENSMUSG00000085037	4933421O10Rik	0.470781	0.00167919	0.018979
ENSMUSG00000027660	Skil	-0.235226	0.00168515	0.0190204
ENSMUSG00000028132	Tlcd4	0.260997	0.00168599	0.0190204
ENSMUSG00000040943	Tet2	0.258482	0.00168685	0.0190204
ENSMUSG00000038822	Hace1	-0.359422	0.00168952	0.0190354
ENSMUSG00000028430	Nol6	-0.165168	0.00170437	0.0191617
ENSMUSG00000020111	Micu1	-0.175393	0.0017037	0.0191617
ENSMUSG00000112964	E430024I08Rik	0.420479	0.00170475	0.0191617
ENSMUSG00000038764	Ptpn3	-0.358909	0.00170658	0.0191671
ENSMUSG00000048490	Nrip1	0.228793	0.00170881	0.0191771
ENSMUSG00000106515	Gm30382	0.979574	0.00171245	0.0192029
ENSMUSG00000023055	Calcoco1	0.228328	0.00173037	0.0193841
ENSMUSG00000086841	2410006H16Rik	0.472903	0.00173133	0.0193841
ENSMUSG00000045969	Ing1	-0.216906	0.00173431	0.0193871
ENSMUSG00000024186	Rgs11	0.387562	0.00173352	0.0193871
ENSMUSG00000038602	Slc35f1	-0.150853	0.00173628	0.0193939
ENSMUSG00000020593	Lpin1	0.322191	0.0017417	0.0194392
ENSMUSG00000041777	Cir1	0.47012	0.00175204	0.0195394
ENSMUSG00000027204	Fbn1	0.42224	0.00175585	0.0195666
ENSMUSG00000033569	Adgrb3	-0.173576	0.00175961	0.0195932
ENSMUSG00000036264	Fstl4	-0.431167	0.00177203	0.019716
ENSMUSG00000067924	Rtl8b	-0.217995	0.00177604	0.0197454
ENSMUSG00000072844	G530011O06Rik	1.30542	0.00180208	0.0200192
ENSMUSG00000027221	Chst1	-0.237726	0.00181365	0.0201321
ENSMUSG00000055013	Agap1	0.17922	0.00181758	0.02016
ENSMUSG00000029819	Npy	0.374243	0.00184076	0.0204013
ENSMUSG00000028152	Tspan5	-0.184002	0.00184657	0.020448
ENSMUSG00000079179	Rab10os	0.260239	0.00184784	0.020448
ENSMUSG00000040373	Cacng5	-0.297477	0.0018517	0.0204749
ENSMUSG00000071265	1700086L19Rik	-0.201176	0.00187111	0.0206735
ENSMUSG00000033653	Vps8	-0.219133	0.00188492	0.0208099
ENSMUSG00000097974	Gm10605	0.735617	0.00188923	0.0208414
ENSMUSG00000052698	Tln2	-0.175086	0.00189446	0.0208829
ENSMUSG00000027962	Vcam1	-0.294019	0.0018982	0.020908
ENSMUSG00000053024	Cntn2	0.228063	0.00190367	0.0209359
ENSMUSG00000048905	Bnip5	0.46401	0.00190285	0.0209359
ENSMUSG00000050357	Carmil2	-0.375306	0.00190748	0.0209617
ENSMUSG00000019718	L3hypdh	0.852543	0.00192559	0.0211445
ENSMUSG00000001627	Ifrd1	-0.317164	0.00193199	0.0211984
ENSMUSG00000029536	Gatc	0.273094	0.00193365	0.0212004
ENSMUSG00000075254	Heg1	0.373592	0.0019353	0.0212022
ENSMUSG00000041329	Atp1b2	-0.161172	0.00193702	0.0212048
ENSMUSG00000027223	Mapk8ip1	-0.171135	0.00194546	0.0212809
ENSMUSG00000034684	Sema3f	0.483801	0.0019483	0.0212956
ENSMUSG00000027078	Ube2l6	-0.546992	0.00196823	0.0214969
ENSMUSG00000020230	Prmt2	0.168267	0.00197598	0.0215651
ENSMUSG00000097615	Gm2061	-0.724763	0.00199135	0.0217162
ENSMUSG00000037410	Tbc1d2b	0.308945	0.00199931	0.0217863
ENSMUSG00000027522	Stx16	0.232099	0.00201581	0.0219327
ENSMUSG00000031878	Nae1	-0.309378	0.00201533	0.0219327
ENSMUSG00000030008	Pradc1	-0.504724	0.0020303	0.0220735
ENSMUSG00000031386	Hcfc1	-0.144185	0.00203456	0.022103
ENSMUSG00000037706	Cd81	0.183795	0.00204471	0.0221963
ENSMUSG00000027401	Tgm3	-0.627222	0.00206979	0.0224516
ENSMUSG00000028634	Hivep3	-0.246063	0.00207252	0.0224641
ENSMUSG00000010517	Faf1	-0.254463	0.00207998	0.0225278
ENSMUSG00000030592	Ryr1	-0.581648	0.00210292	0.0227591
ENSMUSG00000020131	Pcsk4	0.766151	0.00212195	0.0229476
ENSMUSG00000025006	Sorbs1	0.165887	0.00213917	0.0231137
ENSMUSG00000049922	Slc35c1	-0.349931	0.00214055	0.0231137
ENSMUSG00000033453	Adamts15	0.350598	0.00214878	0.0231851
ENSMUSG00000039976	Tbc1d16	-0.20394	0.0021584	0.023257
ENSMUSG00000029068	Ccnl2	0.218183	0.00215871	0.023257
ENSMUSG00000074785	Plxnc1	0.133911	0.0021643	0.0232815
ENSMUSG00000061458	Nol10	-0.357148	0.00216587	0.0232815
ENSMUSG00000039759	Thap3	0.501728	0.00216456	0.0232815
ENSMUSG00000120976	-	-0.253852	0.00216797	0.0232865
ENSMUSG00000047123	Ticam1	0.580786	0.00217518	0.0233464
ENSMUSG00000000247	Lhx2	-0.256633	0.00218303	0.0234131
ENSMUSG00000023274	Cd4	-1.45334	0.00219086	0.0234794
ENSMUSG00000018593	Sparc	0.265905	0.00220069	0.023567
ENSMUSG00000020458	Rtn4	-0.127921	0.00220478	0.0235693
ENSMUSG00000051243	Islr2	0.200248	0.00220485	0.0235693
ENSMUSG00000030322	Mbd4	0.514068	0.00220585	0.0235693
ENSMUSG00000036568	Bicral	0.232209	0.00220945	0.0235901
ENSMUSG00000085783	Gm9816	-0.274587	0.00222328	0.02372
ENSMUSG00000031683	Lsm6	0.274251	0.00222744	0.0237466
ENSMUSG00000054457	9430021M05Rik	0.420892	0.00224474	0.0239132
ENSMUSG00000027318	Adam33	-0.634706	0.00224935	0.0239445
ENSMUSG00000024220	Zfp523	-0.235753	0.00226801	0.0241251
ENSMUSG00000030341	Tnfrsf1a	0.313387	0.00227036	0.0241321
ENSMUSG00000028833	Ncdn	-0.179018	0.00227644	0.0241428
ENSMUSG00000039428	Tmem135	-0.196633	0.00227599	0.0241428
ENSMUSG00000034575	Tent4a	-0.248109	0.00227536	0.0241428
ENSMUSG00000019731	Slc35e1	-0.198212	0.00229042	0.024273
ENSMUSG00000029406	Pitpnm2	-0.157534	0.00229272	0.0242793
ENSMUSG00000002957	Ap2a2	-0.11759	0.00229589	0.0242949
ENSMUSG00000032528	Vipr1	-0.451005	0.00230164	0.0243377
ENSMUSG00000000957	Mmp14	-0.317412	0.00231071	0.0244155
ENSMUSG00000022634	Yaf2	-0.214512	0.0023336	0.0246281
ENSMUSG00000018433	Nol11	-0.300837	0.00233428	0.0246281
ENSMUSG00000031214	Ophn1	0.216536	0.00233738	0.0246427
ENSMUSG00000031134	Rbmx	0.195956	0.00235082	0.024766
ENSMUSG00000078485	Plekhn1	0.493887	0.00235963	0.0248405
ENSMUSG00000075224	Lrrc55	0.326238	0.0023623	0.0248502
ENSMUSG00000000184	Ccnd2	0.137506	0.00238603	0.0250814
ENSMUSG00000053293	Pom121	-0.209395	0.00239028	0.025094
ENSMUSG00000010175	Prox1	0.348816	0.00239074	0.025094
ENSMUSG00000002059	Rab34	0.355069	0.00241027	0.0252803
ENSMUSG00000053007	Creb5	0.468646	0.00241471	0.0253084
ENSMUSG00000020196	Cabin1	-0.183348	0.0024188	0.025314
ENSMUSG00000022475	Hdac7	0.380569	0.00241811	0.025314
ENSMUSG00000003235	Eif2b5	-0.184984	0.002426	0.0253522
ENSMUSG00000029869	Ephb6	0.269584	0.00242457	0.0253522
ENSMUSG00000039770	Ypel5	0.247446	0.0024293	0.0253681
ENSMUSG00000031221	Igbp1	0.37964	0.00243417	0.0254004
ENSMUSG00000039372	Marchf4	-0.184973	0.00243682	0.0254095
ENSMUSG00000028194	Ddah1	-0.156051	0.00244694	0.0254964
ENSMUSG00000039713	Plekhg5	-0.286438	0.00245562	0.0255682
ENSMUSG00000022340	Sybu	-0.17413	0.00246951	0.0256941
ENSMUSG00000031227	Magee1	-0.13807	0.00247461	0.0257246
ENSMUSG00000028931	Kcnab2	-0.207751	0.00247605	0.0257246
ENSMUSG00000033633	Clec18a	-1.17269	0.00249478	0.0259003
ENSMUSG00000021066	Atl1	-0.206345	0.00250219	0.0259584
ENSMUSG00000041741	Pde3a	0.477835	0.00252182	0.0261431
ENSMUSG00000032601	Prkar2a	-0.188691	0.00252817	0.0261899
ENSMUSG00000026860	Sh3glb2	-0.208124	0.00254808	0.026377
ENSMUSG00000035529	Prdm4	-0.248996	0.00255852	0.0264467
ENSMUSG00000005501	Usp40	0.369956	0.00255803	0.0264467
ENSMUSG00000026202	Tuba4a	-0.144769	0.00257045	0.0265327
ENSMUSG00000021109	Hif1a	-0.176246	0.00257056	0.0265327
ENSMUSG00000022186	Oxct1	-0.128729	0.00257354	0.0265443
ENSMUSG00000049866	Arl4c	0.157212	0.00257796	0.0265706
ENSMUSG00000031451	Gas6	0.177166	0.00258387	0.0266123
ENSMUSG00000072294	Klf12	0.24183	0.00258818	0.0266375
ENSMUSG00000068551	Zfp467	0.323688	0.00259243	0.026662
ENSMUSG00000036529	Sbf1	-0.145709	0.00262249	0.0269518
ENSMUSG00000026509	Capn2	0.205281	0.00263345	0.027045
ENSMUSG00000087088	Gm16638	0.917446	0.00263814	0.0270737
ENSMUSG00000028643	Svbp	0.350674	0.00264302	0.0271042
ENSMUSG00000026914	Psmd14	-0.231132	0.00267107	0.0273722
ENSMUSG00000029270	Dipk1a	-0.312634	0.00270004	0.0276493
ENSMUSG00000039952	Dag1	-0.179049	0.00271095	0.0277013
ENSMUSG00000031993	Snx19	-0.192696	0.0027094	0.0277013
ENSMUSG00000024598	Fbn2	0.344028	0.00271087	0.0277013
ENSMUSG00000053137	Mapk11	-0.363929	0.00271811	0.0277547
ENSMUSG00000030222	Rerg	0.499011	0.00272007	0.0277548
ENSMUSG00000052353	Cemip	-0.205174	0.00272404	0.0277755
ENSMUSG00000042208	Sanbr	-0.214184	0.00273336	0.0278375
ENSMUSG00000025265	Fgd1	-0.234563	0.00273402	0.0278375
ENSMUSG00000059003	Grin2a	-0.222477	0.00273779	0.027856
ENSMUSG00000026787	Gad2	0.151614	0.00274433	0.027863
ENSMUSG00000030595	Nfkbib	-0.302832	0.00274314	0.027863
ENSMUSG00000020400	Tnip1	-0.30672	0.00274226	0.027863
ENSMUSG00000044067	Gpr22	-0.291191	0.00275581	0.0279596
ENSMUSG00000097350	4732491K20Rik	0.849721	0.00275779	0.0279598
ENSMUSG00000006930	Hap1	0.173053	0.00276417	0.0279879
ENSMUSG00000007850	Hnrnph1	0.129268	0.00276448	0.0279879
ENSMUSG00000012114	Med15	-0.217095	0.00278651	0.0281909
ENSMUSG00000052031	Tagap1	-0.293078	0.00280146	0.0283221
ENSMUSG00000020261	Slc36a1	-0.24284	0.00280856	0.0283569
ENSMUSG00000029135	Fosl2	0.2436	0.00280887	0.0283569
ENSMUSG00000091415	Ak9	1.12407	0.00281491	0.0283978
ENSMUSG00000095041	-	0.224436	0.00281998	0.0284288
ENSMUSG00000054737	Zfp182	0.500526	0.00282538	0.0284632
ENSMUSG00000006932	Ctnnb1	-0.114214	0.00284028	0.0285444
ENSMUSG00000036565	Ttyh3	-0.187437	0.00284111	0.0285444
ENSMUSG00000013160	Atp6v0d1	-0.158607	0.00284344	0.0285444
ENSMUSG00000065954	Tacc1	-0.144017	0.00284255	0.0285444
ENSMUSG00000110195	Pde2a	-0.537792	0.00284545	0.0285444
ENSMUSG00000033721	Vav3	0.638888	0.00284444	0.0285444
ENSMUSG00000050148	Ubqln2	-0.125687	0.00285336	0.0286037
ENSMUSG00000040549	Ckap5	-0.193741	0.00286032	0.0286534
ENSMUSG00000031502	Col4a1	0.270356	0.0028658	0.0286881
ENSMUSG00000031026	Trim66	0.357437	0.00287408	0.0287509
ENSMUSG00000058624	Gda	-0.16325	0.00288371	0.028827
ENSMUSG00000039546	Ajap1	-0.470983	0.00289057	0.0288754
ENSMUSG00000040605	Bace2	0.552077	0.00289522	0.0289016
ENSMUSG00000026241	Nppc	0.808071	0.00291203	0.029049
ENSMUSG00000060657	Marf1	0.182926	0.0029165	0.0290734
ENSMUSG00000044807	Zfp354c	0.192313	0.00292223	0.0291102
ENSMUSG00000079184	Mphosph8	-0.263969	0.00293687	0.0292355
ENSMUSG00000054021	Sirt5	0.507047	0.00296122	0.0294575
ENSMUSG00000030518	Fam189a1	-0.235793	0.00297073	0.0295109
ENSMUSG00000024064	Galnt14	0.344964	0.00296884	0.0295109
ENSMUSG00000028373	Astn2	0.249981	0.00298567	0.0296212
ENSMUSG00000032238	Rora	0.347256	0.00298599	0.0296212
ENSMUSG00000025816	Sec61a2	-0.192698	0.00299518	0.0296918
ENSMUSG00000020440	Arf5	-0.201315	0.00301094	0.0298274
ENSMUSG00000029334	Prkg2	-0.499982	0.00301483	0.0298451
ENSMUSG00000043262	Uevld	0.396784	0.00303659	0.0300398
ENSMUSG00000021182	Ccdc88c	-0.188624	0.00304042	0.0300567
ENSMUSG00000026944	Abca2	-0.145634	0.0030448	0.0300635
ENSMUSG00000066735	Vkorc1l1	-0.175813	0.00304531	0.0300635
ENSMUSG00000035372	1810055G02Rik	-0.247489	0.00307191	0.0303051
ENSMUSG00000020464	Pnpt1	0.28815	0.00307491	0.0303138
ENSMUSG00000066392	Nrxn3	0.15744	0.00309615	0.0305021
ENSMUSG00000040164	Kcns1	-0.563684	0.00310015	0.0305205
ENSMUSG00000003378	Grik5	-0.162038	0.00310247	0.0305223
ENSMUSG00000038459	Abhd17c	-0.17313	0.0031262	0.0307345
ENSMUSG00000017754	Pltp	0.459002	0.00315182	0.0309438
ENSMUSG00000026043	Col3a1	0.98582	0.00315166	0.0309438
ENSMUSG00000044465	Fhip1b	-0.1703	0.00316948	0.0310957
ENSMUSG00000060675	Plaat3	0.613474	0.0031821	0.0311981
ENSMUSG00000002372	Ranbp3	-0.199339	0.0031946	0.0312971
ENSMUSG00000019066	Rab3d	-0.277691	0.00319878	0.0312971
ENSMUSG00000046791	Riox1	-0.404133	0.00319876	0.0312971
ENSMUSG00000047879	Usp14	-0.215102	0.0032257	0.0315205
ENSMUSG00000025782	Taf3	-0.36729	0.00322602	0.0315205
ENSMUSG00000029581	Fscn1	-0.145711	0.00324196	0.0316545
ENSMUSG00000054693	Adam10	0.173701	0.00327404	0.0319459
ENSMUSG00000033152	Podxl2	0.23372	0.00329282	0.0320885
ENSMUSG00000025630	Hprt	-0.23057	0.003298	0.0320885
ENSMUSG00000052087	Rgs14	-0.313001	0.00329718	0.0320885
ENSMUSG00000005397	Nid1	0.629048	0.00329523	0.0320885
ENSMUSG00000028766	Alpl	-0.628552	0.00329989	0.0320885
ENSMUSG00000027332	Ivd	0.187356	0.00330633	0.0321178
ENSMUSG00000023947	Nfkbie	-0.702845	0.0033074	0.0321178
ENSMUSG00000032867	Fbxw8	-0.200579	0.00332503	0.032267
ENSMUSG00000072893	4933439C10Rik	0.408734	0.00333578	0.0323494
ENSMUSG00000086219	Srrm4os	1.00658	0.00333967	0.0323651
ENSMUSG00000024661	Fth1	-0.103756	0.00335094	0.0324363
ENSMUSG00000033124	Atg9a	-0.158618	0.00335156	0.0324363
ENSMUSG00000022035	Ccdc25	-0.23713	0.00337331	0.0326246
ENSMUSG00000021693	Kif2a	-0.162373	0.00339297	0.0327926
ENSMUSG00000051166	Eml5	0.214475	0.00339792	0.0328182
ENSMUSG00000049600	Zbtb45	-0.249969	0.00340349	0.0328498
ENSMUSG00000022722	Arl6	-0.337759	0.00341696	0.0329575
ENSMUSG00000087651	1500009L16Rik	-0.313192	0.00342132	0.0329773
ENSMUSG00000040430	Pitpnc1	0.161994	0.00342686	0.0330084
ENSMUSG00000066979	Bub3	-0.198859	0.00343682	0.0330597
ENSMUSG00000041544	Disp3	0.237877	0.00343465	0.0330597
ENSMUSG00000087408	Cers1	-0.168817	0.00345569	0.0332189
ENSMUSG00000025743	Sdc3	-0.187746	0.00346783	0.0333131
ENSMUSG00000029655	N4bp2l2	0.257327	0.00348138	0.0334208
ENSMUSG00000026155	Smap1	-0.227053	0.00352453	0.0338122
ENSMUSG00000049739	Zfp646	0.243873	0.00352798	0.0338227
ENSMUSG00000028551	Cdkn2c	-0.461445	0.00353719	0.0338882
ENSMUSG00000056145	AI504432	0.210731	0.00354253	0.0339166
ENSMUSG00000020848	Doc2b	-0.195711	0.00355875	0.034049
ENSMUSG00000040111	Gramd1b	-0.136464	0.00356542	0.03409
ENSMUSG00000067629	Syngap1	-0.229215	0.00357833	0.0341905
ENSMUSG00000004319	Clcn3	0.143407	0.00358128	0.0341959
ENSMUSG00000031740	Mmp2	1.07184	0.00358631	0.034221
ENSMUSG00000019124	Scrn1	-0.128932	0.00359069	0.0342267
ENSMUSG00000011877	Git1	-0.146416	0.0035917	0.0342267
ENSMUSG00000056124	B4galt6	-0.152567	0.00362423	0.0345136
ENSMUSG00000030000	Add2	-0.147771	0.00365152	0.0347503
ENSMUSG00000002768	Mea1	0.360062	0.00365639	0.0347735
ENSMUSG00000038127	Ccdc50	0.199782	0.00366231	0.0348066
ENSMUSG00000051177	Plcb1	0.204969	0.00367359	0.0348906
ENSMUSG00000002266	Zim1	0.414241	0.00368529	0.0349784
ENSMUSG00000026767	Mindy3	-0.217252	0.00371373	0.0352249
ENSMUSG00000015994	Fnta	0.229917	0.00372047	0.035249
ENSMUSG00000026826	Nr4a2	0.533022	0.00372121	0.035249
ENSMUSG00000001552	Jup	0.197654	0.00374178	0.0353575
ENSMUSG00000055723	Rras2	-0.21244	0.00373956	0.0353575
ENSMUSG00000086370	Ftx	0.427153	0.00374257	0.0353575
ENSMUSG00000034898	Filip1	-0.344683	0.00373913	0.0353575
ENSMUSG00000035203	Epn1	-0.157427	0.00375424	0.0354443
ENSMUSG00000028753	Vwa5b1	0.625047	0.00375845	0.0354606
ENSMUSG00000040997	Abhd4	0.196154	0.00378594	0.0356964
ENSMUSG00000059857	Ntng1	0.562437	0.00379825	0.0357888
ENSMUSG00000037570	Mcrs1	-0.173497	0.00381707	0.0359424
ENSMUSG00000055407	Map6	-0.199759	0.00382108	0.0359556
ENSMUSG00000049421	Zfp260	0.254082	0.00382351	0.0359556
ENSMUSG00000036192	Rorb	0.430101	0.00384681	0.0361509
ENSMUSG00000020027	Socs2	-0.22499	0.00385293	0.0361846
ENSMUSG00000027574	Nkain4	0.446351	0.00386048	0.0362317
ENSMUSG00000025132	Arhgdia	-0.172107	0.00386367	0.0362378
ENSMUSG00000048251	Bcl11b	0.155248	0.00386967	0.0362702
ENSMUSG00000019874	Fabp7	-0.195882	0.00387933	0.036313
ENSMUSG00000043067	Dpy19l1	0.226682	0.0038769	0.036313
ENSMUSG00000040640	Erc2	-0.153663	0.00388842	0.0363743
ENSMUSG00000020869	Lrrc59	-0.146843	0.00389988	0.0364576
ENSMUSG00000028138	Adh5	0.2019	0.0039082	0.0365115
ENSMUSG00000045608	Dbx2	-0.534428	0.00392786	0.0366712
ENSMUSG00000027447	Cst3	-0.228427	0.00393057	0.0366725
ENSMUSG00000028478	Clta	-0.16133	0.00393358	0.0366766
ENSMUSG00000030216	Wbp11	-0.158883	0.00394378	0.0367237
ENSMUSG00000044927	H1f10	-0.244955	0.00394189	0.0367237
ENSMUSG00000004937	Sgta	-0.144854	0.0039504	0.0367374
ENSMUSG00000033943	Mga	0.201739	0.00394912	0.0367374
ENSMUSG00000086118	Gm14169	-0.506547	0.00395986	0.0368014
ENSMUSG00000001052	Sec24b	-0.182551	0.0039724	0.036894
ENSMUSG00000015599	Ttbk1	-0.200026	0.00399153	0.0370234
ENSMUSG00000037475	Thoc2	0.224423	0.00399092	0.0370234
ENSMUSG00000074749	Kiz	0.411196	0.00402136	0.0372759
ENSMUSG00000004364	Cul3	-0.168032	0.00405718	0.0375835
ENSMUSG00000053046	Brsk2	-0.152907	0.00408604	0.0378263
ENSMUSG00000067825	Pex26	0.342316	0.00408871	0.0378265
ENSMUSG00000033676	Gabrb3	-0.140792	0.0041097	0.0379961
ENSMUSG00000069171	Nr2f1	-0.137159	0.00412804	0.0381409
ENSMUSG00000001228	Uhrf1	-0.431555	0.0041467	0.0382885
ENSMUSG00000055745	Rtl6	-0.18864	0.00415773	0.0383656
ENSMUSG00000042348	Arl15	-0.182526	0.0041715	0.0384429
ENSMUSG00000002908	Kcnn1	-0.346148	0.00417086	0.0384429
ENSMUSG00000031673	Cdh11	-0.20541	0.00418076	0.0385034
ENSMUSG00000051451	Crebzf	0.20352	0.004208	0.0387294
ENSMUSG00000036964	Trim17	0.567178	0.00422121	0.0388259
ENSMUSG00000036819	Jmjd4	-0.224679	0.00423723	0.0389481
ENSMUSG00000032839	Trpc1	-0.24139	0.00425316	0.0390694
ENSMUSG00000035258	Abi3bp	-0.785762	0.00426262	0.0391311
ENSMUSG00000058655	Eif4b	0.127623	0.00426644	0.039141
ENSMUSG00000112922	Gm47572	0.738489	0.00427496	0.039194
ENSMUSG00000007739	Cct4	-0.16645	0.00428412	0.0392276
ENSMUSG00000039934	Gsap	0.692442	0.00428305	0.0392276
ENSMUSG00000038712	Mindy1	0.329864	0.00430036	0.0393511
ENSMUSG00000015165	Hnrnpl	-0.155686	0.00433127	0.0396085
ENSMUSG00000063889	Crem	0.438438	0.00437258	0.0399607
ENSMUSG00000038323	1700066M21Rik	-0.295578	0.00437632	0.0399693
ENSMUSG00000108414	Snhg1	0.379348	0.00438165	0.0399924
ENSMUSG00000060780	Lrrtm1	-0.222182	0.00438963	0.0400396
ENSMUSG00000036606	Plxnb2	0.182117	0.00441028	0.0401852
ENSMUSG00000004929	Thop1	-0.248276	0.00441122	0.0401852
ENSMUSG00000027605	Acss2	-0.257757	0.00441839	0.0402248
ENSMUSG00000021978	Extl3	-0.178436	0.00442864	0.0402925
ENSMUSG00000024127	Prepl	-0.16935	0.00443592	0.0403329
ENSMUSG00000032187	Smarca4	-0.143808	0.00451908	0.0410107
ENSMUSG00000030846	Tial1	0.181357	0.00451498	0.0410107
ENSMUSG00000018507	Trpv2	-0.358412	0.00451784	0.0410107
ENSMUSG00000026031	Cflar	0.493136	0.00456054	0.0413607
ENSMUSG00000011837	Snapc2	-0.264058	0.00457495	0.041465
ENSMUSG00000043411	Usp48	0.172831	0.00460445	0.0417059
ENSMUSG00000027663	Zmat3	-0.165817	0.0046139	0.041765
ENSMUSG00000036661	Dennd3	0.753581	0.00462748	0.0418614
ENSMUSG00000059995	Atxn7l3	-0.15331	0.00463714	0.0419222
ENSMUSG00000040495	Chrm4	-0.297779	0.00464018	0.0419232
ENSMUSG00000029426	Scarb2	0.155389	0.00465022	0.0419512
ENSMUSG00000042429	Adora1	-0.174834	0.00464862	0.0419512
ENSMUSG00000058145	Adamts17	0.285278	0.00465412	0.0419512
ENSMUSG00000109724	Gm18194	0.917048	0.00465504	0.0419512
ENSMUSG00000033233	Trim45	0.42331	0.00466525	0.0420167
ENSMUSG00000032463	Faim	0.375201	0.00467204	0.0420513
ENSMUSG00000021743	Fezf2	0.507422	0.00469528	0.0422339
ENSMUSG00000027800	Tm4sf1	1.0253	0.00471061	0.0423451
ENSMUSG00000030374	Strn4	-0.148968	0.00471419	0.0423506
ENSMUSG00000031446	Cul4a	-0.190241	0.00473796	0.0425373
ENSMUSG00000026443	Lrrn2	-0.160506	0.00476204	0.0427266
ENSMUSG00000028671	Gale	0.369321	0.00477516	0.0428175
ENSMUSG00000047344	Lancl3	0.387404	0.00479024	0.0428988
ENSMUSG00000097772	5430416N02Rik	0.671389	0.00478818	0.0428988
ENSMUSG00000035513	Ntng2	-0.190509	0.00482106	0.0431477
ENSMUSG00000034825	Nrip3	0.153022	0.00483409	0.0432102
ENSMUSG00000063626	Unc5d	0.209144	0.00483322	0.0432102
ENSMUSG00000063428	Ddo	0.775742	0.00484695	0.043298
ENSMUSG00000026179	Pnkd	-0.166076	0.00485503	0.04332
ENSMUSG00000021256	Vash1	-0.20224	0.00485548	0.04332
ENSMUSG00000055531	Cpsf6	0.17181	0.00486073	0.0433397
ENSMUSG00000038485	Socs7	-0.156631	0.00489051	0.043578
ENSMUSG00000028820	Sfpq	-0.116336	0.004899	0.0436265
ENSMUSG00000032997	Chpf	-0.203449	0.00491062	0.0436754
ENSMUSG00000035151	Elmod2	0.304881	0.00490982	0.0436754
ENSMUSG00000031337	Mtm1	0.528552	0.00493447	0.0438603
ENSMUSG00000034853	Acot11	0.304957	0.00494562	0.043932
ENSMUSG00000029602	Rasal1	-0.243293	0.00495279	0.0439683
ENSMUSG00000026494	Kif26b	0.210795	0.00496698	0.0440669
ENSMUSG00000037251	Pomk	-0.193956	0.00498122	0.0441384
ENSMUSG00000041702	Btbd7	0.262544	0.00498024	0.0441384
ENSMUSG00000017615	Tnfaip1	0.209839	0.00499407	0.0442248
ENSMUSG00000020576	Nbas	-0.206114	0.00500217	0.0442523
ENSMUSG00000026077	Npas2	-0.276002	0.00500338	0.0442523
ENSMUSG00000037989	Wnk2	-0.201436	0.00501667	0.0443424
ENSMUSG00000037860	Aim2	0.907312	0.00502115	0.0443545
ENSMUSG00000033047	Eif3l	-0.159296	0.0050475	0.0445597
ENSMUSG00000020340	Cyfip2	-0.123549	0.00505751	0.0446205
ENSMUSG00000076439	Mog	0.763323	0.00507531	0.0447499
ENSMUSG00000025227	Mfsd13a	-0.302282	0.00508768	0.0448313
ENSMUSG00000028524	Sgip1	-0.13361	0.00509795	0.044894
ENSMUSG00000020534	Shmt1	0.528588	0.00510281	0.0449092
ENSMUSG00000023905	Tnfrsf12a	0.54932	0.00511217	0.0449525
ENSMUSG00000048327	Ckap2l	-0.4593	0.00511403	0.0449525
ENSMUSG00000026972	Arrdc1	0.424182	0.00512445	0.0450164
ENSMUSG00000042581	Thsd7b	0.402044	0.00513585	0.0450888
ENSMUSG00000009073	Nf2	-0.158039	0.00514147	0.0451103
ENSMUSG00000042567	Nek10	0.440895	0.00516054	0.0452498
ENSMUSG00000055491	Pprc1	-0.230188	0.00519793	0.0455497
ENSMUSG00000037035	Inhbb	-0.300209	0.00522994	0.0458021
ENSMUSG00000040029	Ipo8	0.207723	0.00525878	0.0460264
ENSMUSG00000022234	Cct5	-0.13722	0.00526536	0.0460557
ENSMUSG00000087034	Cbfa2t2-ps1	-0.735877	0.00528219	0.0461747
ENSMUSG00000045875	Adra1a	0.468645	0.00529347	0.046245
ENSMUSG00000063531	Sema3e	0.347877	0.0053041	0.0463095
ENSMUSG00000042520	Ubap2l	-0.122106	0.00532899	0.0464984
ENSMUSG00000006215	Zbtb17	-0.265936	0.00534907	0.0466451
ENSMUSG00000031347	Cetn2	-0.285983	0.00535752	0.0466874
ENSMUSG00000079259	Trim71	-0.617631	0.00536047	0.0466874
ENSMUSG00000064264	Zfp428	0.255968	0.00537506	0.046786
ENSMUSG00000021501	Caml	-0.214993	0.00539444	0.046926
ENSMUSG00000040596	Pogk	0.226031	0.00540627	0.0470003
ENSMUSG00000050379	Septin6	0.203325	0.00541307	0.0470307
ENSMUSG00000039801	Cplane1	0.191158	0.00542261	0.047085
ENSMUSG00000030329	Pianp	-0.212667	0.00544132	0.0472188
ENSMUSG00000091586	Cyp4f17	0.791723	0.00545216	0.0472841
ENSMUSG00000022433	Csnk1e	0.156552	0.00547252	0.0474319
ENSMUSG00000032384	Csnk1g1	-0.209078	0.00549182	0.0475482
ENSMUSG00000011114	Tbrg1	-0.294352	0.00549594	0.0475482
ENSMUSG00000005949	Ctns	0.359243	0.0054959	0.0475482
ENSMUSG00000033740	St18	0.828913	0.0055073	0.0476176
ENSMUSG00000025366	Esyt1	0.84325	0.00552771	0.0477652
ENSMUSG00000032890	Rims3	0.196999	0.00554994	0.0478993
ENSMUSG00000022176	Rem2	-0.292195	0.00554992	0.0478993
ENSMUSG00000028745	Capzb	-0.161727	0.00555719	0.0479328
ENSMUSG00000038816	Ctnnal1	0.447244	0.00556163	0.0479422
ENSMUSG00000019916	P4ha1	-0.223113	0.00557659	0.0480132
ENSMUSG00000020319	Wdpcp	-0.46117	0.00557337	0.0480132
ENSMUSG00000032803	Cdv3	-0.157452	0.00558348	0.0480435
ENSMUSG00000027589	Pcmtd2	0.185033	0.00559427	0.0481073
ENSMUSG00000005089	Slc1a2	-0.184129	0.00560303	0.0481254
ENSMUSG00000028893	Sesn2	0.228881	0.00560312	0.0481254
ENSMUSG00000042604	Kcna4	-0.240842	0.00561781	0.0482226
ENSMUSG00000034227	Foxj1	0.532329	0.00565713	0.048531
ENSMUSG00000039913	Pak5	-0.19886	0.00567786	0.0486796
ENSMUSG00000039686	Zer1	-0.157696	0.00569518	0.0487987
ENSMUSG00000028068	Iqgap3	-0.617421	0.00570713	0.0488718
ENSMUSG00000032392	Parp16	0.670535	0.00571315	0.048894
ENSMUSG00000024044	Epb41l3	-0.149554	0.0057238	0.0489365
ENSMUSG00000109890	AU023762	-0.764327	0.00572497	0.0489365
ENSMUSG00000052632	Asap2	-0.211869	0.00575047	0.049125
ENSMUSG00000052727	Map1b	-0.145187	0.00575973	0.0491747
ENSMUSG00000005057	Sh2b2	0.324236	0.0057972	0.049465
ENSMUSG00000041889	Shisa4	-0.203098	0.00585684	0.0499176
ENSMUSG00000057729	Prtn3	0.5969	0.00585723	0.0499176

## Sheet: Control vs P301L (376 DEGs)
gene_id	gene_name	P301LvsControl_log2FoldChange	P301LvsControl_pvalue	P301LvsControl_padj
ENSMUSG00000062380	Tubb3	0.432789	1.72646e-13	1.03691e-09
ENSMUSG00000030605	Mfge8	-0.518522	5.90845e-13	2.36574e-09
ENSMUSG00000029231	Pdgfra	-0.500731	1.23084e-12	3.69621e-09
ENSMUSG00000036752	Tubb4b	0.378791	3.03539e-10	7.29222e-07
ENSMUSG00000110631	Gm42047	-0.522587	3.69076e-10	7.3889e-07
ENSMUSG00000067786	Nnat	0.483272	9.07088e-10	1.36199e-06
ENSMUSG00000072940	Gm10443	2.04952	8.7684e-10	1.36199e-06
ENSMUSG00000068748	Ptprz1	-0.382011	3.58233e-09	4.78122e-06
ENSMUSG00000005360	Slc1a3	-0.309118	9.29792e-09	1.11687e-05
ENSMUSG00000046160	Olig1	-0.313804	1.3556e-08	1.38784e-05
ENSMUSG00000024953	Prdx5	0.650562	1.38645e-08	1.38784e-05
ENSMUSG00000022577	Ly6h	0.356055	1.8494e-08	1.70885e-05
ENSMUSG00000062591	Tubb4a	0.308638	4.74979e-08	4.07532e-05
ENSMUSG00000004892	Bcan	-0.38831	5.74743e-08	4.60254e-05
ENSMUSG00000058672	Tubb2a	0.352415	8.21206e-08	6.1652e-05
ENSMUSG00000006412	Pfdn2	0.704894	1.72146e-07	0.000121637
ENSMUSG00000037071	Scd1	-0.293857	2.71716e-07	0.000181325
ENSMUSG00000001525	Tubb5	0.302929	3.26168e-07	0.000197292
ENSMUSG00000007097	Atp1a2	-0.361274	3.28492e-07	0.000197292
ENSMUSG00000056629	Fkbp2	0.737575	4.89914e-07	0.000267493
ENSMUSG00000050953	Gja1	-0.423722	4.8451e-07	0.000267493
ENSMUSG00000045136	Tubb2b	0.322713	6.51182e-07	0.000289704
ENSMUSG00000043496	Tril	-0.501319	6.26871e-07	0.000289704
ENSMUSG00000032532	Cck	0.464114	6.29246e-07	0.000289704
ENSMUSG00000030029	Lrig1	-0.44326	6.23471e-07	0.000289704
ENSMUSG00000028517	Plpp3	-0.334166	6.25487e-07	0.000289704
ENSMUSG00000050552	Lamtor4	0.749003	6.89197e-07	0.000295665
ENSMUSG00000061517	Sox21	-0.706465	7.66597e-07	0.00031753
ENSMUSG00000044627	Swi5	0.608625	9.43357e-07	0.00037772
ENSMUSG00000081272	Ap2m1-ps	-0.388	1.17411e-06	0.000430847
ENSMUSG00000024844	Banf1	0.581815	1.14775e-06	0.000430847
ENSMUSG00000048148	Nwd1	-0.407319	1.18364e-06	0.000430847
ENSMUSG00000063316	Rpl27	0.579003	1.51075e-06	0.000533739
ENSMUSG00000071415	Rpl23	0.637731	1.77299e-06	0.000608491
ENSMUSG00000054252	Fgfr3	-0.554484	1.88272e-06	0.0006282
ENSMUSG00000004558	Ndrg2	-0.321725	1.97046e-06	0.000633599
ENSMUSG00000079523	Tmsb10	0.493522	2.08308e-06	0.000633599
ENSMUSG00000044708	Kcnj10	-0.489306	2.10181e-06	0.000633599
ENSMUSG00000003974	Grm3	-0.663614	2.16263e-06	0.000633599
ENSMUSG00000001289	Pfdn5	0.56304	2.13926e-06	0.000633599
ENSMUSG00000029632	Ndufa4	0.519202	2.28369e-06	0.000647972
ENSMUSG00000025889	Snca	0.349379	2.31958e-06	0.000647972
ENSMUSG00000041881	Ndufa7	0.676727	2.39863e-06	0.000654826
ENSMUSG00000002768	Mea1	0.639503	2.5372e-06	0.000677263
ENSMUSG00000025204	Ndufb8	0.441422	2.66421e-06	0.000695706
ENSMUSG00000025035	Arl3	0.50905	2.85077e-06	0.000728583
ENSMUSG00000022961	Son	-0.358423	3.03519e-06	0.000759556
ENSMUSG00000032171	Pin1	0.363027	3.56404e-06	0.000873698
ENSMUSG00000025868	Higd2a	0.664861	3.98873e-06	0.000942892
ENSMUSG00000051062	Fbll1	0.443833	4.00329e-06	0.000942892
ENSMUSG00000024411	Aqp4	-0.446012	4.1983e-06	0.000951509
ENSMUSG00000042541	Sem1	0.635987	4.17911e-06	0.000951509
ENSMUSG00000036748	Cuedc2	0.405785	4.9463e-06	0.00110028
ENSMUSG00000027893	Ahcyl1	-0.252066	5.49118e-06	0.00119927
ENSMUSG00000026032	Ndufb3	0.702595	5.79158e-06	0.00124229
ENSMUSG00000028194	Ddah1	-0.282869	5.9376e-06	0.00125127
ENSMUSG00000022658	Tagln3	0.498998	6.96912e-06	0.00144333
ENSMUSG00000059058	Tma7-ps	1.71844	7.11875e-06	0.00144933
ENSMUSG00000049760	Micos13	0.770595	7.37402e-06	0.00147002
ENSMUSG00000028062	Lamtor2	0.632888	7.48639e-06	0.00147002
ENSMUSG00000026923	Notch1	-0.520873	7.5875e-06	0.00147002
ENSMUSG00000037266	Rsrp1	-0.450996	7.71108e-06	0.00147025
ENSMUSG00000046312	Myorg	-0.579491	8.25161e-06	0.0015249
ENSMUSG00000006941	Eif1b	0.375113	8.24077e-06	0.0015249
ENSMUSG00000052229	Gpr17	-1.27962	8.96613e-06	0.00163184
ENSMUSG00000052584	Serp2	0.635754	1.05534e-05	0.00189205
ENSMUSG00000028273	Pdlim5	-0.459925	1.08781e-05	0.00192159
ENSMUSG00000056895	H2bu2	0.438471	1.20456e-05	0.00206091
ENSMUSG00000006333	Rps9	0.481001	1.21815e-05	0.00206091
ENSMUSG00000081895	Rpl17-ps10	0.511294	1.19267e-05	0.00206091
ENSMUSG00000064264	Zfp428	0.534427	1.23885e-05	0.00206681
ENSMUSG00000000740	Rpl13	0.437949	1.29124e-05	0.0021157
ENSMUSG00000038619	Ensa	0.335607	1.30338e-05	0.0021157
ENSMUSG00000024346	Pfdn1	0.53157	1.32184e-05	0.00211706
ENSMUSG00000064373	Selenop	-0.521982	1.49415e-05	0.00236155
ENSMUSG00000010064	Slc38a3	-0.335089	1.60667e-05	0.00247427
ENSMUSG00000024900	Cpt1a	-0.462107	1.58793e-05	0.00247427
ENSMUSG00000068706	Gm10250	0.812525	1.66606e-05	0.00253325
ENSMUSG00000019158	Tmem160	0.623933	1.86916e-05	0.00280654
ENSMUSG00000036591	Arhgap21	-0.254487	2.00277e-05	0.00293668
ENSMUSG00000003072	Atp5d	0.352379	2.00473e-05	0.00293668
ENSMUSG00000028936	Rpl22	0.403427	2.09761e-05	0.00299003
ENSMUSG00000020914	Top2a	-0.446861	2.09302e-05	0.00299003
ENSMUSG00000029623	Pdap1	0.492636	2.11582e-05	0.00299003
ENSMUSG00000089762	Ier5l	0.558045	2.17108e-05	0.00303244
ENSMUSG00000007944	Ttc9b	0.389318	2.23713e-05	0.00308879
ENSMUSG00000030122	Ptms	0.320067	2.293e-05	0.00310336
ENSMUSG00000023089	Ndufa5	0.604518	2.29936e-05	0.00310336
ENSMUSG00000005575	Ube2m	0.422613	2.39064e-05	0.00319071
ENSMUSG00000104960	Snhg8	1.12117	2.53191e-05	0.00334212
ENSMUSG00000023020	Cox14	0.522716	2.66388e-05	0.0034781
ENSMUSG00000033307	Mif	0.41686	2.72419e-05	0.00348117
ENSMUSG00000070858	Gm1673	0.600478	2.72378e-05	0.00348117
ENSMUSG00000024039	Cbs	-0.529222	2.931e-05	0.00362961
ENSMUSG00000046364	Rpl27a	0.463353	2.92215e-05	0.00362961
ENSMUSG00000038685	Rtel1	-0.601912	2.91033e-05	0.00362961
ENSMUSG00000031398	Plxna3	-0.352153	3.04621e-05	0.00373379
ENSMUSG00000035285	Nat14	0.390386	3.12894e-05	0.00379645
ENSMUSG00000024414	Mrpl27	0.605261	3.16775e-05	0.0038051
ENSMUSG00000030428	Ttyh1	-0.237257	3.33591e-05	0.00392853
ENSMUSG00000019428	Fkbp8	0.310968	3.31386e-05	0.00392853
ENSMUSG00000015092	Edf1	0.529623	3.42341e-05	0.00399242
ENSMUSG00000003380	Rabac1	0.488675	3.57503e-05	0.00412916
ENSMUSG00000028060	Khdc4	-0.382508	3.82108e-05	0.00437131
ENSMUSG00000006335	Tfpt	0.778721	3.92275e-05	0.00444529
ENSMUSG00000027602	Map1lc3a	0.381031	4.19688e-05	0.00471149
ENSMUSG00000042462	Dctpp1	1.03369	4.25793e-05	0.00473577
ENSMUSG00000020083	Fam241b	0.56669	4.41103e-05	0.00486104
ENSMUSG00000039105	Atp6v1g1	0.447071	4.46448e-05	0.00487521
ENSMUSG00000029359	Tesc	0.565178	4.66766e-05	0.00495342
ENSMUSG00000022044	Stmn4	0.33848	4.73878e-05	0.00495342
ENSMUSG00000020022	Ndufa12	0.723825	4.74198e-05	0.00495342
ENSMUSG00000025911	Adhfe1	-0.703013	4.61779e-05	0.00495342
ENSMUSG00000019039	Dalrd3	-0.438349	4.74229e-05	0.00495342
ENSMUSG00000022982	Sod1	0.439858	5.16198e-05	0.00534532
ENSMUSG00000022505	Emp2	-0.42768	5.57239e-05	0.00572099
ENSMUSG00000094392	Gm3788	1.56689	5.6883e-05	0.00579049
ENSMUSG00000026600	Soat1	-0.534612	5.7854e-05	0.00583986
ENSMUSG00000042043	Tbca	0.544632	6.13291e-05	0.00613904
ENSMUSG00000010277	2610507B11Rik	-0.260619	6.23217e-05	0.00618684
ENSMUSG00000023939	Mrpl14	0.647993	6.31286e-05	0.00621558
ENSMUSG00000018102	H2bc4	0.485246	6.47914e-05	0.00632743
ENSMUSG00000028447	Dctn3	0.3756	6.63787e-05	0.00643017
ENSMUSG00000040010	Slc7a5	-0.270994	6.70643e-05	0.00643685
ENSMUSG00000023175	Bsg	0.391538	6.75195e-05	0.00643685
ENSMUSG00000046607	Hrk	0.357417	7.03887e-05	0.00665755
ENSMUSG00000042675	Ypel3	0.471494	7.24714e-05	0.00680099
ENSMUSG00000086841	2410006H16Rik	0.866714	7.96612e-05	0.00741775
ENSMUSG00000025203	Scd2	-0.215444	8.71635e-05	0.00778304
ENSMUSG00000005089	Slc1a2	-0.317	8.51254e-05	0.00778304
ENSMUSG00000046721	Rpl14-ps1	0.657413	8.58969e-05	0.00778304
ENSMUSG00000026238	Ptma	0.390284	8.80229e-05	0.00778304
ENSMUSG00000014294	Ndufa2	0.636388	8.62706e-05	0.00778304
ENSMUSG00000027133	Nop10	0.570804	8.81197e-05	0.00778304
ENSMUSG00000007987	Ift22	0.365212	8.69242e-05	0.00778304
ENSMUSG00000081485	Gm12338	1.27183	9.02047e-05	0.00790904
ENSMUSG00000023904	Hcfc1r1	0.523904	9.27076e-05	0.00806959
ENSMUSG00000031059	Ndufb11	0.530056	9.70002e-05	0.00838249
ENSMUSG00000028639	Ybx1	0.263936	0.000100936	0.00863468
ENSMUSG00000060803	Gstp1	0.399095	0.000101356	0.00863468
ENSMUSG00000025499	Hras	0.354914	0.000103257	0.00868058
ENSMUSG00000008090	Fgfrl1	-0.48776	0.00010334	0.00868058
ENSMUSG00000024925	Rnaseh2c	0.698042	0.000108579	0.0090573
ENSMUSG00000037242	Clic4	-0.308898	0.000110724	0.00914447
ENSMUSG00000022452	Smdt1	0.581567	0.000111147	0.00914447
ENSMUSG00000019362	D8Ertd738e	0.579318	0.000120521	0.00984831
ENSMUSG00000025468	Caly	0.343489	0.000122917	0.00997622
ENSMUSG00000042331	Specc1	-0.278821	0.000125512	0.0100688
ENSMUSG00000031983	2310022B05Rik	-0.42231	0.000125734	0.0100688
ENSMUSG00000067199	Frat1	0.512501	0.000129676	0.0102479
ENSMUSG00000046432	Bex3	0.424978	0.000128918	0.0102479
ENSMUSG00000024217	Snrpc	0.437667	0.000133664	0.0104939
ENSMUSG00000031848	Lsm4	0.45978	0.000135312	0.0105543
ENSMUSG00000002083	Bbc3	0.460933	0.000144524	0.0110183
ENSMUSG00000026944	Abca2	-0.242378	0.000143615	0.0110183
ENSMUSG00000030120	Mlf2	0.302552	0.000142905	0.0110183
ENSMUSG00000020267	Hint1	0.461732	0.000144929	0.0110183
ENSMUSG00000075334	Rprm	0.338087	0.000146216	0.0110452
ENSMUSG00000057278	Snrpg	0.86131	0.000147122	0.0110452
ENSMUSG00000037624	Kcnk2	-0.312205	0.000150955	0.0111243
ENSMUSG00000040048	Ndufb10	0.523498	0.000149511	0.0111243
ENSMUSG00000073433	Arhgdig	0.409809	0.000150271	0.0111243
ENSMUSG00000034648	Lrrn1	-0.303405	0.000154581	0.0113221
ENSMUSG00000026817	Ak1	0.279479	0.000156474	0.0113913
ENSMUSG00000074575	Kcng1	-0.355418	0.000159015	0.0114119
ENSMUSG00000046447	Camk2n1	0.293277	0.000158374	0.0114119
ENSMUSG00000028445	Enho	0.35986	0.000159607	0.0114119
ENSMUSG00000023236	Scg5	0.33358	0.000160794	0.0114287
ENSMUSG00000039450	Dcxr	0.664755	0.000168461	0.0119033
ENSMUSG00000024948	Map4k2	-0.609486	0.000169918	0.011936
ENSMUSG00000047547	Cltb	0.31751	0.000171366	0.0119677
ENSMUSG00000065990	Aurkaip1	0.466406	0.000173281	0.0120315
ENSMUSG00000028234	Rps20	0.44088	0.000174738	0.0120629
ENSMUSG00000063439	B9d2	0.577	0.000176547	0.0121182
ENSMUSG00000101609	Kcnq1ot1	0.710597	0.000182601	0.0124333
ENSMUSG00000025582	Nptx1	0.27762	0.000184243	0.0124333
ENSMUSG00000030432	Rpl28	0.4824	0.000183572	0.0124333
ENSMUSG00000003657	Calb2	0.349086	0.000192549	0.0129212
ENSMUSG00000004961	Syt5	0.24991	0.000196908	0.0131403
ENSMUSG00000030611	Mrps11	0.506524	0.000202683	0.0133958
ENSMUSG00000023092	Fhl1	-0.275772	0.000202967	0.0133958
ENSMUSG00000019437	Tlcd1	-0.719691	0.000207961	0.0135422
ENSMUSG00000022822	Abcc5	-0.389154	0.000210966	0.0135422
ENSMUSG00000085396	Firre	-0.470575	0.000209383	0.0135422
ENSMUSG00000071052	Rpl7a-ps5	1.08002	0.000211949	0.0135422
ENSMUSG00000017404	Rpl19	0.413377	0.000210623	0.0135422
ENSMUSG00000016487	Ppfibp1	-0.409574	0.000206823	0.0135422
ENSMUSG00000026959	Grin1	-0.244419	0.000215415	0.0136908
ENSMUSG00000021892	Sh3bp5	0.381679	0.000219046	0.0138483
ENSMUSG00000075268	Gm10819	0.873541	0.000221059	0.0139024
ENSMUSG00000053317	Sec61b	0.685516	0.00022648	0.0141692
ENSMUSG00000027962	Vcam1	-0.461778	0.000234911	0.0146205
ENSMUSG00000004285	Atp6v1f	0.479191	0.000241072	0.0149266
ENSMUSG00000000088	Cox5a	0.3978	0.000247984	0.0152758
ENSMUSG00000023067	Cdkn1a	0.354623	0.000261945	0.0158371
ENSMUSG00000001383	Zmat2	0.352822	0.000260737	0.0158371
ENSMUSG00000021520	Uqcrb	0.636649	0.000262369	0.0158371
ENSMUSG00000022450	Ndufa6	0.564301	0.000259344	0.0158371
ENSMUSG00000054452	Tle5	0.333142	0.000268822	0.0161455
ENSMUSG00000091537	Tma7	0.449266	0.00027247	0.0162025
ENSMUSG00000031785	Adgrg1	-0.286592	0.000271439	0.0162025
ENSMUSG00000095098	Ccdc85b	0.411097	0.000283892	0.0166755
ENSMUSG00000024238	Zeb1	-0.307282	0.000284588	0.0166755
ENSMUSG00000034525	Ice1	-0.274729	0.000283007	0.0166755
ENSMUSG00000020180	Snrpd3	0.352067	0.000287663	0.0166928
ENSMUSG00000018293	Pfn1	0.386268	0.000287582	0.0166928
ENSMUSG00000058833	Rex1bd	0.469693	0.000297508	0.0171811
ENSMUSG00000059518	Znhit1	0.506096	0.000301842	0.0172654
ENSMUSG00000060126	Tpt1	0.375322	0.00030163	0.0172654
ENSMUSG00000037400	Atp11b	-0.404046	0.000309545	0.0175389
ENSMUSG00000035781	R3hdm4	0.240856	0.000309319	0.0175389
ENSMUSG00000030123	Plxnd1	-0.267344	0.00032232	0.018177
ENSMUSG00000080921	Rpl38-ps2	1.8089	0.000328768	0.018454
ENSMUSG00000032076	Cadm1	0.199527	0.000338238	0.0188973
ENSMUSG00000010376	Nedd8	0.42062	0.000340144	0.0189036
ENSMUSG00000062683	Atp5g2	0.414068	0.000341498	0.0189036
ENSMUSG00000029066	Mrpl20	0.478227	0.000349219	0.0192423
ENSMUSG00000009376	Met	-0.328897	0.000351015	0.0192529
ENSMUSG00000028514	Usp24	-0.251079	0.000356748	0.0194785
ENSMUSG00000002496	Tsc2	-0.260017	0.000378015	0.0203592
ENSMUSG00000060961	Slc4a4	-0.287792	0.000379659	0.0203592
ENSMUSG00000027255	Arfgap2	-0.403215	0.000376635	0.0203592
ENSMUSG00000027566	Psma7	0.376693	0.000377183	0.0203592
ENSMUSG00000020536	Llgl1	-0.324102	0.000382625	0.0204271
ENSMUSG00000094410	Zbed6	-0.363969	0.000389425	0.0206981
ENSMUSG00000056201	Cfl1	0.304713	0.000400266	0.0210877
ENSMUSG00000037710	Cisd1	0.414018	0.000399201	0.0210877
ENSMUSG00000018931	Natd1	-0.41545	0.000402033	0.0210883
ENSMUSG00000073418	C4b	-1.10701	0.00040958	0.0212982
ENSMUSG00000045948	Mrps12	0.549408	0.000409483	0.0212982
ENSMUSG00000005413	Hmox1	0.34315	0.000412397	0.0213494
ENSMUSG00000078812	Eif5a	0.285559	0.000414119	0.0213494
ENSMUSG00000045160	Bola3	0.753201	0.00043653	0.0223132
ENSMUSG00000003970	Rpl8	0.263212	0.000434796	0.0223132
ENSMUSG00000006471	Ndor1	-0.72916	0.000443149	0.0223321
ENSMUSG00000033720	Sfxn5	-0.333426	0.000440872	0.0223321
ENSMUSG00000069049	Eif2s3y	-0.466889	0.000438775	0.0223321
ENSMUSG00000028837	Psmb2	0.37647	0.000444336	0.0223321
ENSMUSG00000066116	Gm10154	1.54189	0.000456815	0.0228636
ENSMUSG00000024847	Aip	0.335237	0.000460385	0.0229466
ENSMUSG00000019689	Fmc1	0.738943	0.00047165	0.023411
ENSMUSG00000022342	Kcnv1	-0.317759	0.000496846	0.0245601
ENSMUSG00000018770	Atp5g3	0.373277	0.000507613	0.0249895
ENSMUSG00000039640	Mrpl12	0.407598	0.000519097	0.0254506
ENSMUSG00000044576	Garem2	-0.445178	0.000527627	0.0257636
ENSMUSG00000017677	Wsb1	-0.32498	0.000535231	0.0259242
ENSMUSG00000004698	Hdac9	-0.25264	0.00053458	0.0259242
ENSMUSG00000007950	Abhd8	0.285818	0.000546335	0.0263557
ENSMUSG00000027015	Cybrd1	-0.542355	0.000553121	0.0265558
ENSMUSG00000044783	Hjurp	-0.300645	0.000554904	0.0265558
ENSMUSG00000046378	Asphd1	0.536317	0.000559802	0.0265784
ENSMUSG00000041203	Trir	0.494264	0.000558865	0.0265784
ENSMUSG00000007721	Ccdc124	0.445177	0.000565163	0.0267273
ENSMUSG00000063882	Uqcrh	0.367403	0.000568165	0.0267424
ENSMUSG00000091478	Gm10039	0.559813	0.000569936	0.0267424
ENSMUSG00000045193	Cirbp	0.337983	0.000576638	0.0268472
ENSMUSG00000071644	Eef1g	0.230287	0.000574899	0.0268472
ENSMUSG00000036120	Rfxank	-0.883965	0.000585968	0.027027
ENSMUSG00000032239	Rp9	0.427969	0.000587251	0.027027
ENSMUSG00000018509	Cenpv	0.461162	0.00058647	0.027027
ENSMUSG00000025931	Paqr8	-0.257847	0.000590354	0.0270661
ENSMUSG00000022474	Pmm1	0.328893	0.000613739	0.0280313
ENSMUSG00000029649	Pomp	0.355692	0.000621407	0.028274
ENSMUSG00000070493	Chchd2	0.370623	0.000626012	0.028376
ENSMUSG00000056209	Npm3	0.675372	0.000633667	0.028615
ENSMUSG00000116757	Gm4786	1.49765	0.000653524	0.0294012
ENSMUSG00000103567	Pcdhga5	-0.449918	0.000666986	0.0298103
ENSMUSG00000020308	Tpgs1	0.405942	0.000670061	0.0298103
ENSMUSG00000024309	Pfdn6	0.471836	0.000669785	0.0298103
ENSMUSG00000020219	Timm13	0.42553	0.000677776	0.0300422
ENSMUSG00000008958	Vps72	0.401658	0.000685015	0.0302515
ENSMUSG00000041936	Agrn	-0.279625	0.000699067	0.0304246
ENSMUSG00000051910	Sox6	-0.291482	0.000691826	0.0304246
ENSMUSG00000006205	Htra1	-0.330739	0.000698997	0.0304246
ENSMUSG00000031750	Il34	0.508517	0.000696318	0.0304246
ENSMUSG00000078974	Sec61g	0.633081	0.000719452	0.0311988
ENSMUSG00000045903	Npas4	-0.51079	0.000747055	0.0321814
ENSMUSG00000020133	2310011J03Rik	0.410275	0.00074747	0.0321814
ENSMUSG00000056486	Chn1	-0.308202	0.000752716	0.0322915
ENSMUSG00000078713	Tomm5	0.500772	0.000763246	0.0326267
ENSMUSG00000036067	Slc2a6	-0.291518	0.000771892	0.0327631
ENSMUSG00000060636	Rpl35a	1.25349	0.000769302	0.0327631
ENSMUSG00000039194	Rlbp1	-0.388174	0.000787563	0.0333106
ENSMUSG00000035397	Klf16	0.299588	0.000795168	0.0335142
ENSMUSG00000020680	Taf15	0.408919	0.000803928	0.033765
ENSMUSG00000064284	Cdpf1	0.67744	0.000810522	0.0339233
ENSMUSG00000075702	Selenom	0.528132	0.000818528	0.0341394
ENSMUSG00000034932	Mrpl54	0.670949	0.000832096	0.0345853
ENSMUSG00000030647	Ndufc2	0.454149	0.000844288	0.034971
ENSMUSG00000087687	Pet100	0.940861	0.000849599	0.0350701
ENSMUSG00000022122	Ednrb	-0.288264	0.000852672	0.0350764
ENSMUSG00000059070	Rpl18	0.665541	0.000866596	0.0355275
ENSMUSG00000010663	Fads1	-0.214104	0.000883598	0.0358178
ENSMUSG00000090125	Pou3f1	0.395063	0.000885467	0.0358178
ENSMUSG00000045092	S1pr1	-0.375606	0.000885591	0.0358178
ENSMUSG00000022427	Tomm22	0.30887	0.000885605	0.0358178
ENSMUSG00000038255	Neurod2	0.262772	0.000890462	0.0358355
ENSMUSG00000057841	Rpl32	0.398197	0.000892009	0.0358355
ENSMUSG00000020841	Cpd	-0.211351	0.000900117	0.0360407
ENSMUSG00000020736	Nt5c	0.441302	0.000908684	0.0361428
ENSMUSG00000020307	Cdc34	0.370938	0.000907519	0.0361428
ENSMUSG00000001158	Snrnp27	0.49261	0.00091319	0.0362021
ENSMUSG00000026202	Tuba4a	0.229456	0.000916559	0.0362162
ENSMUSG00000073676	Hspe1	0.484654	0.000945627	0.0372422
ENSMUSG00000034616	Ssh3	-0.588951	0.000971052	0.0381185
ENSMUSG00000019659	Ccdc12	0.527651	0.000979034	0.0381823
ENSMUSG00000029725	Ppp1r35	0.533487	0.00097711	0.0381823
ENSMUSG00000020520	Galnt10	-0.358674	0.000985455	0.0381848
ENSMUSG00000091086	Rpl6l	0.66205	0.000984416	0.0381848
ENSMUSG00000075706	Gpx4	0.370974	0.000993337	0.0383665
ENSMUSG00000102918	Pcdhgc3	-0.312655	0.00101953	0.0392519
ENSMUSG00000068099	Smim45	0.347305	0.00103187	0.0396003
ENSMUSG00000030335	Mrpl51	0.41425	0.00103737	0.0396843
ENSMUSG00000030744	Rps3	0.56529	0.0010523	0.0401278
ENSMUSG00000054871	Tmem158	0.197794	0.00106801	0.0403638
ENSMUSG00000029068	Ccnl2	-0.32677	0.00106738	0.0403638
ENSMUSG00000055850	Rnf181	0.335656	0.00107193	0.0403638
ENSMUSG00000020444	Guk1	0.320918	0.00106947	0.0403638
ENSMUSG00000046240	Hepacam	-0.283057	0.00108527	0.0407383
ENSMUSG00000040857	Erf	0.362342	0.00109688	0.040938
ENSMUSG00000042408	Zmym6	-0.330237	0.00109741	0.040938
ENSMUSG00000024902	Mrpl11	0.438834	0.00111735	0.0415529
ENSMUSG00000023966	Rsph9	0.511016	0.00112561	0.0416025
ENSMUSG00000024140	Epas1	-0.339257	0.00112428	0.0416025
ENSMUSG00000041355	Ssr2	0.379588	0.00113582	0.0417232
ENSMUSG00000026269	Rnpepl1	-0.300021	0.00113271	0.0417232
ENSMUSG00000019738	Polr2i	0.619878	0.00114899	0.0420784
ENSMUSG00000033940	Brk1	0.357519	0.0011688	0.0426738
ENSMUSG00000067274	Rplp0	0.283401	0.00118387	0.0430929
ENSMUSG00000042613	Pbxip1	-0.311384	0.00118821	0.0431203
ENSMUSG00000022843	Clcn2	-0.422035	0.00119206	0.0431296
ENSMUSG00000035048	Anapc13	0.84944	0.00119694	0.043176
ENSMUSG00000031328	Flna	-0.599183	0.00120441	0.0433157
ENSMUSG00000029401	Rilpl2	0.385779	0.00121649	0.0436193
ENSMUSG00000018362	Kpna2	-0.36017	0.00125189	0.0437644
ENSMUSG00000020654	Adcy3	-0.271538	0.00125281	0.0437644
ENSMUSG00000078851	H2aw	0.545415	0.00124626	0.0437644
ENSMUSG00000020122	Egfr	-0.306126	0.00123292	0.0437644
ENSMUSG00000035615	Frmpd1	-0.552695	0.00124277	0.0437644
ENSMUSG00000063450	Syne2	-0.404867	0.00123588	0.0437644
ENSMUSG00000028773	Fabp3	0.320417	0.00124948	0.0437644
ENSMUSG00000040269	Mrps28	0.641869	0.00125333	0.0437644
ENSMUSG00000018287	Spag7	0.383708	0.0012371	0.0437644
ENSMUSG00000039195	Bbln	0.41099	0.00128756	0.0448295
ENSMUSG00000021754	Map3k1	-0.368487	0.00130382	0.0452645
ENSMUSG00000097451	Rian	-0.223942	0.00132113	0.0457331
ENSMUSG00000109006	B230209E15Rik	-0.33141	0.00133236	0.0459892
ENSMUSG00000099647	Gm5776	0.92489	0.00134662	0.0463353
ENSMUSG00000039278	Pcsk1n	0.233843	0.0013501	0.0463353
ENSMUSG00000090862	Rps13	0.351854	0.00135825	0.0464824
ENSMUSG00000035268	Pkig	0.30531	0.00136538	0.0465937
ENSMUSG00000031256	Cstf2	-0.248521	0.00137389	0.0467511
ENSMUSG00000025102	3110040N11Rik	0.59784	0.00139327	0.0472767
ENSMUSG00000062296	Trank1	-0.261444	0.00141138	0.0477563
ENSMUSG00000056596	Trnp1	0.251546	0.00142825	0.0480563
ENSMUSG00000053646	Plxnb1	-0.331267	0.0014277	0.0480563
ENSMUSG00000114003	Gm9616	0.589863	0.00143346	0.0480969
ENSMUSG00000024665	Fads2	-0.173278	0.00146586	0.0482016
ENSMUSG00000054021	Sirt5	0.681897	0.00146419	0.0482016
ENSMUSG00000025558	Dock9	-0.236733	0.00145959	0.0482016
ENSMUSG00000004626	Stxbp2	-0.51239	0.0014745	0.0482016
ENSMUSG00000030688	Stard10	0.430701	0.00147366	0.0482016
ENSMUSG00000022193	Psmb5	0.325621	0.00145226	0.0482016
ENSMUSG00002076083	Klhl17	-0.402316	0.00147018	0.0482016
ENSMUSG00000024870	Rab1b	0.259448	0.00147553	0.0482016
ENSMUSG00000061474	Mrps36	0.573545	0.00147671	0.0482016
ENSMUSG00000033767	Tmem131l	-0.295624	0.00144244	0.0482016
ENSMUSG00000033585	Ndn	0.208002	0.0014964	0.0485806
ENSMUSG00000078126	Rpl23a-ps3	0.773633	0.00149327	0.0485806
ENSMUSG00000025982	Sf3b1	-0.204637	0.00151095	0.0489207
ENSMUSG00000071014	Ndufb6	0.419778	0.00152976	0.0493966
ENSMUSG00000009549	Srp14	0.296615	0.00153639	0.0494776
ENSMUSG00000057506	Bloc1s2	0.331075	0.00154885	0.0497453
ENSMUSG00000034891	Sncb	0.336365	0.00155779	0.0498993
ENSMUSG00000041556	Fbxo2	0.333582	0.00156786	0.0499624
ENSMUSG00000018451	6330403K07Rik	0.259606	0.00156808	0.0499624

## Sheet: Shared WT & P301L (76 DEGs)
gene_id	gene_name	Tau2N4RvsControl_log2FoldChange	Tau2N4RvsControl_pvalue	Tau2N4RvsControl_padj	P301LvsControl_log2FoldChange	P301LvsControl_pvalue	P301LvsControl_padj
ENSMUSG00000062380	Tubb3	0.433117	1.0527e-17	2.14676e-15	0.432789	1.72646e-13	1.03691e-09
ENSMUSG00000030605	Mfge8	-0.290715	2.93184e-06	9.32116e-05	-0.518522	5.90845e-13	2.36574e-09
ENSMUSG00000036752	Tubb4b	0.222971	2.21212e-08	1.1119e-06	0.378791	3.03539e-10	7.29222e-07
ENSMUSG00000062591	Tubb4a	0.233207	7.02534e-07	2.70315e-05	0.308638	4.74979e-08	4.07532e-05
ENSMUSG00000058672	Tubb2a	0.230993	2.01683e-08	1.02456e-06	0.352415	8.21206e-08	6.1652e-05
ENSMUSG00000037071	Scd1	-0.804599	1.46453e-62	4.18123e-59	-0.293857	2.71716e-07	0.000181325
ENSMUSG00000001525	Tubb5	0.235558	6.43473e-10	4.31248e-08	0.302929	3.26168e-07	0.000197292
ENSMUSG00000045136	Tubb2b	0.37154	5.83459e-16	1.01572e-13	0.322713	6.51182e-07	0.000289704
ENSMUSG00000043496	Tril	-0.378515	7.20662e-08	3.3952e-06	-0.501319	6.26871e-07	0.000289704
ENSMUSG00000032532	Cck	-0.308484	2.10344e-06	6.99921e-05	0.464114	6.29246e-07	0.000289704
ENSMUSG00000004558	Ndrg2	-0.225625	2.4067e-06	7.87974e-05	-0.321725	1.97046e-06	0.000633599
ENSMUSG00000079523	Tmsb10	0.299882	5.62502e-06	0.000164881	0.493522	2.08308e-06	0.000633599
ENSMUSG00000044708	Kcnj10	-0.353771	2.55724e-05	0.000619772	-0.489306	2.10181e-06	0.000633599
ENSMUSG00000003974	Grm3	-0.449052	0.000140429	0.00269438	-0.663614	2.16263e-06	0.000633599
ENSMUSG00000002768	Mea1	0.360062	0.00365639	0.0347735	0.639503	2.5372e-06	0.000677263
ENSMUSG00000028194	Ddah1	-0.156051	0.00244694	0.0254964	-0.282869	5.9376e-06	0.00125127
ENSMUSG00000037266	Rsrp1	0.263386	1.36529e-06	4.88459e-05	-0.450996	7.71108e-06	0.00147025
ENSMUSG00000046312	Myorg	-0.434332	1.34877e-05	0.000359209	-0.579491	8.25161e-06	0.0015249
ENSMUSG00000006941	Eif1b	0.263678	7.86195e-05	0.00164801	0.375113	8.24077e-06	0.0015249
ENSMUSG00000064264	Zfp428	0.255968	0.00537506	0.046786	0.534427	1.23885e-05	0.00206681
ENSMUSG00000064373	Selenop	-0.387036	1.37205e-05	0.000364729	-0.521982	1.49415e-05	0.00236155
ENSMUSG00000028936	Rpl22	0.232333	0.000357054	0.00572691	0.403427	2.09761e-05	0.00299003
ENSMUSG00000020914	Top2a	-0.275413	0.000611013	0.00880142	-0.446861	2.09302e-05	0.00299003
ENSMUSG00000007944	Ttc9b	-0.2516	0.000847348	0.0114835	0.389318	2.23713e-05	0.00308879
ENSMUSG00000030428	Ttyh1	-0.476	4.75324e-23	1.69631e-20	-0.237257	3.33591e-05	0.00392853
ENSMUSG00000006335	Tfpt	0.469247	0.000969743	0.0126652	0.778721	3.92275e-05	0.00444529
ENSMUSG00000029359	Tesc	-0.941361	7.19221e-17	1.36892e-14	0.565178	4.66766e-05	0.00495342
ENSMUSG00000022044	Stmn4	0.247499	0.000148557	0.00280881	0.33848	4.73878e-05	0.00495342
ENSMUSG00000022505	Emp2	-0.393951	1.42431e-05	0.00037513	-0.42768	5.57239e-05	0.00572099
ENSMUSG00000010277	2610507B11Rik	-0.211569	3.59045e-05	0.000837478	-0.260619	6.23217e-05	0.00618684
ENSMUSG00000040010	Slc7a5	-0.243163	1.85402e-06	6.3462e-05	-0.270994	6.70643e-05	0.00643685
ENSMUSG00000046607	Hrk	0.697884	3.74108e-24	1.44335e-21	0.357417	7.03887e-05	0.00665755
ENSMUSG00000086841	2410006H16Rik	0.472903	0.00173133	0.0193841	0.866714	7.96612e-05	0.00741775
ENSMUSG00000025203	Scd2	-0.402574	9.4416e-26	4.21184e-23	-0.215444	8.71635e-05	0.00778304
ENSMUSG00000005089	Slc1a2	-0.184129	0.00560303	0.0481254	-0.317	8.51254e-05	0.00778304
ENSMUSG00000002083	Bbc3	0.98687	1.41431e-27	7.21046e-25	0.460933	0.000144524	0.0110183
ENSMUSG00000026944	Abca2	-0.145634	0.0030448	0.0300635	-0.242378	0.000143615	0.0110183
ENSMUSG00000075334	Rprm	-0.256989	0.000226323	0.00397131	0.338087	0.000146216	0.0110452
ENSMUSG00000037624	Kcnk2	-0.469188	1.81499e-11	1.69339e-09	-0.312205	0.000150955	0.0111243
ENSMUSG00000074575	Kcng1	-0.939811	7.15916e-28	3.93066e-25	-0.355418	0.000159015	0.0114119
ENSMUSG00000046447	Camk2n1	-0.301962	3.0084e-09	1.78937e-07	0.293277	0.000158374	0.0114119
ENSMUSG00000039450	Dcxr	0.835045	8.11845e-11	6.47435e-09	0.664755	0.000168461	0.0119033
ENSMUSG00000003657	Calb2	0.398048	1.19191e-07	5.32376e-06	0.349086	0.000192549	0.0129212
ENSMUSG00000019437	Tlcd1	-0.577431	0.000197683	0.00355407	-0.719691	0.000207961	0.0135422
ENSMUSG00000022822	Abcc5	0.191686	0.000500682	0.00744504	-0.389154	0.000210966	0.0135422
ENSMUSG00000026959	Grin1	-0.391705	1.32472e-10	1.01125e-08	-0.244419	0.000215415	0.0136908
ENSMUSG00000021892	Sh3bp5	0.242175	0.000272633	0.00460027	0.381679	0.000219046	0.0138483
ENSMUSG00000027962	Vcam1	-0.294019	0.0018982	0.020908	-0.461778	0.000234911	0.0146205
ENSMUSG00000023067	Cdkn1a	0.398587	3.94174e-09	2.26889e-07	0.354623	0.000261945	0.0158371
ENSMUSG00000037400	Atp11b	0.333327	7.25576e-10	4.81748e-08	-0.404046	0.000309545	0.0175389
ENSMUSG00000030123	Plxnd1	-0.690151	1.06379e-29	6.60242e-27	-0.267344	0.00032232	0.018177
ENSMUSG00000032076	Cadm1	0.175532	1.68751e-05	0.00043561	0.199527	0.000338238	0.0188973
ENSMUSG00000009376	Met	-0.32831	5.21475e-05	0.001145	-0.328897	0.000351015	0.0192529
ENSMUSG00000005413	Hmox1	0.603207	1.28905e-14	1.95758e-12	0.34315	0.000412397	0.0213494
ENSMUSG00000022342	Kcnv1	-1.15105	1.84145e-47	3.75524e-44	-0.317759	0.000496846	0.0245601
ENSMUSG00000017677	Wsb1	0.446299	2.87395e-13	3.47675e-11	-0.32498	0.000535231	0.0259242
ENSMUSG00000004698	Hdac9	-0.411338	2.05529e-11	1.90515e-09	-0.25264	0.00053458	0.0259242
ENSMUSG00000045193	Cirbp	0.296331	0.000877243	0.0117805	0.337983	0.000576638	0.0268472
ENSMUSG00000008958	Vps72	0.342517	0.000693503	0.00974385	0.401658	0.000685015	0.0302515
ENSMUSG00000045903	Npas4	-0.671332	5.37799e-06	0.000158946	-0.51079	0.000747055	0.0321814
ENSMUSG00000056486	Chn1	-0.630731	7.95231e-22	2.52265e-19	-0.308202	0.000752716	0.0322915
ENSMUSG00000036067	Slc2a6	-0.55687	1.03191e-15	1.71286e-13	-0.291518	0.000771892	0.0327631
ENSMUSG00000035397	Klf16	-0.350205	0.000139033	0.00268202	0.299588	0.000795168	0.0335142
ENSMUSG00000010663	Fads1	-0.332438	5.51554e-12	5.62388e-10	-0.214104	0.000883598	0.0358178
ENSMUSG00000038255	Neurod2	-0.196648	0.00069441	0.009747	0.262772	0.000890462	0.0358355
ENSMUSG00000020841	Cpd	-0.224978	7.4379e-05	0.00156833	-0.211351	0.000900117	0.0360407
ENSMUSG00000026202	Tuba4a	-0.144769	0.00257045	0.0265327	0.229456	0.000916559	0.0362162
ENSMUSG00000054871	Tmem158	-0.461577	3.32722e-13	3.99127e-11	0.197794	0.00106801	0.0403638
ENSMUSG00000029068	Ccnl2	0.218183	0.00215871	0.023257	-0.32677	0.00106738	0.0403638
ENSMUSG00000018362	Kpna2	-0.392695	1.90686e-06	6.48106e-05	-0.36017	0.00125189	0.0437644
ENSMUSG00000020654	Adcy3	-0.2662	0.000158689	0.00296502	-0.271538	0.00125281	0.0437644
ENSMUSG00000078851	H2aw	0.467498	0.00167562	0.0189538	0.545415	0.00124626	0.0437644
ENSMUSG00000035268	Pkig	-0.233503	0.00101506	0.0131488	0.30531	0.00136538	0.0465937
ENSMUSG00000062296	Trank1	0.184113	8.86887e-05	0.00182163	-0.261444	0.00141138	0.0477563
ENSMUSG00000024665	Fads2	-0.546912	7.26991e-40	9.43436e-37	-0.173278	0.00146586	0.0482016
ENSMUSG00000054021	Sirt5	0.507047	0.00296122	0.0294575	0.681897	0.00146419	0.0482016
