# Supplementary material for: DLK-MAPK Signaling Coupled with DNA Damage Promotes Intrinsic Neurotoxicity Associated with Non-Mutated Tau
Source: Mol Neurobiol. 2023 Nov 13;61(5):2978–95. doi: 10.1007/s12035-023-03720-1 (PMC11043018; doi:10.1007/s12035-023-03720-1)
Supplement: Supplementary file 4 — (XLSX 1085 kb) [file 12035_2023_3720_MOESM4_ESM.xlsx]

## Sheet: Sup Data 03 Expression data rep
GOID	Description	GeneRatio	BgRatio	pvalue	padj	geneID	geneName	Count	Up	Up_Gene_names	Down	Down_Gene_names
GO:0022900	electron transport chain	38/1862	83/17151	7.3641e-16	4.05026e-12	ENSMUSG00000005360/ENSMUSG00000025889/ENSMUSG00000041881/ENSMUSG00000025204/ENSMUSG00000026032/ENSMUSG00000023089/ENSMUSG00000020022/ENSMUSG00000000088/ENSMUSG00000021520/ENSMUSG00000063882/ENSMUSG00000030647/ENSMUSG00000071014/ENSMUSG00000068184/ENSMUSG00000009995/ENSMUSG00000028964/ENSMUSG00000061518/ENSMUSG00000026895/ENSMUSG00000017778/ENSMUSG00000041697/ENSMUSG00000044894/ENSMUSG00000031818/…	Slc1a3/Snca/Ndufa7/Ndufb8/Ndufb3/Ndufa5/Ndufa12/Cox5a/Uqcrb/Uqcrh/Ndufc2/Ndufb6/Ndufaf2/Tafazzin/Park7/Cox5b/Ndufa8/Cox7c/Cox6a1/Uqcrq/Cox4i1/Ndufs6/Cox8a/Uqcc3/Uqcr10/Mybbp1a/Ndufs4/Ndufa10/Ndufv2/Ndufv1/Sdhd/Ndufv3/Cyc1/Ndufb9/Cycs/Slc25a13/Ndufs2/Aldh5a1	38	5	ENSMUSG00000005360/ENSMUSG00000009995/ENSMUSG00000040463/ENSMUSG00000015112/ENSMUSG00000035936	33	ENSMUSG00000025889/ENSMUSG00000041881/ENSMUSG00000025204/ENSMUSG00000026032/ENSMUSG00000023089/ENSMUSG00000020022/ENSMUSG00000000088/ENSMUSG00000021520/ENSMUSG00000063882/ENSMUSG00000030647/ENSMUSG00000071014/ENSMUSG00000068184/ENSMUSG00000028964/ENSMUSG00000061518/ENSMUSG00000026895/ENSMUSG00000017778/ENSMUSG00000041697/ENSMUSG00000044894/ENSMUSG00000031818/ENSMUSG00000021606/ENSMUSG00000035885/…
GO:0022904	respiratory electron transport chain	36/1862	78/17151	3.09836e-15	8.52049e-12	ENSMUSG00000005360/ENSMUSG00000025889/ENSMUSG00000041881/ENSMUSG00000025204/ENSMUSG00000023089/ENSMUSG00000020022/ENSMUSG00000000088/ENSMUSG00000021520/ENSMUSG00000063882/ENSMUSG00000030647/ENSMUSG00000071014/ENSMUSG00000068184/ENSMUSG00000009995/ENSMUSG00000028964/ENSMUSG00000061518/ENSMUSG00000026895/ENSMUSG00000017778/ENSMUSG00000041697/ENSMUSG00000044894/ENSMUSG00000031818/ENSMUSG00000021606/…	Slc1a3/Snca/Ndufa7/Ndufb8/Ndufa5/Ndufa12/Cox5a/Uqcrb/Uqcrh/Ndufc2/Ndufb6/Ndufaf2/Tafazzin/Park7/Cox5b/Ndufa8/Cox7c/Cox6a1/Uqcrq/Cox4i1/Ndufs6/Cox8a/Uqcc3/Uqcr10/Mybbp1a/Ndufa10/Ndufv2/Ndufv1/Sdhd/Ndufv3/Cyc1/Ndufb9/Cycs/Slc25a13/Ndufs2/Aldh5a1	36	5	ENSMUSG00000005360/ENSMUSG00000009995/ENSMUSG00000040463/ENSMUSG00000015112/ENSMUSG00000035936	31	ENSMUSG00000025889/ENSMUSG00000041881/ENSMUSG00000025204/ENSMUSG00000023089/ENSMUSG00000020022/ENSMUSG00000000088/ENSMUSG00000021520/ENSMUSG00000063882/ENSMUSG00000030647/ENSMUSG00000071014/ENSMUSG00000068184/ENSMUSG00000028964/ENSMUSG00000061518/ENSMUSG00000026895/ENSMUSG00000017778/ENSMUSG00000041697/ENSMUSG00000044894/ENSMUSG00000031818/ENSMUSG00000021606/ENSMUSG00000035885/ENSMUSG00000071654/…
GO:0042775	mitochondrial ATP synthesis coupled electron transport	30/1862	57/17151	7.01896e-15	1.28681e-11	ENSMUSG00000025889/ENSMUSG00000041881/ENSMUSG00000025204/ENSMUSG00000020022/ENSMUSG00000000088/ENSMUSG00000021520/ENSMUSG00000063882/ENSMUSG00000030647/ENSMUSG00000071014/ENSMUSG00000009995/ENSMUSG00000028964/ENSMUSG00000061518/ENSMUSG00000026895/ENSMUSG00000017778/ENSMUSG00000041697/ENSMUSG00000044894/ENSMUSG00000031818/ENSMUSG00000021606/ENSMUSG00000035885/ENSMUSG00000071654/ENSMUSG00000059534/…	Snca/Ndufa7/Ndufb8/Ndufa12/Cox5a/Uqcrb/Uqcrh/Ndufc2/Ndufb6/Tafazzin/Park7/Cox5b/Ndufa8/Cox7c/Cox6a1/Uqcrq/Cox4i1/Ndufs6/Cox8a/Uqcc3/Uqcr10/Ndufa10/Ndufv2/Ndufv1/Sdhd/Ndufv3/Cyc1/Ndufb9/Cycs/Ndufs2	30	1	ENSMUSG00000009995	29	ENSMUSG00000025889/ENSMUSG00000041881/ENSMUSG00000025204/ENSMUSG00000020022/ENSMUSG00000000088/ENSMUSG00000021520/ENSMUSG00000063882/ENSMUSG00000030647/ENSMUSG00000071014/ENSMUSG00000028964/ENSMUSG00000061518/ENSMUSG00000026895/ENSMUSG00000017778/ENSMUSG00000041697/ENSMUSG00000044894/ENSMUSG00000031818/ENSMUSG00000021606/ENSMUSG00000035885/ENSMUSG00000071654/ENSMUSG00000059534/ENSMUSG00000026260/…
GO:0033108	mitochondrial respiratory chain complex assembly	34/1862	76/17151	5.72547e-14	6.89837e-11	ENSMUSG00000025204/ENSMUSG00000026032/ENSMUSG00000023089/ENSMUSG00000023020/ENSMUSG00000014294/ENSMUSG00000031059/ENSMUSG00000040048/ENSMUSG00000021520/ENSMUSG00000030647/ENSMUSG00000087687/ENSMUSG00000071014/ENSMUSG00000020153/ENSMUSG00000035674/ENSMUSG00000030869/ENSMUSG00000009995/ENSMUSG00000027384/ENSMUSG00000033938/ENSMUSG00000028398/ENSMUSG00000017188/ENSMUSG00000026895/ENSMUSG00000036199/…	Ndufb8/Ndufb3/Ndufa5/Cox14/Ndufa2/Ndufb11/Ndufb10/Uqcrb/Ndufc2/Pet100/Ndufb6/Ndufs7/Ndufa3/Ndufab1/Tafazzin/Ndufaf5/Ndufb7/Dmac1/Coa3/Ndufa8/Ndufa13/Ndufaf3/Cox19/Ndufb4/Ndufs5/Ndufc1/Uqcc2/Uqcc3/Uqcr10/Surf1/Ndufs4/Ndufa10/Ndufb9/Ndufs8	34	1	ENSMUSG00000009995	33	ENSMUSG00000025204/ENSMUSG00000026032/ENSMUSG00000023089/ENSMUSG00000023020/ENSMUSG00000014294/ENSMUSG00000031059/ENSMUSG00000040048/ENSMUSG00000021520/ENSMUSG00000030647/ENSMUSG00000087687/ENSMUSG00000071014/ENSMUSG00000020153/ENSMUSG00000035674/ENSMUSG00000030869/ENSMUSG00000027384/ENSMUSG00000033938/ENSMUSG00000028398/ENSMUSG00000017188/ENSMUSG00000026895/ENSMUSG00000036199/ENSMUSG00000070283/…
GO:0046034	ATP metabolic process	63/1862	215/17151	7.13448e-14	6.89837e-11	ENSMUSG00000007097/ENSMUSG00000025889/ENSMUSG00000041881/ENSMUSG00000025204/ENSMUSG00000003072/ENSMUSG00000033307/ENSMUSG00000020022/ENSMUSG00000026817/ENSMUSG00000000088/ENSMUSG00000021520/ENSMUSG00000062683/ENSMUSG00000018770/ENSMUSG00000063882/ENSMUSG00000030647/ENSMUSG00000020444/ENSMUSG00000071014/ENSMUSG00000017390/ENSMUSG00000009995/ENSMUSG00000024782/ENSMUSG00000024248/ENSMUSG00000028964/…	Atp1a2/Snca/Ndufa7/Ndufb8/Atp5d/Mif/Ndufa12/Ak1/Cox5a/Uqcrb/Atp5g2/Atp5g3/Uqcrh/Ndufc2/Guk1/Ndufb6/Aldoc/Tafazzin/Ak3/Cox7a2l/Park7/Atp5k/Cox5b/Atpif1/Ndufa8/Cox7c/Cox6a1/Uqcrq/Eno2/Ddit4/Cox4i1/Hif1a/Ndufs6/Bad/Tpi1/Ogt/Atp5e/Cox8a/Ampd2/Atp5j/Uqcc2/Uqcc3/Uqcr10/Surf1/Ndufa10/Atp5g1/Ndufv2/Ndufv1/Ampd3/Sdhd/Ndufv3/Cyc1/Ndufb9/Myh6/Atp5h/Atp5pb/Cycs/Ldha/Slc25a13/Atp5j2/Gapdh/Atp6v0a2/Ndufs2	63	12	ENSMUSG00000007097/ENSMUSG00000017390/ENSMUSG00000009995/ENSMUSG00000024782/ENSMUSG00000021109/ENSMUSG00000034160/ENSMUSG00000027889/ENSMUSG00000005686/ENSMUSG00000040752/ENSMUSG00000015112/ENSMUSG00000057666/ENSMUSG00000038023	51	ENSMUSG00000025889/ENSMUSG00000041881/ENSMUSG00000025204/ENSMUSG00000003072/ENSMUSG00000033307/ENSMUSG00000020022/ENSMUSG00000026817/ENSMUSG00000000088/ENSMUSG00000021520/ENSMUSG00000062683/ENSMUSG00000018770/ENSMUSG00000063882/ENSMUSG00000030647/ENSMUSG00000020444/ENSMUSG00000071014/ENSMUSG00000024248/ENSMUSG00000028964/ENSMUSG00000050856/ENSMUSG00000061518/ENSMUSG00000054428/ENSMUSG00000026895/…
GO:0042773	ATP synthesis coupled electron transport	30/1862	61/17151	7.5255e-14	6.89837e-11	ENSMUSG00000025889/ENSMUSG00000041881/ENSMUSG00000025204/ENSMUSG00000020022/ENSMUSG00000000088/ENSMUSG00000021520/ENSMUSG00000063882/ENSMUSG00000030647/ENSMUSG00000071014/ENSMUSG00000009995/ENSMUSG00000028964/ENSMUSG00000061518/ENSMUSG00000026895/ENSMUSG00000017778/ENSMUSG00000041697/ENSMUSG00000044894/ENSMUSG00000031818/ENSMUSG00000021606/ENSMUSG00000035885/ENSMUSG00000071654/ENSMUSG00000059534/…	Snca/Ndufa7/Ndufb8/Ndufa12/Cox5a/Uqcrb/Uqcrh/Ndufc2/Ndufb6/Tafazzin/Park7/Cox5b/Ndufa8/Cox7c/Cox6a1/Uqcrq/Cox4i1/Ndufs6/Cox8a/Uqcc3/Uqcr10/Ndufa10/Ndufv2/Ndufv1/Sdhd/Ndufv3/Cyc1/Ndufb9/Cycs/Ndufs2	30	1	ENSMUSG00000009995	29	ENSMUSG00000025889/ENSMUSG00000041881/ENSMUSG00000025204/ENSMUSG00000020022/ENSMUSG00000000088/ENSMUSG00000021520/ENSMUSG00000063882/ENSMUSG00000030647/ENSMUSG00000071014/ENSMUSG00000028964/ENSMUSG00000061518/ENSMUSG00000026895/ENSMUSG00000017778/ENSMUSG00000041697/ENSMUSG00000044894/ENSMUSG00000031818/ENSMUSG00000021606/ENSMUSG00000035885/ENSMUSG00000071654/ENSMUSG00000059534/ENSMUSG00000026260/…
GO:0010257	NADH dehydrogenase complex assembly	25/1862	44/17151	1.20577e-13	8.28968e-11	ENSMUSG00000025204/ENSMUSG00000026032/ENSMUSG00000023089/ENSMUSG00000014294/ENSMUSG00000031059/ENSMUSG00000040048/ENSMUSG00000030647/ENSMUSG00000071014/ENSMUSG00000020153/ENSMUSG00000035674/ENSMUSG00000030869/ENSMUSG00000009995/ENSMUSG00000027384/ENSMUSG00000033938/ENSMUSG00000028398/ENSMUSG00000026895/ENSMUSG00000036199/ENSMUSG00000070283/ENSMUSG00000022820/ENSMUSG00000028648/ENSMUSG00000037152/…	Ndufb8/Ndufb3/Ndufa5/Ndufa2/Ndufb11/Ndufb10/Ndufc2/Ndufb6/Ndufs7/Ndufa3/Ndufab1/Tafazzin/Ndufaf5/Ndufb7/Dmac1/Ndufa8/Ndufa13/Ndufaf3/Ndufb4/Ndufs5/Ndufc1/Ndufs4/Ndufa10/Ndufb9/Ndufs8	25	1	ENSMUSG00000009995	24	ENSMUSG00000025204/ENSMUSG00000026032/ENSMUSG00000023089/ENSMUSG00000014294/ENSMUSG00000031059/ENSMUSG00000040048/ENSMUSG00000030647/ENSMUSG00000071014/ENSMUSG00000020153/ENSMUSG00000035674/ENSMUSG00000030869/ENSMUSG00000027384/ENSMUSG00000033938/ENSMUSG00000028398/ENSMUSG00000026895/ENSMUSG00000036199/ENSMUSG00000070283/ENSMUSG00000022820/ENSMUSG00000028648/ENSMUSG00000037152/ENSMUSG00000021764/…
GO:0032981	mitochondrial respiratory chain complex I assembly	25/1862	44/17151	1.20577e-13	8.28968e-11	ENSMUSG00000025204/ENSMUSG00000026032/ENSMUSG00000023089/ENSMUSG00000014294/ENSMUSG00000031059/ENSMUSG00000040048/ENSMUSG00000030647/ENSMUSG00000071014/ENSMUSG00000020153/ENSMUSG00000035674/ENSMUSG00000030869/ENSMUSG00000009995/ENSMUSG00000027384/ENSMUSG00000033938/ENSMUSG00000028398/ENSMUSG00000026895/ENSMUSG00000036199/ENSMUSG00000070283/ENSMUSG00000022820/ENSMUSG00000028648/ENSMUSG00000037152/…	Ndufb8/Ndufb3/Ndufa5/Ndufa2/Ndufb11/Ndufb10/Ndufc2/Ndufb6/Ndufs7/Ndufa3/Ndufab1/Tafazzin/Ndufaf5/Ndufb7/Dmac1/Ndufa8/Ndufa13/Ndufaf3/Ndufb4/Ndufs5/Ndufc1/Ndufs4/Ndufa10/Ndufb9/Ndufs8	25	1	ENSMUSG00000009995	24	ENSMUSG00000025204/ENSMUSG00000026032/ENSMUSG00000023089/ENSMUSG00000014294/ENSMUSG00000031059/ENSMUSG00000040048/ENSMUSG00000030647/ENSMUSG00000071014/ENSMUSG00000020153/ENSMUSG00000035674/ENSMUSG00000030869/ENSMUSG00000027384/ENSMUSG00000033938/ENSMUSG00000028398/ENSMUSG00000026895/ENSMUSG00000036199/ENSMUSG00000070283/ENSMUSG00000022820/ENSMUSG00000028648/ENSMUSG00000037152/ENSMUSG00000021764/…
GO:0002181	cytoplasmic translation	33/1862	84/17151	1.08872e-11	5.98797e-09	ENSMUSG00000028936/ENSMUSG00000046364/ENSMUSG00000028234/ENSMUSG00000017404/ENSMUSG00000003970/ENSMUSG00000069049/ENSMUSG00000060636/ENSMUSG00000059070/ENSMUSG00000030744/ENSMUSG00000067274/ENSMUSG00000044533/ENSMUSG00000031490/ENSMUSG00000059291/ENSMUSG00000049517/ENSMUSG00000061477/ENSMUSG00000073702/ENSMUSG00000034892/ENSMUSG00000032399/ENSMUSG00000037805/ENSMUSG00000057322/ENSMUSG00000025508/…	Rpl22/Rpl27a/Rps20/Rpl19/Rpl8/Eif2s3y/Rpl35a/Rpl18/Rps3/Rplp0/Rps2/Eif4ebp1/Rpl11/Rps23/Rps7/Rpl31/Rps29/Rpl4/Rpl10a/Rpl38/Rplp2/Rpl15/Rpl36/Rpl7/Rpl39/Rpl9/Rplp1/Rpl18a/Mrpl2/Rps21/Rpl26/Rps28/Rps26	33	1	ENSMUSG00000069049	32	ENSMUSG00000028936/ENSMUSG00000046364/ENSMUSG00000028234/ENSMUSG00000017404/ENSMUSG00000003970/ENSMUSG00000060636/ENSMUSG00000059070/ENSMUSG00000030744/ENSMUSG00000067274/ENSMUSG00000044533/ENSMUSG00000031490/ENSMUSG00000059291/ENSMUSG00000049517/ENSMUSG00000061477/ENSMUSG00000073702/ENSMUSG00000034892/ENSMUSG00000032399/ENSMUSG00000037805/ENSMUSG00000057322/ENSMUSG00000025508/ENSMUSG00000012405/…
GO:0006119	oxidative phosphorylation	33/1862	84/17151	1.08872e-11	5.98797e-09	ENSMUSG00000025889/ENSMUSG00000041881/ENSMUSG00000025204/ENSMUSG00000020022/ENSMUSG00000000088/ENSMUSG00000021520/ENSMUSG00000063882/ENSMUSG00000030647/ENSMUSG00000071014/ENSMUSG00000009995/ENSMUSG00000024248/ENSMUSG00000028964/ENSMUSG00000061518/ENSMUSG00000026895/ENSMUSG00000017778/ENSMUSG00000041697/ENSMUSG00000044894/ENSMUSG00000031818/ENSMUSG00000021606/ENSMUSG00000035885/ENSMUSG00000024208/…	Snca/Ndufa7/Ndufb8/Ndufa12/Cox5a/Uqcrb/Uqcrh/Ndufc2/Ndufb6/Tafazzin/Cox7a2l/Park7/Cox5b/Ndufa8/Cox7c/Cox6a1/Uqcrq/Cox4i1/Ndufs6/Cox8a/Uqcc2/Uqcc3/Uqcr10/Surf1/Ndufa10/Ndufv2/Ndufv1/Sdhd/Ndufv3/Cyc1/Ndufb9/Cycs/Ndufs2	33	1	ENSMUSG00000009995	32	ENSMUSG00000025889/ENSMUSG00000041881/ENSMUSG00000025204/ENSMUSG00000020022/ENSMUSG00000000088/ENSMUSG00000021520/ENSMUSG00000063882/ENSMUSG00000030647/ENSMUSG00000071014/ENSMUSG00000024248/ENSMUSG00000028964/ENSMUSG00000061518/ENSMUSG00000026895/ENSMUSG00000017778/ENSMUSG00000041697/ENSMUSG00000044894/ENSMUSG00000031818/ENSMUSG00000021606/ENSMUSG00000035885/ENSMUSG00000024208/ENSMUSG00000071654/…
GO:0009205	purine ribonucleoside triphosphate metabolic process	63/1862	239/17151	1.24025e-11	6.20125e-09	ENSMUSG00000007097/ENSMUSG00000025889/ENSMUSG00000041881/ENSMUSG00000025204/ENSMUSG00000003072/ENSMUSG00000033307/ENSMUSG00000020022/ENSMUSG00000026817/ENSMUSG00000000088/ENSMUSG00000021520/ENSMUSG00000062683/ENSMUSG00000018770/ENSMUSG00000063882/ENSMUSG00000030647/ENSMUSG00000020444/ENSMUSG00000071014/ENSMUSG00000017390/ENSMUSG00000009995/ENSMUSG00000024782/ENSMUSG00000024248/ENSMUSG00000028964/…	Atp1a2/Snca/Ndufa7/Ndufb8/Atp5d/Mif/Ndufa12/Ak1/Cox5a/Uqcrb/Atp5g2/Atp5g3/Uqcrh/Ndufc2/Guk1/Ndufb6/Aldoc/Tafazzin/Ak3/Cox7a2l/Park7/Atp5k/Cox5b/Atpif1/Ndufa8/Cox7c/Cox6a1/Uqcrq/Eno2/Ddit4/Cox4i1/Hif1a/Ndufs6/Bad/Tpi1/Ogt/Atp5e/Cox8a/Ampd2/Atp5j/Uqcc2/Uqcc3/Uqcr10/Surf1/Ndufa10/Atp5g1/Ndufv2/Ndufv1/Ampd3/Sdhd/Ndufv3/Cyc1/Ndufb9/Myh6/Atp5h/Atp5pb/Cycs/Ldha/Slc25a13/Atp5j2/Gapdh/Atp6v0a2/Ndufs2	63	12	ENSMUSG00000007097/ENSMUSG00000017390/ENSMUSG00000009995/ENSMUSG00000024782/ENSMUSG00000021109/ENSMUSG00000034160/ENSMUSG00000027889/ENSMUSG00000005686/ENSMUSG00000040752/ENSMUSG00000015112/ENSMUSG00000057666/ENSMUSG00000038023	51	ENSMUSG00000025889/ENSMUSG00000041881/ENSMUSG00000025204/ENSMUSG00000003072/ENSMUSG00000033307/ENSMUSG00000020022/ENSMUSG00000026817/ENSMUSG00000000088/ENSMUSG00000021520/ENSMUSG00000062683/ENSMUSG00000018770/ENSMUSG00000063882/ENSMUSG00000030647/ENSMUSG00000020444/ENSMUSG00000071014/ENSMUSG00000024248/ENSMUSG00000028964/ENSMUSG00000050856/ENSMUSG00000061518/ENSMUSG00000054428/ENSMUSG00000026895/…
GO:0009167	purine ribonucleoside monophosphate metabolic process	63/1862	241/17151	1.8282e-11	8.37925e-09	ENSMUSG00000007097/ENSMUSG00000025889/ENSMUSG00000041881/ENSMUSG00000025204/ENSMUSG00000003072/ENSMUSG00000033307/ENSMUSG00000020022/ENSMUSG00000026817/ENSMUSG00000000088/ENSMUSG00000021520/ENSMUSG00000062683/ENSMUSG00000018770/ENSMUSG00000063882/ENSMUSG00000030647/ENSMUSG00000020444/ENSMUSG00000071014/ENSMUSG00000017390/ENSMUSG00000009995/ENSMUSG00000024782/ENSMUSG00000024248/ENSMUSG00000028964/…	Atp1a2/Snca/Ndufa7/Ndufb8/Atp5d/Mif/Ndufa12/Ak1/Cox5a/Uqcrb/Atp5g2/Atp5g3/Uqcrh/Ndufc2/Guk1/Ndufb6/Aldoc/Tafazzin/Ak3/Cox7a2l/Park7/Atp5k/Cox5b/Atpif1/Ndufa8/Cox7c/Cox6a1/Uqcrq/Eno2/Ddit4/Cox4i1/Hif1a/Ndufs6/Bad/Tpi1/Ogt/Atp5e/Cox8a/Ampd2/Atp5j/Uqcc2/Uqcc3/Uqcr10/Surf1/Ndufa10/Atp5g1/Ndufv2/Ndufv1/Ampd3/Sdhd/Ndufv3/Cyc1/Ndufb9/Myh6/Atp5h/Atp5pb/Cycs/Ldha/Slc25a13/Atp5j2/Gapdh/Atp6v0a2/Ndufs2	63	12	ENSMUSG00000007097/ENSMUSG00000017390/ENSMUSG00000009995/ENSMUSG00000024782/ENSMUSG00000021109/ENSMUSG00000034160/ENSMUSG00000027889/ENSMUSG00000005686/ENSMUSG00000040752/ENSMUSG00000015112/ENSMUSG00000057666/ENSMUSG00000038023	51	ENSMUSG00000025889/ENSMUSG00000041881/ENSMUSG00000025204/ENSMUSG00000003072/ENSMUSG00000033307/ENSMUSG00000020022/ENSMUSG00000026817/ENSMUSG00000000088/ENSMUSG00000021520/ENSMUSG00000062683/ENSMUSG00000018770/ENSMUSG00000063882/ENSMUSG00000030647/ENSMUSG00000020444/ENSMUSG00000071014/ENSMUSG00000024248/ENSMUSG00000028964/ENSMUSG00000050856/ENSMUSG00000061518/ENSMUSG00000054428/ENSMUSG00000026895/…
GO:0009126	purine nucleoside monophosphate metabolic process	63/1862	242/17151	2.21476e-11	9.37013e-09	ENSMUSG00000007097/ENSMUSG00000025889/ENSMUSG00000041881/ENSMUSG00000025204/ENSMUSG00000003072/ENSMUSG00000033307/ENSMUSG00000020022/ENSMUSG00000026817/ENSMUSG00000000088/ENSMUSG00000021520/ENSMUSG00000062683/ENSMUSG00000018770/ENSMUSG00000063882/ENSMUSG00000030647/ENSMUSG00000020444/ENSMUSG00000071014/ENSMUSG00000017390/ENSMUSG00000009995/ENSMUSG00000024782/ENSMUSG00000024248/ENSMUSG00000028964/…	Atp1a2/Snca/Ndufa7/Ndufb8/Atp5d/Mif/Ndufa12/Ak1/Cox5a/Uqcrb/Atp5g2/Atp5g3/Uqcrh/Ndufc2/Guk1/Ndufb6/Aldoc/Tafazzin/Ak3/Cox7a2l/Park7/Atp5k/Cox5b/Atpif1/Ndufa8/Cox7c/Cox6a1/Uqcrq/Eno2/Ddit4/Cox4i1/Hif1a/Ndufs6/Bad/Tpi1/Ogt/Atp5e/Cox8a/Ampd2/Atp5j/Uqcc2/Uqcc3/Uqcr10/Surf1/Ndufa10/Atp5g1/Ndufv2/Ndufv1/Ampd3/Sdhd/Ndufv3/Cyc1/Ndufb9/Myh6/Atp5h/Atp5pb/Cycs/Ldha/Slc25a13/Atp5j2/Gapdh/Atp6v0a2/Ndufs2	63	12	ENSMUSG00000007097/ENSMUSG00000017390/ENSMUSG00000009995/ENSMUSG00000024782/ENSMUSG00000021109/ENSMUSG00000034160/ENSMUSG00000027889/ENSMUSG00000005686/ENSMUSG00000040752/ENSMUSG00000015112/ENSMUSG00000057666/ENSMUSG00000038023	51	ENSMUSG00000025889/ENSMUSG00000041881/ENSMUSG00000025204/ENSMUSG00000003072/ENSMUSG00000033307/ENSMUSG00000020022/ENSMUSG00000026817/ENSMUSG00000000088/ENSMUSG00000021520/ENSMUSG00000062683/ENSMUSG00000018770/ENSMUSG00000063882/ENSMUSG00000030647/ENSMUSG00000020444/ENSMUSG00000071014/ENSMUSG00000024248/ENSMUSG00000028964/ENSMUSG00000050856/ENSMUSG00000061518/ENSMUSG00000054428/ENSMUSG00000026895/…
GO:0009123	nucleoside monophosphate metabolic process	65/1862	254/17151	2.40265e-11	9.43897e-09	ENSMUSG00000007097/ENSMUSG00000025889/ENSMUSG00000041881/ENSMUSG00000025204/ENSMUSG00000003072/ENSMUSG00000033307/ENSMUSG00000020022/ENSMUSG00000026817/ENSMUSG00000000088/ENSMUSG00000021520/ENSMUSG00000062683/ENSMUSG00000018770/ENSMUSG00000063882/ENSMUSG00000030647/ENSMUSG00000020444/ENSMUSG00000071014/ENSMUSG00000017390/ENSMUSG00000009995/ENSMUSG00000024782/ENSMUSG00000024248/ENSMUSG00000028964/…	Atp1a2/Snca/Ndufa7/Ndufb8/Atp5d/Mif/Ndufa12/Ak1/Cox5a/Uqcrb/Atp5g2/Atp5g3/Uqcrh/Ndufc2/Guk1/Ndufb6/Aldoc/Tafazzin/Ak3/Cox7a2l/Park7/Atp5k/Cox5b/Atpif1/Ndufa8/Cox7c/Cox6a1/Uqcrq/Eno2/Ddit4/Cmpk1/Hddc2/Cox4i1/Hif1a/Ndufs6/Bad/Tpi1/Ogt/Atp5e/Cox8a/Ampd2/Atp5j/Uqcc2/Uqcc3/Uqcr10/Surf1/Ndufa10/Atp5g1/Ndufv2/Ndufv1/Ampd3/Sdhd/Ndufv3/Cyc1/Ndufb9/Myh6/Atp5h/Atp5pb/Cycs/Ldha/Slc25a13/Atp5j2/Gapdh/Atp6v0a2…	65	12	ENSMUSG00000007097/ENSMUSG00000017390/ENSMUSG00000009995/ENSMUSG00000024782/ENSMUSG00000021109/ENSMUSG00000034160/ENSMUSG00000027889/ENSMUSG00000005686/ENSMUSG00000040752/ENSMUSG00000015112/ENSMUSG00000057666/ENSMUSG00000038023	53	ENSMUSG00000025889/ENSMUSG00000041881/ENSMUSG00000025204/ENSMUSG00000003072/ENSMUSG00000033307/ENSMUSG00000020022/ENSMUSG00000026817/ENSMUSG00000000088/ENSMUSG00000021520/ENSMUSG00000062683/ENSMUSG00000018770/ENSMUSG00000063882/ENSMUSG00000030647/ENSMUSG00000020444/ENSMUSG00000071014/ENSMUSG00000024248/ENSMUSG00000028964/ENSMUSG00000050856/ENSMUSG00000061518/ENSMUSG00000054428/ENSMUSG00000026895/…
GO:0009199	ribonucleoside triphosphate metabolic process	63/1862	243/17151	2.67917e-11	9.82362e-09	ENSMUSG00000007097/ENSMUSG00000025889/ENSMUSG00000041881/ENSMUSG00000025204/ENSMUSG00000003072/ENSMUSG00000033307/ENSMUSG00000020022/ENSMUSG00000026817/ENSMUSG00000000088/ENSMUSG00000021520/ENSMUSG00000062683/ENSMUSG00000018770/ENSMUSG00000063882/ENSMUSG00000030647/ENSMUSG00000020444/ENSMUSG00000071014/ENSMUSG00000017390/ENSMUSG00000009995/ENSMUSG00000024782/ENSMUSG00000024248/ENSMUSG00000028964/…	Atp1a2/Snca/Ndufa7/Ndufb8/Atp5d/Mif/Ndufa12/Ak1/Cox5a/Uqcrb/Atp5g2/Atp5g3/Uqcrh/Ndufc2/Guk1/Ndufb6/Aldoc/Tafazzin/Ak3/Cox7a2l/Park7/Atp5k/Cox5b/Atpif1/Ndufa8/Cox7c/Cox6a1/Uqcrq/Eno2/Ddit4/Cox4i1/Hif1a/Ndufs6/Bad/Tpi1/Ogt/Atp5e/Cox8a/Ampd2/Atp5j/Uqcc2/Uqcc3/Uqcr10/Surf1/Ndufa10/Atp5g1/Ndufv2/Ndufv1/Ampd3/Sdhd/Ndufv3/Cyc1/Ndufb9/Myh6/Atp5h/Atp5pb/Cycs/Ldha/Slc25a13/Atp5j2/Gapdh/Atp6v0a2/Ndufs2	63	12	ENSMUSG00000007097/ENSMUSG00000017390/ENSMUSG00000009995/ENSMUSG00000024782/ENSMUSG00000021109/ENSMUSG00000034160/ENSMUSG00000027889/ENSMUSG00000005686/ENSMUSG00000040752/ENSMUSG00000015112/ENSMUSG00000057666/ENSMUSG00000038023	51	ENSMUSG00000025889/ENSMUSG00000041881/ENSMUSG00000025204/ENSMUSG00000003072/ENSMUSG00000033307/ENSMUSG00000020022/ENSMUSG00000026817/ENSMUSG00000000088/ENSMUSG00000021520/ENSMUSG00000062683/ENSMUSG00000018770/ENSMUSG00000063882/ENSMUSG00000030647/ENSMUSG00000020444/ENSMUSG00000071014/ENSMUSG00000024248/ENSMUSG00000028964/ENSMUSG00000050856/ENSMUSG00000061518/ENSMUSG00000054428/ENSMUSG00000026895/…
GO:0009161	ribonucleoside monophosphate metabolic process	63/1862	245/17151	3.90379e-11	1.34193e-08	ENSMUSG00000007097/ENSMUSG00000025889/ENSMUSG00000041881/ENSMUSG00000025204/ENSMUSG00000003072/ENSMUSG00000033307/ENSMUSG00000020022/ENSMUSG00000026817/ENSMUSG00000000088/ENSMUSG00000021520/ENSMUSG00000062683/ENSMUSG00000018770/ENSMUSG00000063882/ENSMUSG00000030647/ENSMUSG00000020444/ENSMUSG00000071014/ENSMUSG00000017390/ENSMUSG00000009995/ENSMUSG00000024782/ENSMUSG00000024248/ENSMUSG00000028964/…	Atp1a2/Snca/Ndufa7/Ndufb8/Atp5d/Mif/Ndufa12/Ak1/Cox5a/Uqcrb/Atp5g2/Atp5g3/Uqcrh/Ndufc2/Guk1/Ndufb6/Aldoc/Tafazzin/Ak3/Cox7a2l/Park7/Atp5k/Cox5b/Atpif1/Ndufa8/Cox7c/Cox6a1/Uqcrq/Eno2/Ddit4/Cox4i1/Hif1a/Ndufs6/Bad/Tpi1/Ogt/Atp5e/Cox8a/Ampd2/Atp5j/Uqcc2/Uqcc3/Uqcr10/Surf1/Ndufa10/Atp5g1/Ndufv2/Ndufv1/Ampd3/Sdhd/Ndufv3/Cyc1/Ndufb9/Myh6/Atp5h/Atp5pb/Cycs/Ldha/Slc25a13/Atp5j2/Gapdh/Atp6v0a2/Ndufs2	63	12	ENSMUSG00000007097/ENSMUSG00000017390/ENSMUSG00000009995/ENSMUSG00000024782/ENSMUSG00000021109/ENSMUSG00000034160/ENSMUSG00000027889/ENSMUSG00000005686/ENSMUSG00000040752/ENSMUSG00000015112/ENSMUSG00000057666/ENSMUSG00000038023	51	ENSMUSG00000025889/ENSMUSG00000041881/ENSMUSG00000025204/ENSMUSG00000003072/ENSMUSG00000033307/ENSMUSG00000020022/ENSMUSG00000026817/ENSMUSG00000000088/ENSMUSG00000021520/ENSMUSG00000062683/ENSMUSG00000018770/ENSMUSG00000063882/ENSMUSG00000030647/ENSMUSG00000020444/ENSMUSG00000071014/ENSMUSG00000024248/ENSMUSG00000028964/ENSMUSG00000050856/ENSMUSG00000061518/ENSMUSG00000054428/ENSMUSG00000026895/…
GO:0009144	purine nucleoside triphosphate metabolic process	63/1862	247/17151	5.65629e-11	1.82998e-08	ENSMUSG00000007097/ENSMUSG00000025889/ENSMUSG00000041881/ENSMUSG00000025204/ENSMUSG00000003072/ENSMUSG00000033307/ENSMUSG00000020022/ENSMUSG00000026817/ENSMUSG00000000088/ENSMUSG00000021520/ENSMUSG00000062683/ENSMUSG00000018770/ENSMUSG00000063882/ENSMUSG00000030647/ENSMUSG00000020444/ENSMUSG00000071014/ENSMUSG00000017390/ENSMUSG00000009995/ENSMUSG00000024782/ENSMUSG00000024248/ENSMUSG00000028964/…	Atp1a2/Snca/Ndufa7/Ndufb8/Atp5d/Mif/Ndufa12/Ak1/Cox5a/Uqcrb/Atp5g2/Atp5g3/Uqcrh/Ndufc2/Guk1/Ndufb6/Aldoc/Tafazzin/Ak3/Cox7a2l/Park7/Atp5k/Cox5b/Atpif1/Ndufa8/Cox7c/Cox6a1/Uqcrq/Eno2/Ddit4/Cox4i1/Hif1a/Ndufs6/Bad/Tpi1/Ogt/Atp5e/Cox8a/Ampd2/Atp5j/Uqcc2/Uqcc3/Uqcr10/Surf1/Ndufa10/Atp5g1/Ndufv2/Ndufv1/Ampd3/Sdhd/Ndufv3/Cyc1/Ndufb9/Myh6/Atp5h/Atp5pb/Cycs/Ldha/Slc25a13/Atp5j2/Gapdh/Atp6v0a2/Ndufs2	63	12	ENSMUSG00000007097/ENSMUSG00000017390/ENSMUSG00000009995/ENSMUSG00000024782/ENSMUSG00000021109/ENSMUSG00000034160/ENSMUSG00000027889/ENSMUSG00000005686/ENSMUSG00000040752/ENSMUSG00000015112/ENSMUSG00000057666/ENSMUSG00000038023	51	ENSMUSG00000025889/ENSMUSG00000041881/ENSMUSG00000025204/ENSMUSG00000003072/ENSMUSG00000033307/ENSMUSG00000020022/ENSMUSG00000026817/ENSMUSG00000000088/ENSMUSG00000021520/ENSMUSG00000062683/ENSMUSG00000018770/ENSMUSG00000063882/ENSMUSG00000030647/ENSMUSG00000020444/ENSMUSG00000071014/ENSMUSG00000024248/ENSMUSG00000028964/ENSMUSG00000050856/ENSMUSG00000061518/ENSMUSG00000054428/ENSMUSG00000026895/…
GO:0009141	nucleoside triphosphate metabolic process	65/1862	264/17151	1.43371e-10	4.38078e-08	ENSMUSG00000007097/ENSMUSG00000025889/ENSMUSG00000041881/ENSMUSG00000025204/ENSMUSG00000003072/ENSMUSG00000033307/ENSMUSG00000042462/ENSMUSG00000020022/ENSMUSG00000026817/ENSMUSG00000000088/ENSMUSG00000021520/ENSMUSG00000062683/ENSMUSG00000018770/ENSMUSG00000063882/ENSMUSG00000030647/ENSMUSG00000020444/ENSMUSG00000071014/ENSMUSG00000017390/ENSMUSG00000009995/ENSMUSG00000024782/ENSMUSG00000024248/…	Atp1a2/Snca/Ndufa7/Ndufb8/Atp5d/Mif/Dctpp1/Ndufa12/Ak1/Cox5a/Uqcrb/Atp5g2/Atp5g3/Uqcrh/Ndufc2/Guk1/Ndufb6/Aldoc/Tafazzin/Ak3/Cox7a2l/Park7/Atp5k/Cox5b/Atpif1/Ndufa8/Cox7c/Cox6a1/Uqcrq/Eno2/Ddit4/Cmpk1/Cox4i1/Hif1a/Ndufs6/Bad/Tpi1/Ogt/Atp5e/Cox8a/Ampd2/Atp5j/Uqcc2/Uqcc3/Uqcr10/Surf1/Ndufa10/Atp5g1/Ndufv2/Ndufv1/Ampd3/Sdhd/Ndufv3/Cyc1/Ndufb9/Myh6/Atp5h/Atp5pb/Cycs/Ldha/Slc25a13/Atp5j2/Gapdh/Atp6v0a…	65	12	ENSMUSG00000007097/ENSMUSG00000017390/ENSMUSG00000009995/ENSMUSG00000024782/ENSMUSG00000021109/ENSMUSG00000034160/ENSMUSG00000027889/ENSMUSG00000005686/ENSMUSG00000040752/ENSMUSG00000015112/ENSMUSG00000057666/ENSMUSG00000038023	53	ENSMUSG00000025889/ENSMUSG00000041881/ENSMUSG00000025204/ENSMUSG00000003072/ENSMUSG00000033307/ENSMUSG00000042462/ENSMUSG00000020022/ENSMUSG00000026817/ENSMUSG00000000088/ENSMUSG00000021520/ENSMUSG00000062683/ENSMUSG00000018770/ENSMUSG00000063882/ENSMUSG00000030647/ENSMUSG00000020444/ENSMUSG00000071014/ENSMUSG00000024248/ENSMUSG00000028964/ENSMUSG00000050856/ENSMUSG00000061518/ENSMUSG00000054428/…
GO:0022613	ribonucleoprotein complex biogenesis	86/1862	401/17151	3.68132e-10	1.06564e-07	ENSMUSG00000063316/ENSMUSG00000051062/ENSMUSG00000028060/ENSMUSG00000027133/ENSMUSG00000024217/ENSMUSG00000031848/ENSMUSG00000030611/ENSMUSG00000020180/ENSMUSG00000029066/ENSMUSG00000069049/ENSMUSG00000045193/ENSMUSG00000056209/ENSMUSG00000060636/ENSMUSG00000024902/ENSMUSG00000067274/ENSMUSG00000025982/ENSMUSG00000044533/ENSMUSG00000003848/ENSMUSG00000041879/ENSMUSG00000002319/ENSMUSG00000059291/…	Rpl27/Fbll1/Khdc4/Nop10/Snrpc/Lsm4/Mrps11/Snrpd3/Mrpl20/Eif2s3y/Cirbp/Npm3/Rpl35a/Mrpl11/Rplp0/Sf3b1/Rps2/Nob1/Ipo9/Ipo4/Rpl11/Rpl14/Rps23/Rps7/Rps18/Rps8/Dicer1/Snrpd1/Pih1d1/Nwd2/Nip7/Npm1/Rps16/Mrps7/Rpl10a/Fbl/Rpsa/Prpf19/Rpl3/Prpf8/Rpl38/Nsa2/Snrpd2/Rpl34/Dhx30/Noct/Chd7/Rexo4/Rbm5/Ncl/Nhp2/Pin4/Rpl7/Rps15/Cnot1/Gtf2h5/Snrpb/Sf3a1/Heatr1/Rpl35/Prpf39/Rps17/Drosha/Utp20/Sf3a2/Sbds/Utp3/Rps6/R…	86	22	ENSMUSG00000028060/ENSMUSG00000069049/ENSMUSG00000025982/ENSMUSG00000041879/ENSMUSG00000002319/ENSMUSG00000041415/ENSMUSG00000090061/ENSMUSG00000020850/ENSMUSG00000032480/ENSMUSG00000023087/ENSMUSG00000041235/ENSMUSG00000032580/ENSMUSG00000036550/ENSMUSG00000002129/ENSMUSG00000050244/ENSMUSG00000035597/ENSMUSG00000022191/ENSMUSG00000004356/ENSMUSG00000019432/ENSMUSG00000027951/ENSMUSG00000037275/…	64	ENSMUSG00000063316/ENSMUSG00000051062/ENSMUSG00000027133/ENSMUSG00000024217/ENSMUSG00000031848/ENSMUSG00000030611/ENSMUSG00000020180/ENSMUSG00000029066/ENSMUSG00000045193/ENSMUSG00000056209/ENSMUSG00000060636/ENSMUSG00000024902/ENSMUSG00000067274/ENSMUSG00000044533/ENSMUSG00000003848/ENSMUSG00000059291/ENSMUSG00000025794/ENSMUSG00000049517/ENSMUSG00000061477/ENSMUSG00000008668/ENSMUSG00000047675/…
GO:0045333	cellular respiration	44/1862	151/17151	5.00935e-10	1.37757e-07	ENSMUSG00000005360/ENSMUSG00000025889/ENSMUSG00000041881/ENSMUSG00000025204/ENSMUSG00000023089/ENSMUSG00000020022/ENSMUSG00000000088/ENSMUSG00000021520/ENSMUSG00000037710/ENSMUSG00000063882/ENSMUSG00000030647/ENSMUSG00000071014/ENSMUSG00000068184/ENSMUSG00000020153/ENSMUSG00000009995/ENSMUSG00000028964/ENSMUSG00000061518/ENSMUSG00000026895/ENSMUSG00000017778/ENSMUSG00000041697/ENSMUSG00000044894/…	Slc1a3/Snca/Ndufa7/Ndufb8/Ndufa5/Ndufa12/Cox5a/Uqcrb/Cisd1/Uqcrh/Ndufc2/Ndufb6/Ndufaf2/Ndufs7/Tafazzin/Park7/Cox5b/Ndufa8/Cox7c/Cox6a1/Uqcrq/Bax/Cox4i1/Hif1a/Cox19/Ndufs6/Cox8a/Oprk1/Uqcc3/Uqcr10/Mybbp1a/Sirt3/Ndufs4/Ndufa10/Ndufv2/Ndufv1/Sdhd/Ndufv3/Cyc1/Ndufb9/Cycs/Slc25a13/Ndufs2/Aldh5a1	44	6	ENSMUSG00000005360/ENSMUSG00000009995/ENSMUSG00000021109/ENSMUSG00000040463/ENSMUSG00000015112/ENSMUSG00000035936	38	ENSMUSG00000025889/ENSMUSG00000041881/ENSMUSG00000025204/ENSMUSG00000023089/ENSMUSG00000020022/ENSMUSG00000000088/ENSMUSG00000021520/ENSMUSG00000037710/ENSMUSG00000063882/ENSMUSG00000030647/ENSMUSG00000071014/ENSMUSG00000068184/ENSMUSG00000020153/ENSMUSG00000028964/ENSMUSG00000061518/ENSMUSG00000026895/ENSMUSG00000017778/ENSMUSG00000041697/ENSMUSG00000044894/ENSMUSG00000003873/ENSMUSG00000031818/…
GO:0042254	ribosome biogenesis	61/1862	267/17151	1.15306e-08	3.01991e-06	ENSMUSG00000063316/ENSMUSG00000051062/ENSMUSG00000027133/ENSMUSG00000030611/ENSMUSG00000029066/ENSMUSG00000056209/ENSMUSG00000060636/ENSMUSG00000024902/ENSMUSG00000067274/ENSMUSG00000044533/ENSMUSG00000003848/ENSMUSG00000041879/ENSMUSG00000002319/ENSMUSG00000059291/ENSMUSG00000025794/ENSMUSG00000061477/ENSMUSG00000008668/ENSMUSG00000047675/ENSMUSG00000003423/ENSMUSG00000090061/ENSMUSG00000031917/…	Rpl27/Fbll1/Nop10/Mrps11/Mrpl20/Npm3/Rpl35a/Mrpl11/Rplp0/Rps2/Nob1/Ipo9/Ipo4/Rpl11/Rpl14/Rps7/Rps18/Rps8/Pih1d1/Nwd2/Nip7/Npm1/Rps16/Mrps7/Rpl10a/Fbl/Rpsa/Rpl3/Rpl38/Nsa2/Rpl34/Dhx30/Chd7/Rexo4/Ncl/Nhp2/Pin4/Rpl7/Rps15/Gtf2h5/Heatr1/Rpl35/Rps17/Drosha/Utp20/Sbds/Utp3/Rps6/Rps27/Rps21/Rpl26/Rps28/Mrm3/Rps5/Rps19/Rps27l/Frg1/Aatf/C1qbp/Wdr75/Gar1	61	9	ENSMUSG00000041879/ENSMUSG00000002319/ENSMUSG00000090061/ENSMUSG00000032480/ENSMUSG00000041235/ENSMUSG00000050244/ENSMUSG00000022191/ENSMUSG00000004356/ENSMUSG00000025995	52	ENSMUSG00000063316/ENSMUSG00000051062/ENSMUSG00000027133/ENSMUSG00000030611/ENSMUSG00000029066/ENSMUSG00000056209/ENSMUSG00000060636/ENSMUSG00000024902/ENSMUSG00000067274/ENSMUSG00000044533/ENSMUSG00000003848/ENSMUSG00000059291/ENSMUSG00000025794/ENSMUSG00000061477/ENSMUSG00000008668/ENSMUSG00000047675/ENSMUSG00000003423/ENSMUSG00000031917/ENSMUSG00000057113/ENSMUSG00000037563/ENSMUSG00000046756/…
GO:0000028	ribosomal small subunit assembly	12/1862	19/17151	6.28641e-08	1.5716e-05	ENSMUSG00000030611/ENSMUSG00000044533/ENSMUSG00000046756/ENSMUSG00000032518/ENSMUSG00000057322/ENSMUSG00000063457/ENSMUSG00000061787/ENSMUSG00000090733/ENSMUSG00000067288/ENSMUSG00000012848/ENSMUSG00000040952/ENSMUSG00000036781	Mrps11/Rps2/Mrps7/Rpsa/Rpl38/Rps15/Rps17/Rps27/Rps28/Rps5/Rps19/Rps27l	12	0		12	ENSMUSG00000030611/ENSMUSG00000044533/ENSMUSG00000046756/ENSMUSG00000032518/ENSMUSG00000057322/ENSMUSG00000063457/ENSMUSG00000061787/ENSMUSG00000090733/ENSMUSG00000067288/ENSMUSG00000012848/ENSMUSG00000040952/ENSMUSG00000036781
GO:0016072	rRNA metabolic process	49/1862	210/17151	1.56716e-07	3.74756e-05	ENSMUSG00000063316/ENSMUSG00000051062/ENSMUSG00000027133/ENSMUSG00000030611/ENSMUSG00000041203/ENSMUSG00000056209/ENSMUSG00000060636/ENSMUSG00000003848/ENSMUSG00000059291/ENSMUSG00000025794/ENSMUSG00000061477/ENSMUSG00000047675/ENSMUSG00000041415/ENSMUSG00000003423/ENSMUSG00000057113/ENSMUSG00000037563/ENSMUSG00000015937/ENSMUSG00000037805/ENSMUSG00000046865/ENSMUSG00000032518/ENSMUSG00000047649/…	Rpl27/Fbll1/Nop10/Mrps11/Trir/Npm3/Rpl35a/Nob1/Rpl11/Rpl14/Rps7/Rps8/Dicer1/Pih1d1/Npm1/Rps16/Macroh2a1/Rpl10a/Fbl/Rpsa/Cd3eap/Nsa2/Chd7/Rexo4/Ncl/Nhp2/Pin4/Rpl7/Rps15/Mars1/Gtf2h5/Heatr1/Rpl35/Rps17/Drosha/Utp20/Sbds/Utp3/Rps6/Rps21/Rpl26/Rps28/Macroh2a2/Mrm3/Mtor/Rps19/Frg1/Wdr75/Gar1	49	8	ENSMUSG00000041415/ENSMUSG00000041235/ENSMUSG00000040354/ENSMUSG00000050244/ENSMUSG00000022191/ENSMUSG00000004356/ENSMUSG00000028991/ENSMUSG00000025995	41	ENSMUSG00000063316/ENSMUSG00000051062/ENSMUSG00000027133/ENSMUSG00000030611/ENSMUSG00000041203/ENSMUSG00000056209/ENSMUSG00000060636/ENSMUSG00000003848/ENSMUSG00000059291/ENSMUSG00000025794/ENSMUSG00000061477/ENSMUSG00000047675/ENSMUSG00000003423/ENSMUSG00000057113/ENSMUSG00000037563/ENSMUSG00000015937/ENSMUSG00000037805/ENSMUSG00000046865/ENSMUSG00000032518/ENSMUSG00000047649/ENSMUSG00000060739/…
GO:0015980	energy derivation by oxidation of organic compounds	52/1862	237/17151	5.23495e-07	0.000119968	ENSMUSG00000005360/ENSMUSG00000025889/ENSMUSG00000041881/ENSMUSG00000025204/ENSMUSG00000023089/ENSMUSG00000020022/ENSMUSG00000000088/ENSMUSG00000021520/ENSMUSG00000037710/ENSMUSG00000063882/ENSMUSG00000030647/ENSMUSG00000071014/ENSMUSG00000034055/ENSMUSG00000068184/ENSMUSG00000020153/ENSMUSG00000022490/ENSMUSG00000009995/ENSMUSG00000033400/ENSMUSG00000028964/ENSMUSG00000061518/ENSMUSG00000026895/…	Slc1a3/Snca/Ndufa7/Ndufb8/Ndufa5/Ndufa12/Cox5a/Uqcrb/Cisd1/Uqcrh/Ndufc2/Ndufb6/Phka1/Ndufaf2/Ndufs7/Ppp1r1a/Tafazzin/Agl/Park7/Cox5b/Ndufa8/Cox7c/Cox6a1/Uqcrq/Bax/Cox4i1/Hif1a/Cox19/Ndufs6/Cox8a/Oprk1/Uqcc3/Uqcr10/Mybbp1a/Sirt3/Ndufs4/Ndufa10/Ppp1r3d/Ndufv2/Ppp1r3c/Ndufv1/Sdhd/Ndufv3/Cyc1/Ndufb9/Mt3/Cycs/Mtor/Ldha/Slc25a13/Ndufs2/Aldh5a1	52	11	ENSMUSG00000005360/ENSMUSG00000034055/ENSMUSG00000009995/ENSMUSG00000033400/ENSMUSG00000021109/ENSMUSG00000040463/ENSMUSG00000049999/ENSMUSG00000067279/ENSMUSG00000028991/ENSMUSG00000015112/ENSMUSG00000035936	41	ENSMUSG00000025889/ENSMUSG00000041881/ENSMUSG00000025204/ENSMUSG00000023089/ENSMUSG00000020022/ENSMUSG00000000088/ENSMUSG00000021520/ENSMUSG00000037710/ENSMUSG00000063882/ENSMUSG00000030647/ENSMUSG00000071014/ENSMUSG00000068184/ENSMUSG00000020153/ENSMUSG00000022490/ENSMUSG00000028964/ENSMUSG00000061518/ENSMUSG00000026895/ENSMUSG00000017778/ENSMUSG00000041697/ENSMUSG00000044894/ENSMUSG00000003873/…
GO:0022618	ribonucleoprotein complex assembly	46/1862	201/17151	6.70335e-07	0.000147474	ENSMUSG00000028060/ENSMUSG00000024217/ENSMUSG00000031848/ENSMUSG00000030611/ENSMUSG00000020180/ENSMUSG00000029066/ENSMUSG00000069049/ENSMUSG00000045193/ENSMUSG00000024902/ENSMUSG00000025982/ENSMUSG00000044533/ENSMUSG00000059291/ENSMUSG00000049517/ENSMUSG00000041415/ENSMUSG00000002477/ENSMUSG00000003423/ENSMUSG00000031917/ENSMUSG00000046756/ENSMUSG00000032518/ENSMUSG00000024735/ENSMUSG00000060036/…	Khdc4/Snrpc/Lsm4/Mrps11/Snrpd3/Mrpl20/Eif2s3y/Cirbp/Mrpl11/Sf3b1/Rps2/Rpl11/Rps23/Dicer1/Snrpd1/Pih1d1/Nip7/Mrps7/Rpsa/Prpf19/Rpl3/Prpf8/Rpl38/Snrpd2/Dhx30/Noct/Rbm5/Rps15/Cnot1/Snrpb/Sf3a1/Prpf39/Rps17/Sf3a2/Sbds/Rps27/Ddx39b/Adar/Rps28/Gemin5/Rps5/Rps19/Ramac/Ruvbl2/Rps27l/C1qbp	46	14	ENSMUSG00000028060/ENSMUSG00000069049/ENSMUSG00000025982/ENSMUSG00000041415/ENSMUSG00000020850/ENSMUSG00000032480/ENSMUSG00000023087/ENSMUSG00000032580/ENSMUSG00000036550/ENSMUSG00000002129/ENSMUSG00000035597/ENSMUSG00000019432/ENSMUSG00000027951/ENSMUSG00000037275	32	ENSMUSG00000024217/ENSMUSG00000031848/ENSMUSG00000030611/ENSMUSG00000020180/ENSMUSG00000029066/ENSMUSG00000045193/ENSMUSG00000024902/ENSMUSG00000044533/ENSMUSG00000059291/ENSMUSG00000049517/ENSMUSG00000002477/ENSMUSG00000003423/ENSMUSG00000031917/ENSMUSG00000046756/ENSMUSG00000032518/ENSMUSG00000024735/ENSMUSG00000060036/ENSMUSG00000057322/ENSMUSG00000040824/ENSMUSG00000063457/ENSMUSG00000027404/…
GO:0015985	energy coupled proton transport, down electrochemical gradient	12/1862	23/17151	1.1112e-06	0.000226356	ENSMUSG00000003072/ENSMUSG00000062683/ENSMUSG00000018770/ENSMUSG00000050856/ENSMUSG00000061518/ENSMUSG00000016252/ENSMUSG00000022890/ENSMUSG00000006057/ENSMUSG00000022551/ENSMUSG00000034566/ENSMUSG00000000563/ENSMUSG00000038023	Atp5d/Atp5g2/Atp5g3/Atp5k/Cox5b/Atp5e/Atp5j/Atp5g1/Cyc1/Atp5h/Atp5pb/Atp6v0a2	12	1	ENSMUSG00000038023	11	ENSMUSG00000003072/ENSMUSG00000062683/ENSMUSG00000018770/ENSMUSG00000050856/ENSMUSG00000061518/ENSMUSG00000016252/ENSMUSG00000022890/ENSMUSG00000006057/ENSMUSG00000022551/ENSMUSG00000034566/ENSMUSG00000000563
GO:0015986	ATP synthesis coupled proton transport	12/1862	23/17151	1.1112e-06	0.000226356	ENSMUSG00000003072/ENSMUSG00000062683/ENSMUSG00000018770/ENSMUSG00000050856/ENSMUSG00000061518/ENSMUSG00000016252/ENSMUSG00000022890/ENSMUSG00000006057/ENSMUSG00000022551/ENSMUSG00000034566/ENSMUSG00000000563/ENSMUSG00000038023	Atp5d/Atp5g2/Atp5g3/Atp5k/Cox5b/Atp5e/Atp5j/Atp5g1/Cyc1/Atp5h/Atp5pb/Atp6v0a2	12	1	ENSMUSG00000038023	11	ENSMUSG00000003072/ENSMUSG00000062683/ENSMUSG00000018770/ENSMUSG00000050856/ENSMUSG00000061518/ENSMUSG00000016252/ENSMUSG00000022890/ENSMUSG00000006057/ENSMUSG00000022551/ENSMUSG00000034566/ENSMUSG00000000563
GO:0009150	purine ribonucleotide metabolic process	75/1862	398/17151	1.22555e-06	0.000240733	ENSMUSG00000007097/ENSMUSG00000025889/ENSMUSG00000041881/ENSMUSG00000025204/ENSMUSG00000003072/ENSMUSG00000033307/ENSMUSG00000024039/ENSMUSG00000020022/ENSMUSG00000020267/ENSMUSG00000026817/ENSMUSG00000000088/ENSMUSG00000021520/ENSMUSG00000062683/ENSMUSG00000018770/ENSMUSG00000063882/ENSMUSG00000030647/ENSMUSG00000020444/ENSMUSG00000020654/ENSMUSG00000071014/ENSMUSG00000017390/ENSMUSG00000009995/…	Atp1a2/Snca/Ndufa7/Ndufb8/Atp5d/Mif/Cbs/Ndufa12/Hint1/Ak1/Cox5a/Uqcrb/Atp5g2/Atp5g3/Uqcrh/Ndufc2/Guk1/Adcy3/Ndufb6/Aldoc/Tafazzin/Ak3/Hpca/Cox7a2l/Park7/Atp5k/Cox5b/Atpif1/Ndufa8/Cox7c/Cox6a1/Uqcrq/Eno2/Ddit4/Htr2c/Cox4i1/Hif1a/Ndufs6/Ramp1/Bad/Tpi1/Ogt/Atp5e/Cox8a/Ampd2/Atp5j/Uqcc2/Uqcc3/Uqcr10/Surf1/Ndufa10/Atp5g1/Ndufv2/Ndufv1/Ampd3/Gpha2/Sdhd/Ndufv3/Cyc1/Ndufb9/Myh6/Chga/Atp5h/Atp5pb/Cycs/Htr…	75	17	ENSMUSG00000007097/ENSMUSG00000024039/ENSMUSG00000020654/ENSMUSG00000017390/ENSMUSG00000009995/ENSMUSG00000024782/ENSMUSG00000041380/ENSMUSG00000021109/ENSMUSG00000034160/ENSMUSG00000027889/ENSMUSG00000005686/ENSMUSG00000040752/ENSMUSG00000018846/ENSMUSG00000015112/ENSMUSG00000057666/ENSMUSG00000038023/ENSMUSG00000040152	58	ENSMUSG00000025889/ENSMUSG00000041881/ENSMUSG00000025204/ENSMUSG00000003072/ENSMUSG00000033307/ENSMUSG00000020022/ENSMUSG00000020267/ENSMUSG00000026817/ENSMUSG00000000088/ENSMUSG00000021520/ENSMUSG00000062683/ENSMUSG00000018770/ENSMUSG00000063882/ENSMUSG00000030647/ENSMUSG00000020444/ENSMUSG00000071014/ENSMUSG00000028785/ENSMUSG00000024248/ENSMUSG00000028964/ENSMUSG00000050856/ENSMUSG00000061518/…
GO:1902600	proton transmembrane transport	25/1862	83/17151	1.36114e-06	0.000258146	ENSMUSG00000007097/ENSMUSG00000003072/ENSMUSG00000029359/ENSMUSG00000004285/ENSMUSG00000062683/ENSMUSG00000018770/ENSMUSG00000020153/ENSMUSG00000031633/ENSMUSG00000028964/ENSMUSG00000050856/ENSMUSG00000061518/ENSMUSG00000033379/ENSMUSG00000016252/ENSMUSG00000035885/ENSMUSG00000022890/ENSMUSG00000023030/ENSMUSG00000006057/ENSMUSG00000020733/ENSMUSG00000022551/ENSMUSG00000034566/ENSMUSG00000000563/…	Atp1a2/Atp5d/Tesc/Atp6v1f/Atp5g2/Atp5g3/Ndufs7/Slc25a4/Park7/Atp5k/Cox5b/Atp6v0b/Atp5e/Cox8a/Atp5j/Slc11a2/Atp5g1/Slc9a3r1/Cyc1/Atp5h/Atp5pb/Atp1a1/Atp6v1e1/Atp6v0c/Atp6v0a2	25	5	ENSMUSG00000007097/ENSMUSG00000023030/ENSMUSG00000020733/ENSMUSG00000033161/ENSMUSG00000038023	20	ENSMUSG00000003072/ENSMUSG00000029359/ENSMUSG00000004285/ENSMUSG00000062683/ENSMUSG00000018770/ENSMUSG00000020153/ENSMUSG00000031633/ENSMUSG00000028964/ENSMUSG00000050856/ENSMUSG00000061518/ENSMUSG00000033379/ENSMUSG00000016252/ENSMUSG00000035885/ENSMUSG00000022890/ENSMUSG00000006057/ENSMUSG00000022551/ENSMUSG00000034566/ENSMUSG00000000563/ENSMUSG00000019210/ENSMUSG00000024121
GO:0009259	ribonucleotide metabolic process	76/1862	408/17151	1.64678e-06	0.000301909	ENSMUSG00000007097/ENSMUSG00000025889/ENSMUSG00000041881/ENSMUSG00000025204/ENSMUSG00000003072/ENSMUSG00000033307/ENSMUSG00000024039/ENSMUSG00000020022/ENSMUSG00000020267/ENSMUSG00000026817/ENSMUSG00000000088/ENSMUSG00000021520/ENSMUSG00000062683/ENSMUSG00000018770/ENSMUSG00000063882/ENSMUSG00000030647/ENSMUSG00000020444/ENSMUSG00000020654/ENSMUSG00000071014/ENSMUSG00000017390/ENSMUSG00000009995/…	Atp1a2/Snca/Ndufa7/Ndufb8/Atp5d/Mif/Cbs/Ndufa12/Hint1/Ak1/Cox5a/Uqcrb/Atp5g2/Atp5g3/Uqcrh/Ndufc2/Guk1/Adcy3/Ndufb6/Aldoc/Tafazzin/Ak3/Hpca/Cox7a2l/Park7/Atp5k/Cox5b/Atpif1/Ndufa8/Cox7c/Cox6a1/Uqcrq/Eno2/Ddit4/Cmpk1/Htr2c/Cox4i1/Hif1a/Ndufs6/Ramp1/Bad/Tpi1/Ogt/Atp5e/Cox8a/Ampd2/Atp5j/Uqcc2/Uqcc3/Uqcr10/Surf1/Ndufa10/Atp5g1/Ndufv2/Ndufv1/Ampd3/Gpha2/Sdhd/Ndufv3/Cyc1/Ndufb9/Myh6/Chga/Atp5h/Atp5pb/Cy…	76	17	ENSMUSG00000007097/ENSMUSG00000024039/ENSMUSG00000020654/ENSMUSG00000017390/ENSMUSG00000009995/ENSMUSG00000024782/ENSMUSG00000041380/ENSMUSG00000021109/ENSMUSG00000034160/ENSMUSG00000027889/ENSMUSG00000005686/ENSMUSG00000040752/ENSMUSG00000018846/ENSMUSG00000015112/ENSMUSG00000057666/ENSMUSG00000038023/ENSMUSG00000040152	59	ENSMUSG00000025889/ENSMUSG00000041881/ENSMUSG00000025204/ENSMUSG00000003072/ENSMUSG00000033307/ENSMUSG00000020022/ENSMUSG00000020267/ENSMUSG00000026817/ENSMUSG00000000088/ENSMUSG00000021520/ENSMUSG00000062683/ENSMUSG00000018770/ENSMUSG00000063882/ENSMUSG00000030647/ENSMUSG00000020444/ENSMUSG00000071014/ENSMUSG00000028785/ENSMUSG00000024248/ENSMUSG00000028964/ENSMUSG00000050856/ENSMUSG00000061518/…
GO:0006091	generation of precursor metabolites and energy	64/1862	328/17151	2.19388e-06	0.000389238	ENSMUSG00000005360/ENSMUSG00000025889/ENSMUSG00000041881/ENSMUSG00000025204/ENSMUSG00000026032/ENSMUSG00000023089/ENSMUSG00000033307/ENSMUSG00000020022/ENSMUSG00000000088/ENSMUSG00000021520/ENSMUSG00000037710/ENSMUSG00000063882/ENSMUSG00000030647/ENSMUSG00000071014/ENSMUSG00000034055/ENSMUSG00000068184/ENSMUSG00000020153/ENSMUSG00000017390/ENSMUSG00000022490/ENSMUSG00000009995/ENSMUSG00000024248/…	Slc1a3/Snca/Ndufa7/Ndufb8/Ndufb3/Ndufa5/Mif/Ndufa12/Cox5a/Uqcrb/Cisd1/Uqcrh/Ndufc2/Ndufb6/Phka1/Ndufaf2/Ndufs7/Aldoc/Ppp1r1a/Tafazzin/Cox7a2l/Agl/Park7/Cox5b/Ndufa8/Cox7c/Cox6a1/Uqcrq/Eno2/Ddit4/Bax/Cox4i1/Hif1a/Cox19/Ndufs6/Tpi1/Ogt/Cox8a/Oprk1/Uqcc2/Uqcc3/Uqcr10/Surf1/Mybbp1a/Sirt3/Ndufs4/Ndufa10/Ppp1r3d/Ndufv2/Ppp1r3c/Adh5/Ndufv1/Sdhd/Ndufv3/Cyc1/Ndufb9/Mt3/Cycs/Mtor/Ldha/Slc25a13/Gapdh/Ndufs2…	64	14	ENSMUSG00000005360/ENSMUSG00000034055/ENSMUSG00000017390/ENSMUSG00000009995/ENSMUSG00000033400/ENSMUSG00000021109/ENSMUSG00000034160/ENSMUSG00000040463/ENSMUSG00000049999/ENSMUSG00000067279/ENSMUSG00000028991/ENSMUSG00000015112/ENSMUSG00000057666/ENSMUSG00000035936	50	ENSMUSG00000025889/ENSMUSG00000041881/ENSMUSG00000025204/ENSMUSG00000026032/ENSMUSG00000023089/ENSMUSG00000033307/ENSMUSG00000020022/ENSMUSG00000000088/ENSMUSG00000021520/ENSMUSG00000037710/ENSMUSG00000063882/ENSMUSG00000030647/ENSMUSG00000071014/ENSMUSG00000068184/ENSMUSG00000020153/ENSMUSG00000022490/ENSMUSG00000024248/ENSMUSG00000028964/ENSMUSG00000061518/ENSMUSG00000026895/ENSMUSG00000017778/…
GO:0019693	ribose phosphate metabolic process	77/1862	420/17151	2.63355e-06	0.000447612	ENSMUSG00000007097/ENSMUSG00000025889/ENSMUSG00000041881/ENSMUSG00000025204/ENSMUSG00000003072/ENSMUSG00000033307/ENSMUSG00000024039/ENSMUSG00000020022/ENSMUSG00000020267/ENSMUSG00000026817/ENSMUSG00000000088/ENSMUSG00000021520/ENSMUSG00000062683/ENSMUSG00000018770/ENSMUSG00000063882/ENSMUSG00000030647/ENSMUSG00000020444/ENSMUSG00000020654/ENSMUSG00000071014/ENSMUSG00000017390/ENSMUSG00000009995/…	Atp1a2/Snca/Ndufa7/Ndufb8/Atp5d/Mif/Cbs/Ndufa12/Hint1/Ak1/Cox5a/Uqcrb/Atp5g2/Atp5g3/Uqcrh/Ndufc2/Guk1/Adcy3/Ndufb6/Aldoc/Tafazzin/Ak3/Pgls/Hpca/Cox7a2l/Park7/Atp5k/Cox5b/Atpif1/Ndufa8/Cox7c/Cox6a1/Uqcrq/Eno2/Ddit4/Cmpk1/Htr2c/Cox4i1/Hif1a/Ndufs6/Ramp1/Bad/Tpi1/Ogt/Atp5e/Cox8a/Ampd2/Atp5j/Uqcc2/Uqcc3/Uqcr10/Surf1/Ndufa10/Atp5g1/Ndufv2/Ndufv1/Ampd3/Gpha2/Sdhd/Ndufv3/Cyc1/Ndufb9/Myh6/Chga/Atp5h/Atp5…	77	17	ENSMUSG00000007097/ENSMUSG00000024039/ENSMUSG00000020654/ENSMUSG00000017390/ENSMUSG00000009995/ENSMUSG00000024782/ENSMUSG00000041380/ENSMUSG00000021109/ENSMUSG00000034160/ENSMUSG00000027889/ENSMUSG00000005686/ENSMUSG00000040752/ENSMUSG00000018846/ENSMUSG00000015112/ENSMUSG00000057666/ENSMUSG00000038023/ENSMUSG00000040152	60	ENSMUSG00000025889/ENSMUSG00000041881/ENSMUSG00000025204/ENSMUSG00000003072/ENSMUSG00000033307/ENSMUSG00000020022/ENSMUSG00000020267/ENSMUSG00000026817/ENSMUSG00000000088/ENSMUSG00000021520/ENSMUSG00000062683/ENSMUSG00000018770/ENSMUSG00000063882/ENSMUSG00000030647/ENSMUSG00000020444/ENSMUSG00000071014/ENSMUSG00000031807/ENSMUSG00000028785/ENSMUSG00000024248/ENSMUSG00000028964/ENSMUSG00000050856/…
GO:0042255	ribosome assembly	20/1862	60/17151	2.68567e-06	0.000447612	ENSMUSG00000030611/ENSMUSG00000029066/ENSMUSG00000024902/ENSMUSG00000044533/ENSMUSG00000059291/ENSMUSG00000031917/ENSMUSG00000046756/ENSMUSG00000032518/ENSMUSG00000060036/ENSMUSG00000057322/ENSMUSG00000032480/ENSMUSG00000063457/ENSMUSG00000061787/ENSMUSG00000025337/ENSMUSG00000090733/ENSMUSG00000067288/ENSMUSG00000012848/ENSMUSG00000040952/ENSMUSG00000036781/ENSMUSG00000018446	Mrps11/Mrpl20/Mrpl11/Rps2/Rpl11/Nip7/Mrps7/Rpsa/Rpl3/Rpl38/Dhx30/Rps15/Rps17/Sbds/Rps27/Rps28/Rps5/Rps19/Rps27l/C1qbp	20	1	ENSMUSG00000032480	19	ENSMUSG00000030611/ENSMUSG00000029066/ENSMUSG00000024902/ENSMUSG00000044533/ENSMUSG00000059291/ENSMUSG00000031917/ENSMUSG00000046756/ENSMUSG00000032518/ENSMUSG00000060036/ENSMUSG00000057322/ENSMUSG00000063457/ENSMUSG00000061787/ENSMUSG00000025337/ENSMUSG00000090733/ENSMUSG00000067288/ENSMUSG00000012848/ENSMUSG00000040952/ENSMUSG00000036781/ENSMUSG00000018446
GO:0071826	ribonucleoprotein complex subunit organization	46/1862	212/17151	3.20257e-06	0.000518063	ENSMUSG00000028060/ENSMUSG00000024217/ENSMUSG00000031848/ENSMUSG00000030611/ENSMUSG00000020180/ENSMUSG00000029066/ENSMUSG00000069049/ENSMUSG00000045193/ENSMUSG00000024902/ENSMUSG00000025982/ENSMUSG00000044533/ENSMUSG00000059291/ENSMUSG00000049517/ENSMUSG00000041415/ENSMUSG00000002477/ENSMUSG00000003423/ENSMUSG00000031917/ENSMUSG00000046756/ENSMUSG00000032518/ENSMUSG00000024735/ENSMUSG00000060036/…	Khdc4/Snrpc/Lsm4/Mrps11/Snrpd3/Mrpl20/Eif2s3y/Cirbp/Mrpl11/Sf3b1/Rps2/Rpl11/Rps23/Dicer1/Snrpd1/Pih1d1/Nip7/Mrps7/Rpsa/Prpf19/Rpl3/Prpf8/Rpl38/Snrpd2/Dhx30/Noct/Rbm5/Rps15/Cnot1/Snrpb/Sf3a1/Prpf39/Rps17/Sf3a2/Sbds/Rps27/Ddx39b/Adar/Rps28/Gemin5/Rps5/Rps19/Ramac/Ruvbl2/Rps27l/C1qbp	46	14	ENSMUSG00000028060/ENSMUSG00000069049/ENSMUSG00000025982/ENSMUSG00000041415/ENSMUSG00000020850/ENSMUSG00000032480/ENSMUSG00000023087/ENSMUSG00000032580/ENSMUSG00000036550/ENSMUSG00000002129/ENSMUSG00000035597/ENSMUSG00000019432/ENSMUSG00000027951/ENSMUSG00000037275	32	ENSMUSG00000024217/ENSMUSG00000031848/ENSMUSG00000030611/ENSMUSG00000020180/ENSMUSG00000029066/ENSMUSG00000045193/ENSMUSG00000024902/ENSMUSG00000044533/ENSMUSG00000059291/ENSMUSG00000049517/ENSMUSG00000002477/ENSMUSG00000003423/ENSMUSG00000031917/ENSMUSG00000046756/ENSMUSG00000032518/ENSMUSG00000024735/ENSMUSG00000060036/ENSMUSG00000057322/ENSMUSG00000040824/ENSMUSG00000063457/ENSMUSG00000027404/…
GO:0006163	purine nucleotide metabolic process	75/1862	410/17151	3.84975e-06	0.000604961	ENSMUSG00000007097/ENSMUSG00000025889/ENSMUSG00000041881/ENSMUSG00000025204/ENSMUSG00000003072/ENSMUSG00000033307/ENSMUSG00000024039/ENSMUSG00000020022/ENSMUSG00000020267/ENSMUSG00000026817/ENSMUSG00000000088/ENSMUSG00000021520/ENSMUSG00000062683/ENSMUSG00000018770/ENSMUSG00000063882/ENSMUSG00000030647/ENSMUSG00000020444/ENSMUSG00000020654/ENSMUSG00000071014/ENSMUSG00000017390/ENSMUSG00000009995/…	Atp1a2/Snca/Ndufa7/Ndufb8/Atp5d/Mif/Cbs/Ndufa12/Hint1/Ak1/Cox5a/Uqcrb/Atp5g2/Atp5g3/Uqcrh/Ndufc2/Guk1/Adcy3/Ndufb6/Aldoc/Tafazzin/Ak3/Hpca/Cox7a2l/Park7/Atp5k/Cox5b/Atpif1/Ndufa8/Cox7c/Cox6a1/Uqcrq/Eno2/Ddit4/Htr2c/Cox4i1/Hif1a/Ndufs6/Ramp1/Bad/Tpi1/Ogt/Atp5e/Cox8a/Ampd2/Atp5j/Uqcc2/Uqcc3/Uqcr10/Surf1/Ndufa10/Atp5g1/Ndufv2/Ndufv1/Ampd3/Gpha2/Sdhd/Ndufv3/Cyc1/Ndufb9/Myh6/Chga/Atp5h/Atp5pb/Cycs/Htr…	75	17	ENSMUSG00000007097/ENSMUSG00000024039/ENSMUSG00000020654/ENSMUSG00000017390/ENSMUSG00000009995/ENSMUSG00000024782/ENSMUSG00000041380/ENSMUSG00000021109/ENSMUSG00000034160/ENSMUSG00000027889/ENSMUSG00000005686/ENSMUSG00000040752/ENSMUSG00000018846/ENSMUSG00000015112/ENSMUSG00000057666/ENSMUSG00000038023/ENSMUSG00000040152	58	ENSMUSG00000025889/ENSMUSG00000041881/ENSMUSG00000025204/ENSMUSG00000003072/ENSMUSG00000033307/ENSMUSG00000020022/ENSMUSG00000020267/ENSMUSG00000026817/ENSMUSG00000000088/ENSMUSG00000021520/ENSMUSG00000062683/ENSMUSG00000018770/ENSMUSG00000063882/ENSMUSG00000030647/ENSMUSG00000020444/ENSMUSG00000071014/ENSMUSG00000028785/ENSMUSG00000024248/ENSMUSG00000028964/ENSMUSG00000050856/ENSMUSG00000061518/…
GO:0006120	mitochondrial electron transport, NADH to ubiquinone	10/1862	18/17151	4.27119e-06	0.000652543	ENSMUSG00000041881/ENSMUSG00000025204/ENSMUSG00000030647/ENSMUSG00000028964/ENSMUSG00000026895/ENSMUSG00000021606/ENSMUSG00000026260/ENSMUSG00000024099/ENSMUSG00000037916/ENSMUSG00000022354	Ndufa7/Ndufb8/Ndufc2/Park7/Ndufa8/Ndufs6/Ndufa10/Ndufv2/Ndufv1/Ndufb9	10	0		10	ENSMUSG00000041881/ENSMUSG00000025204/ENSMUSG00000030647/ENSMUSG00000028964/ENSMUSG00000026895/ENSMUSG00000021606/ENSMUSG00000026260/ENSMUSG00000024099/ENSMUSG00000037916/ENSMUSG00000022354
GO:0042274	ribosomal small subunit biogenesis	22/1862	72/17151	4.44444e-06	0.00066066	ENSMUSG00000030611/ENSMUSG00000044533/ENSMUSG00000003848/ENSMUSG00000061477/ENSMUSG00000047675/ENSMUSG00000057113/ENSMUSG00000037563/ENSMUSG00000046756/ENSMUSG00000032518/ENSMUSG00000057322/ENSMUSG00000063457/ENSMUSG00000050244/ENSMUSG00000061787/ENSMUSG00000004356/ENSMUSG00000070697/ENSMUSG00000028495/ENSMUSG00000090733/ENSMUSG00000039001/ENSMUSG00000067288/ENSMUSG00000012848/ENSMUSG00000040952/…	Mrps11/Rps2/Nob1/Rps7/Rps8/Npm1/Rps16/Mrps7/Rpsa/Rpl38/Rps15/Heatr1/Rps17/Utp20/Utp3/Rps6/Rps27/Rps21/Rps28/Rps5/Rps19/Rps27l	22	2	ENSMUSG00000050244/ENSMUSG00000004356	20	ENSMUSG00000030611/ENSMUSG00000044533/ENSMUSG00000003848/ENSMUSG00000061477/ENSMUSG00000047675/ENSMUSG00000057113/ENSMUSG00000037563/ENSMUSG00000046756/ENSMUSG00000032518/ENSMUSG00000057322/ENSMUSG00000063457/ENSMUSG00000061787/ENSMUSG00000070697/ENSMUSG00000028495/ENSMUSG00000090733/ENSMUSG00000039001/ENSMUSG00000067288/ENSMUSG00000012848/ENSMUSG00000040952/ENSMUSG00000036781
GO:0006364	rRNA processing	41/1862	183/17151	4.68036e-06	0.000677421	ENSMUSG00000063316/ENSMUSG00000051062/ENSMUSG00000027133/ENSMUSG00000030611/ENSMUSG00000056209/ENSMUSG00000060636/ENSMUSG00000003848/ENSMUSG00000059291/ENSMUSG00000025794/ENSMUSG00000061477/ENSMUSG00000047675/ENSMUSG00000003423/ENSMUSG00000057113/ENSMUSG00000037563/ENSMUSG00000037805/ENSMUSG00000046865/ENSMUSG00000032518/ENSMUSG00000060739/ENSMUSG00000041235/ENSMUSG00000052406/ENSMUSG00000026234/…	Rpl27/Fbll1/Nop10/Mrps11/Npm3/Rpl35a/Nob1/Rpl11/Rpl14/Rps7/Rps8/Pih1d1/Npm1/Rps16/Rpl10a/Fbl/Rpsa/Nsa2/Chd7/Rexo4/Ncl/Nhp2/Pin4/Rpl7/Rps15/Gtf2h5/Heatr1/Rpl35/Rps17/Utp20/Sbds/Utp3/Rps6/Rps21/Rpl26/Rps28/Mrm3/Rps19/Frg1/Wdr75/Gar1	41	4	ENSMUSG00000041235/ENSMUSG00000050244/ENSMUSG00000004356/ENSMUSG00000025995	37	ENSMUSG00000063316/ENSMUSG00000051062/ENSMUSG00000027133/ENSMUSG00000030611/ENSMUSG00000056209/ENSMUSG00000060636/ENSMUSG00000003848/ENSMUSG00000059291/ENSMUSG00000025794/ENSMUSG00000061477/ENSMUSG00000047675/ENSMUSG00000003423/ENSMUSG00000057113/ENSMUSG00000037563/ENSMUSG00000037805/ENSMUSG00000046865/ENSMUSG00000032518/ENSMUSG00000060739/ENSMUSG00000052406/ENSMUSG00000026234/ENSMUSG00000001056/…
GO:0043087	regulation of GTPase activity	54/1862	276/17151	1.22584e-05	0.00172875	ENSMUSG00000032171/ENSMUSG00000036591/ENSMUSG00000031398/ENSMUSG00000022982/ENSMUSG00000025499/ENSMUSG00000030123/ENSMUSG00000002496/ENSMUSG00000041936/ENSMUSG00000056486/ENSMUSG00000045092/ENSMUSG00000053646/ENSMUSG00000025558/ENSMUSG00000026991/ENSMUSG00000027581/ENSMUSG00000024944/ENSMUSG00000015377/ENSMUSG00000057729/ENSMUSG00000038530/ENSMUSG00000002844/ENSMUSG00000009621/ENSMUSG00000041959/…	Pin1/Arhgap21/Plxna3/Sod1/Hras/Plxnd1/Tsc2/Agrn/Chn1/S1pr1/Plxnb1/Dock9/Pkp4/Stmn3/Arl2/Dennd6b/Prtn3/Rgs4/Adprh/Vav2/S100a10/Sbf1/Rapgef6/Syde1/Rgs10/Plxnb2/Sgsm3/Foxj1/Arhgap44/Icam1/Arhgap35/Lims1/Rab3gap2/Gnao1/Chn2/Spry2/Ralgapb/Snx13/Rasgrp1/Sgsm1/Dvl3/Tbcd/Mtor/Iqsec1/Grtp1/Ntrk2/Itgb1/Arfgef1/Sh3bp4/Rapgef1/Ect2/Itga6/Amot/Thy1	54	39	ENSMUSG00000036591/ENSMUSG00000031398/ENSMUSG00000030123/ENSMUSG00000002496/ENSMUSG00000041936/ENSMUSG00000056486/ENSMUSG00000045092/ENSMUSG00000053646/ENSMUSG00000025558/ENSMUSG00000026991/ENSMUSG00000015377/ENSMUSG00000038530/ENSMUSG00000009621/ENSMUSG00000036529/ENSMUSG00000032714/ENSMUSG00000036606/ENSMUSG00000042303/ENSMUSG00000033389/ENSMUSG00000058230/ENSMUSG00000019920/ENSMUSG00000039318/…	15	ENSMUSG00000032171/ENSMUSG00000022982/ENSMUSG00000025499/ENSMUSG00000027581/ENSMUSG00000024944/ENSMUSG00000057729/ENSMUSG00000002844/ENSMUSG00000041959/ENSMUSG00000037533/ENSMUSG00000030844/ENSMUSG00000034227/ENSMUSG00000037405/ENSMUSG00000004633/ENSMUSG00000038515/ENSMUSG00000032011
GO:0072521	purine-containing compound metabolic process	78/1862	448/17151	1.60926e-05	0.00221273	ENSMUSG00000007097/ENSMUSG00000025889/ENSMUSG00000041881/ENSMUSG00000025204/ENSMUSG00000027893/ENSMUSG00000003072/ENSMUSG00000033307/ENSMUSG00000024039/ENSMUSG00000020022/ENSMUSG00000020267/ENSMUSG00000026817/ENSMUSG00000000088/ENSMUSG00000021520/ENSMUSG00000062683/ENSMUSG00000018770/ENSMUSG00000063882/ENSMUSG00000030647/ENSMUSG00000020444/ENSMUSG00000020654/ENSMUSG00000071014/ENSMUSG00000017390/…	Atp1a2/Snca/Ndufa7/Ndufb8/Ahcyl1/Atp5d/Mif/Cbs/Ndufa12/Hint1/Ak1/Cox5a/Uqcrb/Atp5g2/Atp5g3/Uqcrh/Ndufc2/Guk1/Adcy3/Ndufb6/Aldoc/Tafazzin/Ak3/Hpca/Cox7a2l/Park7/Atp5k/Cox5b/Atpif1/Ndufa8/Cox7c/Cox6a1/Uqcrq/Eno2/Ddit4/Htr2c/Cox4i1/Hif1a/Ndufs6/Ramp1/Bad/Tpi1/Ogt/Atp5e/Cox8a/Ampd2/Atp5j/Uqcc2/Uqcc3/Uqcr10/Surf1/Ndufa10/Atp5g1/Ndufv2/Aprt/Ndufv1/Ampd3/Gpha2/Sdhd/Ndufv3/Cyc1/Gamt/Ndufb9/Myh6/Chga/Atp5…	78	18	ENSMUSG00000007097/ENSMUSG00000027893/ENSMUSG00000024039/ENSMUSG00000020654/ENSMUSG00000017390/ENSMUSG00000009995/ENSMUSG00000024782/ENSMUSG00000041380/ENSMUSG00000021109/ENSMUSG00000034160/ENSMUSG00000027889/ENSMUSG00000005686/ENSMUSG00000040752/ENSMUSG00000018846/ENSMUSG00000015112/ENSMUSG00000057666/ENSMUSG00000038023/ENSMUSG00000040152	60	ENSMUSG00000025889/ENSMUSG00000041881/ENSMUSG00000025204/ENSMUSG00000003072/ENSMUSG00000033307/ENSMUSG00000020022/ENSMUSG00000020267/ENSMUSG00000026817/ENSMUSG00000000088/ENSMUSG00000021520/ENSMUSG00000062683/ENSMUSG00000018770/ENSMUSG00000063882/ENSMUSG00000030647/ENSMUSG00000020444/ENSMUSG00000071014/ENSMUSG00000028785/ENSMUSG00000024248/ENSMUSG00000028964/ENSMUSG00000050856/ENSMUSG00000061518/…
GO:0006754	ATP biosynthetic process	27/1862	112/17151	4.96536e-05	0.00661576	ENSMUSG00000003072/ENSMUSG00000033307/ENSMUSG00000062683/ENSMUSG00000018770/ENSMUSG00000030647/ENSMUSG00000017390/ENSMUSG00000009995/ENSMUSG00000024782/ENSMUSG00000050856/ENSMUSG00000061518/ENSMUSG00000004267/ENSMUSG00000020108/ENSMUSG00000021109/ENSMUSG00000023456/ENSMUSG00000034160/ENSMUSG00000016252/ENSMUSG00000022890/ENSMUSG00000071654/ENSMUSG00000015790/ENSMUSG00000006057/ENSMUSG00000022551/…	Atp5d/Mif/Atp5g2/Atp5g3/Ndufc2/Aldoc/Tafazzin/Ak3/Atp5k/Cox5b/Eno2/Ddit4/Hif1a/Tpi1/Ogt/Atp5e/Atp5j/Uqcc3/Surf1/Atp5g1/Cyc1/Atp5h/Atp5pb/Slc25a13/Atp5j2/Gapdh/Atp6v0a2	27	8	ENSMUSG00000017390/ENSMUSG00000009995/ENSMUSG00000024782/ENSMUSG00000021109/ENSMUSG00000034160/ENSMUSG00000015112/ENSMUSG00000057666/ENSMUSG00000038023	19	ENSMUSG00000003072/ENSMUSG00000033307/ENSMUSG00000062683/ENSMUSG00000018770/ENSMUSG00000030647/ENSMUSG00000050856/ENSMUSG00000061518/ENSMUSG00000004267/ENSMUSG00000020108/ENSMUSG00000023456/ENSMUSG00000016252/ENSMUSG00000022890/ENSMUSG00000071654/ENSMUSG00000015790/ENSMUSG00000006057/ENSMUSG00000022551/ENSMUSG00000034566/ENSMUSG00000000563/ENSMUSG00000038690
GO:0006356	regulation of transcription by RNA polymerase I	12/1862	31/17151	5.05203e-05	0.00661576	ENSMUSG00000031328/ENSMUSG00000003423/ENSMUSG00000015937/ENSMUSG00000026234/ENSMUSG00000040354/ENSMUSG00000050244/ENSMUSG00000041837/ENSMUSG00000020086/ENSMUSG00000042406/ENSMUSG00000028991/ENSMUSG00000025995/ENSMUSG00000041229	Flna/Pih1d1/Macroh2a1/Ncl/Mars1/Heatr1/Pdcd7/Macroh2a2/Atf4/Mtor/Wdr75/Phf8	12	6	ENSMUSG00000031328/ENSMUSG00000040354/ENSMUSG00000050244/ENSMUSG00000028991/ENSMUSG00000025995/ENSMUSG00000041229	6	ENSMUSG00000003423/ENSMUSG00000015937/ENSMUSG00000026234/ENSMUSG00000041837/ENSMUSG00000020086/ENSMUSG00000042406
GO:0009127	purine nucleoside monophosphate biosynthetic process	30/1862	132/17151	6.38775e-05	0.00798469	ENSMUSG00000003072/ENSMUSG00000033307/ENSMUSG00000026817/ENSMUSG00000062683/ENSMUSG00000018770/ENSMUSG00000030647/ENSMUSG00000017390/ENSMUSG00000009995/ENSMUSG00000024782/ENSMUSG00000050856/ENSMUSG00000061518/ENSMUSG00000004267/ENSMUSG00000020108/ENSMUSG00000021109/ENSMUSG00000023456/ENSMUSG00000034160/ENSMUSG00000016252/ENSMUSG00000027889/ENSMUSG00000022890/ENSMUSG00000071654/ENSMUSG00000015790/…	Atp5d/Mif/Ak1/Atp5g2/Atp5g3/Ndufc2/Aldoc/Tafazzin/Ak3/Atp5k/Cox5b/Eno2/Ddit4/Hif1a/Tpi1/Ogt/Atp5e/Ampd2/Atp5j/Uqcc3/Surf1/Atp5g1/Ampd3/Cyc1/Atp5h/Atp5pb/Slc25a13/Atp5j2/Gapdh/Atp6v0a2	30	10	ENSMUSG00000017390/ENSMUSG00000009995/ENSMUSG00000024782/ENSMUSG00000021109/ENSMUSG00000034160/ENSMUSG00000027889/ENSMUSG00000005686/ENSMUSG00000015112/ENSMUSG00000057666/ENSMUSG00000038023	20	ENSMUSG00000003072/ENSMUSG00000033307/ENSMUSG00000026817/ENSMUSG00000062683/ENSMUSG00000018770/ENSMUSG00000030647/ENSMUSG00000050856/ENSMUSG00000061518/ENSMUSG00000004267/ENSMUSG00000020108/ENSMUSG00000023456/ENSMUSG00000016252/ENSMUSG00000022890/ENSMUSG00000071654/ENSMUSG00000015790/ENSMUSG00000006057/ENSMUSG00000022551/ENSMUSG00000034566/ENSMUSG00000000563/ENSMUSG00000038690
GO:0009168	purine ribonucleoside monophosphate biosynthetic process	30/1862	132/17151	6.38775e-05	0.00798469	ENSMUSG00000003072/ENSMUSG00000033307/ENSMUSG00000026817/ENSMUSG00000062683/ENSMUSG00000018770/ENSMUSG00000030647/ENSMUSG00000017390/ENSMUSG00000009995/ENSMUSG00000024782/ENSMUSG00000050856/ENSMUSG00000061518/ENSMUSG00000004267/ENSMUSG00000020108/ENSMUSG00000021109/ENSMUSG00000023456/ENSMUSG00000034160/ENSMUSG00000016252/ENSMUSG00000027889/ENSMUSG00000022890/ENSMUSG00000071654/ENSMUSG00000015790/…	Atp5d/Mif/Ak1/Atp5g2/Atp5g3/Ndufc2/Aldoc/Tafazzin/Ak3/Atp5k/Cox5b/Eno2/Ddit4/Hif1a/Tpi1/Ogt/Atp5e/Ampd2/Atp5j/Uqcc3/Surf1/Atp5g1/Ampd3/Cyc1/Atp5h/Atp5pb/Slc25a13/Atp5j2/Gapdh/Atp6v0a2	30	10	ENSMUSG00000017390/ENSMUSG00000009995/ENSMUSG00000024782/ENSMUSG00000021109/ENSMUSG00000034160/ENSMUSG00000027889/ENSMUSG00000005686/ENSMUSG00000015112/ENSMUSG00000057666/ENSMUSG00000038023	20	ENSMUSG00000003072/ENSMUSG00000033307/ENSMUSG00000026817/ENSMUSG00000062683/ENSMUSG00000018770/ENSMUSG00000030647/ENSMUSG00000050856/ENSMUSG00000061518/ENSMUSG00000004267/ENSMUSG00000020108/ENSMUSG00000023456/ENSMUSG00000016252/ENSMUSG00000022890/ENSMUSG00000071654/ENSMUSG00000015790/ENSMUSG00000006057/ENSMUSG00000022551/ENSMUSG00000034566/ENSMUSG00000000563/ENSMUSG00000038690
GO:0072594	establishment of protein localization to organelle	72/1862	422/17151	6.58639e-05	0.00805003	ENSMUSG00000002083/ENSMUSG00000053317/ENSMUSG00000023067/ENSMUSG00000002496/ENSMUSG00000056201/ENSMUSG00000024847/ENSMUSG00000022474/ENSMUSG00000020219/ENSMUSG00000078713/ENSMUSG00000022427/ENSMUSG00000018362/ENSMUSG00000035268/ENSMUSG00000009549/ENSMUSG00000033365/ENSMUSG00000020538/ENSMUSG00000041879/ENSMUSG00000002319/ENSMUSG00000030417/ENSMUSG00000036943/ENSMUSG00000031158/ENSMUSG00000024521/…	Bbc3/Sec61b/Cdkn1a/Tsc2/Cfl1/Aip/Pmm1/Timm13/Tomm5/Tomm22/Kpna2/Pkig/Srp14/Ipo13/Srebf1/Ipo9/Ipo4/Pdcd5/Rab8b/Timm17b/Pmaip1/Atpif1/Ubl5/Pam16/Chmp4b/Txn1/Gnptab/Sorl1/Ndufa13/Pih1d1/Apod/Smo/Arxes1/Bax/Macroh2a1/Dnajc19/Mtx2/Tomm7/Kpnb1/Timm17a/Vti1b/Fis1/Pex5l/Psmb7/Ranbp1/Cacng5/Ipo11/Hes1/Gpha2/Psmd8/Rab3gap2/Vps28/Timm10/Nup62cl/Grpel1/Adar/Sec61a1/Ppp3ca/Macroh2a2/Jak2/Srp19/Ugcg/Pmpca/Ruvb…	72	24	ENSMUSG00000002496/ENSMUSG00000018362/ENSMUSG00000033365/ENSMUSG00000020538/ENSMUSG00000041879/ENSMUSG00000002319/ENSMUSG00000036943/ENSMUSG00000035311/ENSMUSG00000049313/ENSMUSG00000001761/ENSMUSG00000001440/ENSMUSG00000027674/ENSMUSG00000040373/ENSMUSG00000042590/ENSMUSG00000039318/ENSMUSG00000027951/ENSMUSG00000030082/ENSMUSG00000024789/ENSMUSG00000028381/ENSMUSG00000026926/ENSMUSG00000030854/…	48	ENSMUSG00000002083/ENSMUSG00000053317/ENSMUSG00000023067/ENSMUSG00000056201/ENSMUSG00000024847/ENSMUSG00000022474/ENSMUSG00000020219/ENSMUSG00000078713/ENSMUSG00000022427/ENSMUSG00000035268/ENSMUSG00000009549/ENSMUSG00000030417/ENSMUSG00000031158/ENSMUSG00000024521/ENSMUSG00000054428/ENSMUSG00000084786/ENSMUSG00000014301/ENSMUSG00000038467/ENSMUSG00000028367/ENSMUSG00000036199/ENSMUSG00000003423/…
GO:0006122	mitochondrial electron transport, ubiquinol to cytochrome c	7/1862	12/17151	8.49081e-05	0.0101521	ENSMUSG00000021520/ENSMUSG00000063882/ENSMUSG00000044894/ENSMUSG00000071654/ENSMUSG00000059534/ENSMUSG00000022551/ENSMUSG00000063694	Uqcrb/Uqcrh/Uqcrq/Uqcc3/Uqcr10/Cyc1/Cycs	7	0		7	ENSMUSG00000021520/ENSMUSG00000063882/ENSMUSG00000044894/ENSMUSG00000071654/ENSMUSG00000059534/ENSMUSG00000022551/ENSMUSG00000063694
GO:0009124	nucleoside monophosphate biosynthetic process	31/1862	141/17151	9.42837e-05	0.0110332	ENSMUSG00000003072/ENSMUSG00000033307/ENSMUSG00000026817/ENSMUSG00000062683/ENSMUSG00000018770/ENSMUSG00000030647/ENSMUSG00000017390/ENSMUSG00000009995/ENSMUSG00000024782/ENSMUSG00000050856/ENSMUSG00000061518/ENSMUSG00000004267/ENSMUSG00000020108/ENSMUSG00000000295/ENSMUSG00000021109/ENSMUSG00000023456/ENSMUSG00000034160/ENSMUSG00000016252/ENSMUSG00000027889/ENSMUSG00000022890/ENSMUSG00000071654/…	Atp5d/Mif/Ak1/Atp5g2/Atp5g3/Ndufc2/Aldoc/Tafazzin/Ak3/Atp5k/Cox5b/Eno2/Ddit4/Hddc2/Hif1a/Tpi1/Ogt/Atp5e/Ampd2/Atp5j/Uqcc3/Surf1/Atp5g1/Ampd3/Cyc1/Atp5h/Atp5pb/Slc25a13/Atp5j2/Gapdh/Atp6v0a2	31	10	ENSMUSG00000017390/ENSMUSG00000009995/ENSMUSG00000024782/ENSMUSG00000021109/ENSMUSG00000034160/ENSMUSG00000027889/ENSMUSG00000005686/ENSMUSG00000015112/ENSMUSG00000057666/ENSMUSG00000038023	21	ENSMUSG00000003072/ENSMUSG00000033307/ENSMUSG00000026817/ENSMUSG00000062683/ENSMUSG00000018770/ENSMUSG00000030647/ENSMUSG00000050856/ENSMUSG00000061518/ENSMUSG00000004267/ENSMUSG00000020108/ENSMUSG00000000295/ENSMUSG00000023456/ENSMUSG00000016252/ENSMUSG00000022890/ENSMUSG00000071654/ENSMUSG00000015790/ENSMUSG00000006057/ENSMUSG00000022551/ENSMUSG00000034566/ENSMUSG00000000563/ENSMUSG00000038690
GO:1990542	mitochondrial transmembrane transport	18/1862	64/17151	0.000108314	0.0124109	ENSMUSG00000005360/ENSMUSG00000022452/ENSMUSG00000020219/ENSMUSG00000022427/ENSMUSG00000031158/ENSMUSG00000061518/ENSMUSG00000014301/ENSMUSG00000036199/ENSMUSG00000027679/ENSMUSG00000026568/ENSMUSG00000028998/ENSMUSG00000062580/ENSMUSG00000022551/ENSMUSG00000027076/ENSMUSG00000029198/ENSMUSG00000021371/ENSMUSG00000015112/ENSMUSG00000003438	Slc1a3/Smdt1/Timm13/Tomm22/Timm17b/Cox5b/Pam16/Ndufa13/Dnajc19/Mpc2/Tomm7/Timm17a/Cyc1/Timm10/Grpel1/Mcur1/Slc25a13/Timm50	18	3	ENSMUSG00000005360/ENSMUSG00000021371/ENSMUSG00000015112	15	ENSMUSG00000022452/ENSMUSG00000020219/ENSMUSG00000022427/ENSMUSG00000031158/ENSMUSG00000061518/ENSMUSG00000014301/ENSMUSG00000036199/ENSMUSG00000027679/ENSMUSG00000026568/ENSMUSG00000028998/ENSMUSG00000062580/ENSMUSG00000022551/ENSMUSG00000027076/ENSMUSG00000029198/ENSMUSG00000003438
GO:0009156	ribonucleoside monophosphate biosynthetic process	30/1862	136/17151	0.000113908	0.0126259	ENSMUSG00000003072/ENSMUSG00000033307/ENSMUSG00000026817/ENSMUSG00000062683/ENSMUSG00000018770/ENSMUSG00000030647/ENSMUSG00000017390/ENSMUSG00000009995/ENSMUSG00000024782/ENSMUSG00000050856/ENSMUSG00000061518/ENSMUSG00000004267/ENSMUSG00000020108/ENSMUSG00000021109/ENSMUSG00000023456/ENSMUSG00000034160/ENSMUSG00000016252/ENSMUSG00000027889/ENSMUSG00000022890/ENSMUSG00000071654/ENSMUSG00000015790/…	Atp5d/Mif/Ak1/Atp5g2/Atp5g3/Ndufc2/Aldoc/Tafazzin/Ak3/Atp5k/Cox5b/Eno2/Ddit4/Hif1a/Tpi1/Ogt/Atp5e/Ampd2/Atp5j/Uqcc3/Surf1/Atp5g1/Ampd3/Cyc1/Atp5h/Atp5pb/Slc25a13/Atp5j2/Gapdh/Atp6v0a2	30	10	ENSMUSG00000017390/ENSMUSG00000009995/ENSMUSG00000024782/ENSMUSG00000021109/ENSMUSG00000034160/ENSMUSG00000027889/ENSMUSG00000005686/ENSMUSG00000015112/ENSMUSG00000057666/ENSMUSG00000038023	20	ENSMUSG00000003072/ENSMUSG00000033307/ENSMUSG00000026817/ENSMUSG00000062683/ENSMUSG00000018770/ENSMUSG00000030647/ENSMUSG00000050856/ENSMUSG00000061518/ENSMUSG00000004267/ENSMUSG00000020108/ENSMUSG00000023456/ENSMUSG00000016252/ENSMUSG00000022890/ENSMUSG00000071654/ENSMUSG00000015790/ENSMUSG00000006057/ENSMUSG00000022551/ENSMUSG00000034566/ENSMUSG00000000563/ENSMUSG00000038690
GO:0061564	axon development	78/1862	474/17151	0.000114781	0.0126259	ENSMUSG00000062380/ENSMUSG00000068748/ENSMUSG00000032532/ENSMUSG00000045136/ENSMUSG00000054252/ENSMUSG00000026923/ENSMUSG00000033307/ENSMUSG00000031398/ENSMUSG00000034648/ENSMUSG00000025582/ENSMUSG00000026959/ENSMUSG00000030123/ENSMUSG00000002496/ENSMUSG00000020536/ENSMUSG00000041936/ENSMUSG00000056486/ENSMUSG00000034616/ENSMUSG00000053646/ENSMUSG00000033585/ENSMUSG00000028039/ENSMUSG00000026028/…	Tubb3/Ptprz1/Cck/Tubb2b/Fgfr3/Notch1/Mif/Plxna3/Lrrn1/Nptx1/Grin1/Plxnd1/Tsc2/Llgl1/Agrn/Chn1/Ssh3/Plxnb1/Ndn/Efna3/Trak2/Eif4g2/Bhlhe22/Lrp4/Lmtk2/Smo/Dvl1/Jun/Rpl4/Ist1/Apc/Plxnb2/Olfr160/Boc/Nrcam/Xylt1/Slitrk4/Lamb2/Efnb3/Ilk/Sema3b/Uchl1/Metrn/Sema6a/Ulk2/Camsap2/Reln/Ptch1/Clasp2/Arhgap35/Ptpro/Slitrk2/Bcl11b/Sema3a/Gap43/Cyfip2/Nrg1/Lrrn3/Bmpr1b/Tbce/Jak2/Nrep/Lrfn5/Arhgap4/Lrfn4/Foxg1/Rtn…	78	52	ENSMUSG00000068748/ENSMUSG00000054252/ENSMUSG00000026923/ENSMUSG00000031398/ENSMUSG00000034648/ENSMUSG00000026959/ENSMUSG00000030123/ENSMUSG00000002496/ENSMUSG00000020536/ENSMUSG00000041936/ENSMUSG00000056486/ENSMUSG00000034616/ENSMUSG00000053646/ENSMUSG00000026028/ENSMUSG00000005610/ENSMUSG00000027253/ENSMUSG00000038970/ENSMUSG00000001761/ENSMUSG00000029071/ENSMUSG00000031729/ENSMUSG00000005871/…	26	ENSMUSG00000062380/ENSMUSG00000032532/ENSMUSG00000045136/ENSMUSG00000033307/ENSMUSG00000025582/ENSMUSG00000033585/ENSMUSG00000028039/ENSMUSG00000025128/ENSMUSG00000052684/ENSMUSG00000032399/ENSMUSG00000061165/ENSMUSG00000003934/ENSMUSG00000057969/ENSMUSG00000029223/ENSMUSG00000002274/ENSMUSG00000048251/ENSMUSG00000047261/ENSMUSG00000042834/ENSMUSG00000045045/ENSMUSG00000020950/ENSMUSG00000003037/…
GO:0007006	mitochondrial membrane organization	23/1862	94/17151	0.000137426	0.0148204	ENSMUSG00000025889/ENSMUSG00000049760/ENSMUSG00000002083/ENSMUSG00000020219/ENSMUSG00000022427/ENSMUSG00000057506/ENSMUSG00000031633/ENSMUSG00000009995/ENSMUSG00000030417/ENSMUSG00000024521/ENSMUSG00000054428/ENSMUSG00000036199/ENSMUSG00000002661/ENSMUSG00000003873/ENSMUSG00000024959/ENSMUSG00000030086/ENSMUSG00000071654/ENSMUSG00000028998/ENSMUSG00000027076/ENSMUSG00000016319/ENSMUSG00000053768/…	Snca/Micos13/Bbc3/Timm13/Tomm22/Bloc1s2/Slc25a4/Tafazzin/Pdcd5/Pmaip1/Atpif1/Ndufa13/Alkbh7/Bax/Bad/Chchd6/Uqcc3/Tomm7/Timm10/Slc25a5/Chchd3/Siva1/Timm50	23	1	ENSMUSG00000009995	22	ENSMUSG00000025889/ENSMUSG00000049760/ENSMUSG00000002083/ENSMUSG00000020219/ENSMUSG00000022427/ENSMUSG00000057506/ENSMUSG00000031633/ENSMUSG00000030417/ENSMUSG00000024521/ENSMUSG00000054428/ENSMUSG00000036199/ENSMUSG00000002661/ENSMUSG00000003873/ENSMUSG00000024959/ENSMUSG00000030086/ENSMUSG00000071654/ENSMUSG00000028998/ENSMUSG00000027076/ENSMUSG00000016319/ENSMUSG00000053768/ENSMUSG00000064326/…
GO:0031113	regulation of microtubule polymerization	15/1862	49/17151	0.000141331	0.0149485	ENSMUSG00000062591/ENSMUSG00000025889/ENSMUSG00000009376/ENSMUSG00000030744/ENSMUSG00000024944/ENSMUSG00000003031/ENSMUSG00000013921/ENSMUSG00000028745/ENSMUSG00000030357/ENSMUSG00000005871/ENSMUSG00000041570/ENSMUSG00000033392/ENSMUSG00000020181/ENSMUSG00000035614/ENSMUSG00000039230	Tubb4a/Snca/Met/Rps3/Arl2/Cdkn1b/Clip3/Capzb/Fkbp4/Apc/Camsap2/Clasp2/Nav3/Togaram1/Tbcd	15	8	ENSMUSG00000009376/ENSMUSG00000013921/ENSMUSG00000005871/ENSMUSG00000041570/ENSMUSG00000033392/ENSMUSG00000020181/ENSMUSG00000035614/ENSMUSG00000039230	7	ENSMUSG00000062591/ENSMUSG00000025889/ENSMUSG00000030744/ENSMUSG00000024944/ENSMUSG00000003031/ENSMUSG00000028745/ENSMUSG00000030357
GO:0098781	ncRNA transcription	13/1862	39/17151	0.000149473	0.0155114	ENSMUSG00000034525/ENSMUSG00000056209/ENSMUSG00000036281/ENSMUSG00000028137/ENSMUSG00000003423/ENSMUSG00000057113/ENSMUSG00000015937/ENSMUSG00000047649/ENSMUSG00000026234/ENSMUSG00000040354/ENSMUSG00000020086/ENSMUSG00000027246/ENSMUSG00000028991	Ice1/Npm3/Snapc4/Celf3/Pih1d1/Npm1/Macroh2a1/Cd3eap/Ncl/Mars1/Macroh2a2/Ell3/Mtor	13	5	ENSMUSG00000034525/ENSMUSG00000036281/ENSMUSG00000028137/ENSMUSG00000040354/ENSMUSG00000028991	8	ENSMUSG00000056209/ENSMUSG00000003423/ENSMUSG00000057113/ENSMUSG00000015937/ENSMUSG00000047649/ENSMUSG00000026234/ENSMUSG00000020086/ENSMUSG00000027246
GO:0070997	neuron death	62/1862	360/17151	0.000157462	0.0160378	ENSMUSG00000068748/ENSMUSG00000054252/ENSMUSG00000025889/ENSMUSG00000032171/ENSMUSG00000005575/ENSMUSG00000022982/ENSMUSG00000046607/ENSMUSG00000025499/ENSMUSG00000002083/ENSMUSG00000026959/ENSMUSG00000005413/ENSMUSG00000041936/ENSMUSG00000020307/ENSMUSG00000034891/ENSMUSG00000057531/ENSMUSG00000019505/ENSMUSG00000028964/ENSMUSG00000003955/ENSMUSG00000024521/ENSMUSG00000075590/ENSMUSG00000038467/…	Ptprz1/Fgfr3/Snca/Pin1/Ube2m/Sod1/Hrk/Hras/Bbc3/Grin1/Hmox1/Agrn/Cdc34/Sncb/Dtnbp1/Ubb/Park7/Fam162a/Pmaip1/Nrbp2/Chmp4b/Sorl1/Ddit4/Polb/Smo/Npm1/Jun/Tnfrsf21/Bax/Tfap2a/Meak7/Hif1a/Bad/Hsf1/Fis1/Axl/Gclc/Ilk/Egln2/Vstm2l/Egr1/Bag1/Vps35/Cited1/Elk1/Faim2/Mt3/Cebpb/Map3k12/Chga/Kcnma1/Jak2/Atf4/Mtor/Ntrk2/Kif14/Prkcg/Dpysl4/Ptpn5/Trp53bp2/Gapdh/Akt1s1	62	25	ENSMUSG00000068748/ENSMUSG00000054252/ENSMUSG00000026959/ENSMUSG00000041936/ENSMUSG00000075590/ENSMUSG00000049313/ENSMUSG00000001761/ENSMUSG00000023915/ENSMUSG00000021109/ENSMUSG00000022556/ENSMUSG00000002602/ENSMUSG00000032350/ENSMUSG00000030890/ENSMUSG00000038418/ENSMUSG00000031696/ENSMUSG00000023050/ENSMUSG00000063142/ENSMUSG00000024789/ENSMUSG00000028991/ENSMUSG00000055254/ENSMUSG00000041498/…	37	ENSMUSG00000025889/ENSMUSG00000032171/ENSMUSG00000005575/ENSMUSG00000022982/ENSMUSG00000046607/ENSMUSG00000025499/ENSMUSG00000002083/ENSMUSG00000005413/ENSMUSG00000020307/ENSMUSG00000034891/ENSMUSG00000057531/ENSMUSG00000019505/ENSMUSG00000028964/ENSMUSG00000003955/ENSMUSG00000024521/ENSMUSG00000038467/ENSMUSG00000020108/ENSMUSG00000031536/ENSMUSG00000057113/ENSMUSG00000052684/ENSMUSG00000003873/…
GO:0015988	energy coupled proton transmembrane transport, against electrochemical gradient	11/1862	30/17151	0.000183972	0.0183972	ENSMUSG00000007097/ENSMUSG00000004285/ENSMUSG00000062683/ENSMUSG00000018770/ENSMUSG00000020153/ENSMUSG00000033379/ENSMUSG00000006057/ENSMUSG00000033161/ENSMUSG00000019210/ENSMUSG00000024121/ENSMUSG00000038023	Atp1a2/Atp6v1f/Atp5g2/Atp5g3/Ndufs7/Atp6v0b/Atp5g1/Atp1a1/Atp6v1e1/Atp6v0c/Atp6v0a2	11	3	ENSMUSG00000007097/ENSMUSG00000033161/ENSMUSG00000038023	8	ENSMUSG00000004285/ENSMUSG00000062683/ENSMUSG00000018770/ENSMUSG00000020153/ENSMUSG00000033379/ENSMUSG00000006057/ENSMUSG00000019210/ENSMUSG00000024121
GO:0044743	protein transmembrane import into intracellular organelle	13/1862	40/17151	0.000199617	0.0196052	ENSMUSG00000020219/ENSMUSG00000022427/ENSMUSG00000031158/ENSMUSG00000014301/ENSMUSG00000036199/ENSMUSG00000027679/ENSMUSG00000028998/ENSMUSG00000062580/ENSMUSG00000027674/ENSMUSG00000027076/ENSMUSG00000029198/ENSMUSG00000003438/ENSMUSG00000029047	Timm13/Tomm22/Timm17b/Pam16/Ndufa13/Dnajc19/Tomm7/Timm17a/Pex5l/Timm10/Grpel1/Timm50/Pex10	13	1	ENSMUSG00000027674	12	ENSMUSG00000020219/ENSMUSG00000022427/ENSMUSG00000031158/ENSMUSG00000014301/ENSMUSG00000036199/ENSMUSG00000027679/ENSMUSG00000028998/ENSMUSG00000062580/ENSMUSG00000027076/ENSMUSG00000029198/ENSMUSG00000003438/ENSMUSG00000029047
GO:0009206	purine ribonucleoside triphosphate biosynthetic process	27/1862	122/17151	0.000231361	0.0220021	ENSMUSG00000003072/ENSMUSG00000033307/ENSMUSG00000062683/ENSMUSG00000018770/ENSMUSG00000030647/ENSMUSG00000017390/ENSMUSG00000009995/ENSMUSG00000024782/ENSMUSG00000050856/ENSMUSG00000061518/ENSMUSG00000004267/ENSMUSG00000020108/ENSMUSG00000021109/ENSMUSG00000023456/ENSMUSG00000034160/ENSMUSG00000016252/ENSMUSG00000022890/ENSMUSG00000071654/ENSMUSG00000015790/ENSMUSG00000006057/ENSMUSG00000022551/…	Atp5d/Mif/Atp5g2/Atp5g3/Ndufc2/Aldoc/Tafazzin/Ak3/Atp5k/Cox5b/Eno2/Ddit4/Hif1a/Tpi1/Ogt/Atp5e/Atp5j/Uqcc3/Surf1/Atp5g1/Cyc1/Atp5h/Atp5pb/Slc25a13/Atp5j2/Gapdh/Atp6v0a2	27	8	ENSMUSG00000017390/ENSMUSG00000009995/ENSMUSG00000024782/ENSMUSG00000021109/ENSMUSG00000034160/ENSMUSG00000015112/ENSMUSG00000057666/ENSMUSG00000038023	19	ENSMUSG00000003072/ENSMUSG00000033307/ENSMUSG00000062683/ENSMUSG00000018770/ENSMUSG00000030647/ENSMUSG00000050856/ENSMUSG00000061518/ENSMUSG00000004267/ENSMUSG00000020108/ENSMUSG00000023456/ENSMUSG00000016252/ENSMUSG00000022890/ENSMUSG00000071654/ENSMUSG00000015790/ENSMUSG00000006057/ENSMUSG00000022551/ENSMUSG00000034566/ENSMUSG00000000563/ENSMUSG00000038690
GO:0065002	intracellular protein transmembrane transport	15/1862	51/17151	0.000232022	0.0220021	ENSMUSG00000053317/ENSMUSG00000020219/ENSMUSG00000022427/ENSMUSG00000031158/ENSMUSG00000014301/ENSMUSG00000036199/ENSMUSG00000027679/ENSMUSG00000028998/ENSMUSG00000062580/ENSMUSG00000027674/ENSMUSG00000027076/ENSMUSG00000029198/ENSMUSG00000014504/ENSMUSG00000003438/ENSMUSG00000029047	Sec61b/Timm13/Tomm22/Timm17b/Pam16/Ndufa13/Dnajc19/Tomm7/Timm17a/Pex5l/Timm10/Grpel1/Srp19/Timm50/Pex10	15	1	ENSMUSG00000027674	14	ENSMUSG00000053317/ENSMUSG00000020219/ENSMUSG00000022427/ENSMUSG00000031158/ENSMUSG00000014301/ENSMUSG00000036199/ENSMUSG00000027679/ENSMUSG00000028998/ENSMUSG00000062580/ENSMUSG00000027076/ENSMUSG00000029198/ENSMUSG00000014504/ENSMUSG00000003438/ENSMUSG00000029047
GO:0007264	small GTPase mediated signal transduction	78/1862	485/17151	0.000241915	0.0225514	ENSMUSG00000025035/ENSMUSG00000026923/ENSMUSG00000052229/ENSMUSG00000007987/ENSMUSG00000025499/ENSMUSG00000031785/ENSMUSG00000009376/ENSMUSG00000027255/ENSMUSG00000002496/ENSMUSG00000005413/ENSMUSG00000036120/ENSMUSG00000056486/ENSMUSG00000033940/ENSMUSG00000025558/ENSMUSG00000024870/ENSMUSG00000040479/ENSMUSG00000003269/ENSMUSG00000059013/ENSMUSG00000027581/ENSMUSG00000034926/ENSMUSG00000053819/…	Arl3/Notch1/Gpr17/Ift22/Hras/Adgrg1/Met/Arfgap2/Tsc2/Hmox1/Rfxank/Chn1/Brk1/Dock9/Rab1b/Dgkz/Cyth2/Sh2d3c/Stmn3/Dhcr24/Camk2d/Appl2/Rab8b/Adcyap1r1/Asap2/Dennd4b/Vav2/Ripor1/Jun/Rnd1/Rac3/Abi2/Ogt/Rab24/Kpnb1/Rgl2/Rab5c/Abca1/Arhgap44/Dock3/Reln/Arhgap35/Kitl/Wasf1/Arhgap32/Arhgef2/Trim28/Pak2/Spry2/Spry4/Ralgapb/Nrg1/Rhob/Iqgap3/Rasgrf2/Rasgrp1/Rab20/Arhgef4/Arhgef12/Grb2/Rhobtb3/Celsr1/Arhgef3/…	78	57	ENSMUSG00000026923/ENSMUSG00000052229/ENSMUSG00000031785/ENSMUSG00000009376/ENSMUSG00000027255/ENSMUSG00000002496/ENSMUSG00000036120/ENSMUSG00000056486/ENSMUSG00000025558/ENSMUSG00000040479/ENSMUSG00000034926/ENSMUSG00000053819/ENSMUSG00000020263/ENSMUSG00000036943/ENSMUSG00000029778/ENSMUSG00000052632/ENSMUSG00000042404/ENSMUSG00000009621/ENSMUSG00000038604/ENSMUSG00000026782/ENSMUSG00000034160/…	21	ENSMUSG00000025035/ENSMUSG00000007987/ENSMUSG00000025499/ENSMUSG00000005413/ENSMUSG00000033940/ENSMUSG00000024870/ENSMUSG00000003269/ENSMUSG00000059013/ENSMUSG00000027581/ENSMUSG00000052684/ENSMUSG00000054855/ENSMUSG00000018012/ENSMUSG00000019173/ENSMUSG00000054364/ENSMUSG00000031504/ENSMUSG00000059923/ENSMUSG00000016028/ENSMUSG00000027935/ENSMUSG00000003037/ENSMUSG00000031840/ENSMUSG00000079477
GO:1901214	regulation of neuron death	57/1862	330/17151	0.000263009	0.0240097	ENSMUSG00000068748/ENSMUSG00000054252/ENSMUSG00000025889/ENSMUSG00000032171/ENSMUSG00000005575/ENSMUSG00000022982/ENSMUSG00000046607/ENSMUSG00000025499/ENSMUSG00000002083/ENSMUSG00000026959/ENSMUSG00000005413/ENSMUSG00000041936/ENSMUSG00000020307/ENSMUSG00000034891/ENSMUSG00000057531/ENSMUSG00000019505/ENSMUSG00000028964/ENSMUSG00000024521/ENSMUSG00000075590/ENSMUSG00000038467/ENSMUSG00000049313/…	Ptprz1/Fgfr3/Snca/Pin1/Ube2m/Sod1/Hrk/Hras/Bbc3/Grin1/Hmox1/Agrn/Cdc34/Sncb/Dtnbp1/Ubb/Park7/Pmaip1/Nrbp2/Chmp4b/Sorl1/Ddit4/Smo/Npm1/Jun/Bax/Tfap2a/Meak7/Hif1a/Bad/Hsf1/Fis1/Axl/Gclc/Ilk/Egln2/Vstm2l/Egr1/Bag1/Vps35/Cited1/Elk1/Faim2/Mt3/Cebpb/Map3k12/Chga/Kcnma1/Jak2/Atf4/Mtor/Ntrk2/Kif14/Prkcg/Ptpn5/Trp53bp2/Akt1s1	57	23	ENSMUSG00000068748/ENSMUSG00000054252/ENSMUSG00000026959/ENSMUSG00000041936/ENSMUSG00000075590/ENSMUSG00000049313/ENSMUSG00000001761/ENSMUSG00000021109/ENSMUSG00000022556/ENSMUSG00000002602/ENSMUSG00000032350/ENSMUSG00000030890/ENSMUSG00000038418/ENSMUSG00000031696/ENSMUSG00000023050/ENSMUSG00000063142/ENSMUSG00000024789/ENSMUSG00000028991/ENSMUSG00000055254/ENSMUSG00000041498/ENSMUSG00000078816/…	34	ENSMUSG00000025889/ENSMUSG00000032171/ENSMUSG00000005575/ENSMUSG00000022982/ENSMUSG00000046607/ENSMUSG00000025499/ENSMUSG00000002083/ENSMUSG00000005413/ENSMUSG00000020307/ENSMUSG00000034891/ENSMUSG00000057531/ENSMUSG00000019505/ENSMUSG00000028964/ENSMUSG00000024521/ENSMUSG00000038467/ENSMUSG00000020108/ENSMUSG00000057113/ENSMUSG00000052684/ENSMUSG00000003873/ENSMUSG00000021359/ENSMUSG00000034105/…
GO:0009145	purine nucleoside triphosphate biosynthetic process	27/1862	123/17151	0.00026629	0.0240097	ENSMUSG00000003072/ENSMUSG00000033307/ENSMUSG00000062683/ENSMUSG00000018770/ENSMUSG00000030647/ENSMUSG00000017390/ENSMUSG00000009995/ENSMUSG00000024782/ENSMUSG00000050856/ENSMUSG00000061518/ENSMUSG00000004267/ENSMUSG00000020108/ENSMUSG00000021109/ENSMUSG00000023456/ENSMUSG00000034160/ENSMUSG00000016252/ENSMUSG00000022890/ENSMUSG00000071654/ENSMUSG00000015790/ENSMUSG00000006057/ENSMUSG00000022551/…	Atp5d/Mif/Atp5g2/Atp5g3/Ndufc2/Aldoc/Tafazzin/Ak3/Atp5k/Cox5b/Eno2/Ddit4/Hif1a/Tpi1/Ogt/Atp5e/Atp5j/Uqcc3/Surf1/Atp5g1/Cyc1/Atp5h/Atp5pb/Slc25a13/Atp5j2/Gapdh/Atp6v0a2	27	8	ENSMUSG00000017390/ENSMUSG00000009995/ENSMUSG00000024782/ENSMUSG00000021109/ENSMUSG00000034160/ENSMUSG00000015112/ENSMUSG00000057666/ENSMUSG00000038023	19	ENSMUSG00000003072/ENSMUSG00000033307/ENSMUSG00000062683/ENSMUSG00000018770/ENSMUSG00000030647/ENSMUSG00000050856/ENSMUSG00000061518/ENSMUSG00000004267/ENSMUSG00000020108/ENSMUSG00000023456/ENSMUSG00000016252/ENSMUSG00000022890/ENSMUSG00000071654/ENSMUSG00000015790/ENSMUSG00000006057/ENSMUSG00000022551/ENSMUSG00000034566/ENSMUSG00000000563/ENSMUSG00000038690
GO:0009142	nucleoside triphosphate biosynthetic process	29/1862	136/17151	0.0002721	0.0241379	ENSMUSG00000003072/ENSMUSG00000033307/ENSMUSG00000026817/ENSMUSG00000062683/ENSMUSG00000018770/ENSMUSG00000030647/ENSMUSG00000017390/ENSMUSG00000009995/ENSMUSG00000024782/ENSMUSG00000050856/ENSMUSG00000061518/ENSMUSG00000004267/ENSMUSG00000020108/ENSMUSG00000028719/ENSMUSG00000021109/ENSMUSG00000023456/ENSMUSG00000034160/ENSMUSG00000016252/ENSMUSG00000022890/ENSMUSG00000071654/ENSMUSG00000015790/…	Atp5d/Mif/Ak1/Atp5g2/Atp5g3/Ndufc2/Aldoc/Tafazzin/Ak3/Atp5k/Cox5b/Eno2/Ddit4/Cmpk1/Hif1a/Tpi1/Ogt/Atp5e/Atp5j/Uqcc3/Surf1/Atp5g1/Cyc1/Atp5h/Atp5pb/Slc25a13/Atp5j2/Gapdh/Atp6v0a2	29	8	ENSMUSG00000017390/ENSMUSG00000009995/ENSMUSG00000024782/ENSMUSG00000021109/ENSMUSG00000034160/ENSMUSG00000015112/ENSMUSG00000057666/ENSMUSG00000038023	21	ENSMUSG00000003072/ENSMUSG00000033307/ENSMUSG00000026817/ENSMUSG00000062683/ENSMUSG00000018770/ENSMUSG00000030647/ENSMUSG00000050856/ENSMUSG00000061518/ENSMUSG00000004267/ENSMUSG00000020108/ENSMUSG00000028719/ENSMUSG00000023456/ENSMUSG00000016252/ENSMUSG00000022890/ENSMUSG00000071654/ENSMUSG00000015790/ENSMUSG00000006057/ENSMUSG00000022551/ENSMUSG00000034566/ENSMUSG00000000563/ENSMUSG00000038690
GO:0071806	protein transmembrane transport	15/1862	52/17151	0.000293723	0.0247386	ENSMUSG00000053317/ENSMUSG00000020219/ENSMUSG00000022427/ENSMUSG00000031158/ENSMUSG00000014301/ENSMUSG00000036199/ENSMUSG00000027679/ENSMUSG00000028998/ENSMUSG00000062580/ENSMUSG00000027674/ENSMUSG00000027076/ENSMUSG00000029198/ENSMUSG00000014504/ENSMUSG00000003438/ENSMUSG00000029047	Sec61b/Timm13/Tomm22/Timm17b/Pam16/Ndufa13/Dnajc19/Tomm7/Timm17a/Pex5l/Timm10/Grpel1/Srp19/Timm50/Pex10	15	1	ENSMUSG00000027674	14	ENSMUSG00000053317/ENSMUSG00000020219/ENSMUSG00000022427/ENSMUSG00000031158/ENSMUSG00000014301/ENSMUSG00000036199/ENSMUSG00000027679/ENSMUSG00000028998/ENSMUSG00000062580/ENSMUSG00000027076/ENSMUSG00000029198/ENSMUSG00000014504/ENSMUSG00000003438/ENSMUSG00000029047
GO:0006123	mitochondrial electron transport, cytochrome c to oxygen	7/1862	14/17151	0.000302146	0.0247386	ENSMUSG00000000088/ENSMUSG00000061518/ENSMUSG00000017778/ENSMUSG00000041697/ENSMUSG00000031818/ENSMUSG00000035885/ENSMUSG00000063694	Cox5a/Cox5b/Cox7c/Cox6a1/Cox4i1/Cox8a/Cycs	7	0		7	ENSMUSG00000000088/ENSMUSG00000061518/ENSMUSG00000017778/ENSMUSG00000041697/ENSMUSG00000031818/ENSMUSG00000035885/ENSMUSG00000063694
GO:0019646	aerobic electron transport chain	7/1862	14/17151	0.000302146	0.0247386	ENSMUSG00000000088/ENSMUSG00000061518/ENSMUSG00000017778/ENSMUSG00000041697/ENSMUSG00000031818/ENSMUSG00000035885/ENSMUSG00000063694	Cox5a/Cox5b/Cox7c/Cox6a1/Cox4i1/Cox8a/Cycs	7	0		7	ENSMUSG00000000088/ENSMUSG00000061518/ENSMUSG00000017778/ENSMUSG00000041697/ENSMUSG00000031818/ENSMUSG00000035885/ENSMUSG00000063694
GO:0030150	protein import into mitochondrial matrix	8/1862	18/17151	0.000305197	0.0247386	ENSMUSG00000022427/ENSMUSG00000031158/ENSMUSG00000014301/ENSMUSG00000027679/ENSMUSG00000028998/ENSMUSG00000062580/ENSMUSG00000029198/ENSMUSG00000003438	Tomm22/Timm17b/Pam16/Dnajc19/Tomm7/Timm17a/Grpel1/Timm50	8	0		8	ENSMUSG00000022427/ENSMUSG00000031158/ENSMUSG00000014301/ENSMUSG00000027679/ENSMUSG00000028998/ENSMUSG00000062580/ENSMUSG00000029198/ENSMUSG00000003438
GO:0006839	mitochondrial transport	47/1862	260/17151	0.000309807	0.0247386	ENSMUSG00000005360/ENSMUSG00000022452/ENSMUSG00000002083/ENSMUSG00000025582/ENSMUSG00000024847/ENSMUSG00000020219/ENSMUSG00000078713/ENSMUSG00000022427/ENSMUSG00000057506/ENSMUSG00000020538/ENSMUSG00000031633/ENSMUSG00000030417/ENSMUSG00000031158/ENSMUSG00000061518/ENSMUSG00000024521/ENSMUSG00000054428/ENSMUSG00000084786/ENSMUSG00000014301/ENSMUSG00000036199/ENSMUSG00000002661/ENSMUSG00000003873/…	Slc1a3/Smdt1/Bbc3/Nptx1/Aip/Timm13/Tomm5/Tomm22/Bloc1s2/Srebf1/Slc25a4/Pdcd5/Timm17b/Cox5b/Pmaip1/Atpif1/Ubl5/Pam16/Ndufa13/Alkbh7/Bax/Bad/Dnajc19/Mtx2/Mpc2/Tomm7/Slc25a51/Timm17a/Fis1/Psmb7/Hes1/Vps35/Gpha2/Psmd8/Cyc1/Timm10/Slc25a5/Grpel1/Mcur1/Ugcg/Pmpca/Ptpn5/Slc25a13/Slc25a10/Wdr75/Siva1/Timm50	47	10	ENSMUSG00000005360/ENSMUSG00000020538/ENSMUSG00000031696/ENSMUSG00000021371/ENSMUSG00000028381/ENSMUSG00000026926/ENSMUSG00000030854/ENSMUSG00000015112/ENSMUSG00000025792/ENSMUSG00000025995	37	ENSMUSG00000022452/ENSMUSG00000002083/ENSMUSG00000025582/ENSMUSG00000024847/ENSMUSG00000020219/ENSMUSG00000078713/ENSMUSG00000022427/ENSMUSG00000057506/ENSMUSG00000031633/ENSMUSG00000030417/ENSMUSG00000031158/ENSMUSG00000061518/ENSMUSG00000024521/ENSMUSG00000054428/ENSMUSG00000084786/ENSMUSG00000014301/ENSMUSG00000036199/ENSMUSG00000002661/ENSMUSG00000003873/ENSMUSG00000024959/ENSMUSG00000027679/…
GO:0010001	glial cell differentiation	40/1862	211/17151	0.0003118	0.0247386	ENSMUSG00000068748/ENSMUSG00000046160/ENSMUSG00000028517/ENSMUSG00000054252/ENSMUSG00000044708/ENSMUSG00000026923/ENSMUSG00000022982/ENSMUSG00000051910/ENSMUSG00000090125/ENSMUSG00000020122/ENSMUSG00000030400/ENSMUSG00000039830/ENSMUSG00000097767/ENSMUSG00000079487/ENSMUSG00000041415/ENSMUSG00000032193/ENSMUSG00000001761/ENSMUSG00000023915/ENSMUSG00000024735/ENSMUSG00000033006/ENSMUSG00000062078/…	Ptprz1/Olig1/Plpp3/Fgfr3/Kcnj10/Notch1/Sod1/Sox6/Pou3f1/Egfr/Ercc2/Olig2/Miat/Med12/Dicer1/Ldlr/Smo/Tnfrsf21/Prpf19/Sox10/Qki/Hes5/Lamb2/Sox11/Ilk/Metrn/Serpine2/Reln/Hes1/Sox5/Mt3/Emx1/Atf5/Gap43/Nrg1/Mtor/Sox4/Rtn4/Ntrk2/Sh3tc2	40	28	ENSMUSG00000068748/ENSMUSG00000046160/ENSMUSG00000028517/ENSMUSG00000054252/ENSMUSG00000044708/ENSMUSG00000026923/ENSMUSG00000051910/ENSMUSG00000020122/ENSMUSG00000030400/ENSMUSG00000039830/ENSMUSG00000079487/ENSMUSG00000041415/ENSMUSG00000032193/ENSMUSG00000001761/ENSMUSG00000023915/ENSMUSG00000033006/ENSMUSG00000062078/ENSMUSG00000048001/ENSMUSG00000052911/ENSMUSG00000030890/ENSMUSG00000026249/…	12	ENSMUSG00000022982/ENSMUSG00000090125/ENSMUSG00000097767/ENSMUSG00000024735/ENSMUSG00000063632/ENSMUSG00000002274/ENSMUSG00000022528/ENSMUSG00000031760/ENSMUSG00000033726/ENSMUSG00000047261/ENSMUSG00000076431/ENSMUSG00000045629
GO:0051345	positive regulation of hydrolase activity	74/1862	459/17151	0.000320331	0.0247386	ENSMUSG00000029231/ENSMUSG00000032532/ENSMUSG00000054252/ENSMUSG00000025889/ENSMUSG00000032171/ENSMUSG00000036591/ENSMUSG00000025499/ENSMUSG00000002083/ENSMUSG00000018293/ENSMUSG00000002496/ENSMUSG00000041936/ENSMUSG00000045092/ENSMUSG00000030744/ENSMUSG00000053646/ENSMUSG00000025558/ENSMUSG00000026991/ENSMUSG00000028039/ENSMUSG00000015377/ENSMUSG00000057729/ENSMUSG00000068290/ENSMUSG00000028785/…	Pdgfra/Cck/Fgfr3/Snca/Pin1/Arhgap21/Hras/Bbc3/Pfn1/Tsc2/Agrn/S1pr1/Rps3/Plxnb1/Dock9/Pkp4/Efna3/Dennd6b/Prtn3/Ddrgk1/Hpca/Rgs4/Pdcd5/Adprh/Atp1b2/Mtch1/Fam162a/Pmaip1/BC004004/Bcap31/Adcyap1r1/Ndufa13/Bax/S100a10/Bad/Rapgef6/Rgs10/Psme1/Dynll1/Sgsm3/Foxj1/Hsf1/Fis1/Slc11a2/Icam1/Dnal4/Arhgap35/Arl1/Fgfr1/Lims1/Vapb/Gnao1/Ralgapb/Cyfip2/Snx13/Jak2/Rasgrp1/Casp4/Cycs/Sgsm1/Dvl3/Htr2b/Tbcd/Iqsec1/Hi…	74	36	ENSMUSG00000029231/ENSMUSG00000054252/ENSMUSG00000036591/ENSMUSG00000002496/ENSMUSG00000041936/ENSMUSG00000045092/ENSMUSG00000053646/ENSMUSG00000025558/ENSMUSG00000026991/ENSMUSG00000015377/ENSMUSG00000038530/ENSMUSG00000041329/ENSMUSG00000029778/ENSMUSG00000042303/ENSMUSG00000022556/ENSMUSG00000023030/ENSMUSG00000058230/ENSMUSG00000031565/ENSMUSG00000019920/ENSMUSG00000031748/ENSMUSG00000027652/…	38	ENSMUSG00000032532/ENSMUSG00000025889/ENSMUSG00000032171/ENSMUSG00000025499/ENSMUSG00000002083/ENSMUSG00000018293/ENSMUSG00000030744/ENSMUSG00000028039/ENSMUSG00000057729/ENSMUSG00000068290/ENSMUSG00000028785/ENSMUSG00000030417/ENSMUSG00000002844/ENSMUSG00000024012/ENSMUSG00000003955/ENSMUSG00000024521/ENSMUSG00000052712/ENSMUSG00000002015/ENSMUSG00000036199/ENSMUSG00000003873/ENSMUSG00000041959/…
GO:0015991	ATP hydrolysis coupled proton transport	10/1862	27/17151	0.000328348	0.0247386	ENSMUSG00000007097/ENSMUSG00000004285/ENSMUSG00000062683/ENSMUSG00000018770/ENSMUSG00000033379/ENSMUSG00000006057/ENSMUSG00000033161/ENSMUSG00000019210/ENSMUSG00000024121/ENSMUSG00000038023	Atp1a2/Atp6v1f/Atp5g2/Atp5g3/Atp6v0b/Atp5g1/Atp1a1/Atp6v1e1/Atp6v0c/Atp6v0a2	10	3	ENSMUSG00000007097/ENSMUSG00000033161/ENSMUSG00000038023	7	ENSMUSG00000004285/ENSMUSG00000062683/ENSMUSG00000018770/ENSMUSG00000033379/ENSMUSG00000006057/ENSMUSG00000019210/ENSMUSG00000024121
GO:0090662	ATP hydrolysis coupled transmembrane transport	10/1862	27/17151	0.000328348	0.0247386	ENSMUSG00000007097/ENSMUSG00000004285/ENSMUSG00000062683/ENSMUSG00000018770/ENSMUSG00000033379/ENSMUSG00000006057/ENSMUSG00000033161/ENSMUSG00000019210/ENSMUSG00000024121/ENSMUSG00000038023	Atp1a2/Atp6v1f/Atp5g2/Atp5g3/Atp6v0b/Atp5g1/Atp1a1/Atp6v1e1/Atp6v0c/Atp6v0a2	10	3	ENSMUSG00000007097/ENSMUSG00000033161/ENSMUSG00000038023	7	ENSMUSG00000004285/ENSMUSG00000062683/ENSMUSG00000018770/ENSMUSG00000033379/ENSMUSG00000006057/ENSMUSG00000019210/ENSMUSG00000024121
GO:0099131	ATP hydrolysis coupled ion transmembrane transport	10/1862	27/17151	0.000328348	0.0247386	ENSMUSG00000007097/ENSMUSG00000004285/ENSMUSG00000062683/ENSMUSG00000018770/ENSMUSG00000033379/ENSMUSG00000006057/ENSMUSG00000033161/ENSMUSG00000019210/ENSMUSG00000024121/ENSMUSG00000038023	Atp1a2/Atp6v1f/Atp5g2/Atp5g3/Atp6v0b/Atp5g1/Atp1a1/Atp6v1e1/Atp6v0c/Atp6v0a2	10	3	ENSMUSG00000007097/ENSMUSG00000033161/ENSMUSG00000038023	7	ENSMUSG00000004285/ENSMUSG00000062683/ENSMUSG00000018770/ENSMUSG00000033379/ENSMUSG00000006057/ENSMUSG00000019210/ENSMUSG00000024121
GO:0099132	ATP hydrolysis coupled cation transmembrane transport	10/1862	27/17151	0.000328348	0.0247386	ENSMUSG00000007097/ENSMUSG00000004285/ENSMUSG00000062683/ENSMUSG00000018770/ENSMUSG00000033379/ENSMUSG00000006057/ENSMUSG00000033161/ENSMUSG00000019210/ENSMUSG00000024121/ENSMUSG00000038023	Atp1a2/Atp6v1f/Atp5g2/Atp5g3/Atp6v0b/Atp5g1/Atp1a1/Atp6v1e1/Atp6v0c/Atp6v0a2	10	3	ENSMUSG00000007097/ENSMUSG00000033161/ENSMUSG00000038023	7	ENSMUSG00000004285/ENSMUSG00000062683/ENSMUSG00000018770/ENSMUSG00000033379/ENSMUSG00000006057/ENSMUSG00000019210/ENSMUSG00000024121
GO:0009201	ribonucleoside triphosphate biosynthetic process	27/1862	125/17151	0.00035042	0.0260447	ENSMUSG00000003072/ENSMUSG00000033307/ENSMUSG00000062683/ENSMUSG00000018770/ENSMUSG00000030647/ENSMUSG00000017390/ENSMUSG00000009995/ENSMUSG00000024782/ENSMUSG00000050856/ENSMUSG00000061518/ENSMUSG00000004267/ENSMUSG00000020108/ENSMUSG00000021109/ENSMUSG00000023456/ENSMUSG00000034160/ENSMUSG00000016252/ENSMUSG00000022890/ENSMUSG00000071654/ENSMUSG00000015790/ENSMUSG00000006057/ENSMUSG00000022551/…	Atp5d/Mif/Atp5g2/Atp5g3/Ndufc2/Aldoc/Tafazzin/Ak3/Atp5k/Cox5b/Eno2/Ddit4/Hif1a/Tpi1/Ogt/Atp5e/Atp5j/Uqcc3/Surf1/Atp5g1/Cyc1/Atp5h/Atp5pb/Slc25a13/Atp5j2/Gapdh/Atp6v0a2	27	8	ENSMUSG00000017390/ENSMUSG00000009995/ENSMUSG00000024782/ENSMUSG00000021109/ENSMUSG00000034160/ENSMUSG00000015112/ENSMUSG00000057666/ENSMUSG00000038023	19	ENSMUSG00000003072/ENSMUSG00000033307/ENSMUSG00000062683/ENSMUSG00000018770/ENSMUSG00000030647/ENSMUSG00000050856/ENSMUSG00000061518/ENSMUSG00000004267/ENSMUSG00000020108/ENSMUSG00000023456/ENSMUSG00000016252/ENSMUSG00000022890/ENSMUSG00000071654/ENSMUSG00000015790/ENSMUSG00000006057/ENSMUSG00000022551/ENSMUSG00000034566/ENSMUSG00000000563/ENSMUSG00000038690
GO:0021884	forebrain neuron development	12/1862	37/17151	0.000356884	0.0261715	ENSMUSG00000031398/ENSMUSG00000019505/ENSMUSG00000028078/ENSMUSG00000044894/ENSMUSG00000024565/ENSMUSG00000021359/ENSMUSG00000018012/ENSMUSG00000031565/ENSMUSG00000038539/ENSMUSG00000028883/ENSMUSG00000020950/ENSMUSG00000035277	Plxna3/Ubb/Dclk2/Uqcrq/Sall3/Tfap2a/Rac3/Fgfr1/Atf5/Sema3a/Foxg1/Arx	12	6	ENSMUSG00000031398/ENSMUSG00000028078/ENSMUSG00000024565/ENSMUSG00000031565/ENSMUSG00000038539/ENSMUSG00000028883	6	ENSMUSG00000019505/ENSMUSG00000044894/ENSMUSG00000021359/ENSMUSG00000018012/ENSMUSG00000020950/ENSMUSG00000035277
GO:0007265	Ras protein signal transduction	68/1862	417/17151	0.000397756	0.028785	ENSMUSG00000026923/ENSMUSG00000052229/ENSMUSG00000007987/ENSMUSG00000025499/ENSMUSG00000031785/ENSMUSG00000009376/ENSMUSG00000027255/ENSMUSG00000036120/ENSMUSG00000033940/ENSMUSG00000024870/ENSMUSG00000040479/ENSMUSG00000003269/ENSMUSG00000027581/ENSMUSG00000034926/ENSMUSG00000053819/ENSMUSG00000020263/ENSMUSG00000036943/ENSMUSG00000052632/ENSMUSG00000042404/ENSMUSG00000009621/ENSMUSG00000038604/…	Notch1/Gpr17/Ift22/Hras/Adgrg1/Met/Arfgap2/Rfxank/Brk1/Rab1b/Dgkz/Cyth2/Stmn3/Dhcr24/Camk2d/Appl2/Rab8b/Asap2/Dennd4b/Vav2/Ripor1/Jun/Rnd1/Rac3/Abi2/Ogt/Rab24/Kpnb1/Rgl2/Rab5c/Abca1/Arhgap44/Arhgap35/Kitl/Wasf1/Arhgap32/Arhgef2/Trim28/Pak2/Spry2/Spry4/Ralgapb/Nrg1/Rhob/Iqgap3/Rasgrf2/Rasgrp1/Rab20/Arhgef4/Arhgef12/Grb2/Rhobtb3/Celsr1/Arhgef3/Iqsec1/Arap2/Rab13/Kif14/Rab8a/Itgb1/Arfgef1/Rapgef1/Ec…	68	50	ENSMUSG00000026923/ENSMUSG00000052229/ENSMUSG00000031785/ENSMUSG00000009376/ENSMUSG00000027255/ENSMUSG00000036120/ENSMUSG00000040479/ENSMUSG00000034926/ENSMUSG00000053819/ENSMUSG00000020263/ENSMUSG00000036943/ENSMUSG00000052632/ENSMUSG00000042404/ENSMUSG00000009621/ENSMUSG00000038604/ENSMUSG00000026782/ENSMUSG00000034160/ENSMUSG00000034789/ENSMUSG00000001440/ENSMUSG00000041354/ENSMUSG00000015243/…	18	ENSMUSG00000007987/ENSMUSG00000025499/ENSMUSG00000033940/ENSMUSG00000024870/ENSMUSG00000003269/ENSMUSG00000027581/ENSMUSG00000052684/ENSMUSG00000054855/ENSMUSG00000018012/ENSMUSG00000019173/ENSMUSG00000054364/ENSMUSG00000031504/ENSMUSG00000059923/ENSMUSG00000016028/ENSMUSG00000027935/ENSMUSG00000003037/ENSMUSG00000031840/ENSMUSG00000079477
GO:0006605	protein targeting	53/1862	307/17151	0.000429697	0.0306926	ENSMUSG00000053317/ENSMUSG00000024847/ENSMUSG00000022474/ENSMUSG00000020219/ENSMUSG00000078713/ENSMUSG00000022427/ENSMUSG00000041355/ENSMUSG00000009549/ENSMUSG00000033577/ENSMUSG00000020538/ENSMUSG00000026028/ENSMUSG00000028785/ENSMUSG00000030417/ENSMUSG00000038587/ENSMUSG00000059291/ENSMUSG00000036943/ENSMUSG00000031158/ENSMUSG00000054428/ENSMUSG00000084786/ENSMUSG00000014301/ENSMUSG00000038467/…	Sec61b/Aip/Pmm1/Timm13/Tomm5/Tomm22/Ssr2/Srp14/Myo6/Srebf1/Trak2/Hpca/Pdcd5/Akap12/Rpl11/Rab8b/Timm17b/Atpif1/Ubl5/Pam16/Chmp4b/Gnptab/Sorl1/Ndufa13/Arxes1/Ogt/Dnajc19/Mtx2/Tomm7/Nlgn1/Timm17a/Vti1b/Fis1/Zdhhc2/Pex5l/Psmb7/Ppp1r3c/Hes1/Gpha2/Psmd8/Timm10/Grpel1/Sec61a1/Srp19/Ugcg/Pmpca/Ptpn5/Zdhhc22/Wdr75/Gipc1/Timm50/Pex10/Rab7	53	16	ENSMUSG00000033577/ENSMUSG00000020538/ENSMUSG00000026028/ENSMUSG00000036943/ENSMUSG00000035311/ENSMUSG00000049313/ENSMUSG00000034160/ENSMUSG00000063887/ENSMUSG00000039470/ENSMUSG00000027674/ENSMUSG00000067279/ENSMUSG00000030082/ENSMUSG00000028381/ENSMUSG00000026926/ENSMUSG00000030854/ENSMUSG00000025995	37	ENSMUSG00000053317/ENSMUSG00000024847/ENSMUSG00000022474/ENSMUSG00000020219/ENSMUSG00000078713/ENSMUSG00000022427/ENSMUSG00000041355/ENSMUSG00000009549/ENSMUSG00000028785/ENSMUSG00000030417/ENSMUSG00000038587/ENSMUSG00000059291/ENSMUSG00000031158/ENSMUSG00000054428/ENSMUSG00000084786/ENSMUSG00000014301/ENSMUSG00000038467/ENSMUSG00000036199/ENSMUSG00000048355/ENSMUSG00000027679/ENSMUSG00000027099/…
GO:0007409	axonogenesis	71/1862	442/17151	0.000466194	0.0328727	ENSMUSG00000062380/ENSMUSG00000068748/ENSMUSG00000032532/ENSMUSG00000045136/ENSMUSG00000054252/ENSMUSG00000026923/ENSMUSG00000031398/ENSMUSG00000034648/ENSMUSG00000025582/ENSMUSG00000026959/ENSMUSG00000030123/ENSMUSG00000002496/ENSMUSG00000020536/ENSMUSG00000041936/ENSMUSG00000056486/ENSMUSG00000034616/ENSMUSG00000053646/ENSMUSG00000033585/ENSMUSG00000028039/ENSMUSG00000026028/ENSMUSG00000005610/…	Tubb3/Ptprz1/Cck/Tubb2b/Fgfr3/Notch1/Plxna3/Lrrn1/Nptx1/Grin1/Plxnd1/Tsc2/Llgl1/Agrn/Chn1/Ssh3/Plxnb1/Ndn/Efna3/Trak2/Eif4g2/Bhlhe22/Lrp4/Lmtk2/Smo/Dvl1/Rpl4/Ist1/Apc/Plxnb2/Olfr160/Boc/Nrcam/Slitrk4/Lamb2/Efnb3/Ilk/Sema3b/Uchl1/Metrn/Sema6a/Ulk2/Reln/Ptch1/Clasp2/Arhgap35/Ptpro/Slitrk2/Bcl11b/Sema3a/Gap43/Cyfip2/Nrg1/Lrrn3/Bmpr1b/Tbce/Lrfn5/Arhgap4/Lrfn4/Foxg1/Rtn4/Ntrk2/Slit3/Cdh11/Rab8a/Itgb1/…	71	48	ENSMUSG00000068748/ENSMUSG00000054252/ENSMUSG00000026923/ENSMUSG00000031398/ENSMUSG00000034648/ENSMUSG00000026959/ENSMUSG00000030123/ENSMUSG00000002496/ENSMUSG00000020536/ENSMUSG00000041936/ENSMUSG00000056486/ENSMUSG00000034616/ENSMUSG00000053646/ENSMUSG00000026028/ENSMUSG00000005610/ENSMUSG00000027253/ENSMUSG00000038970/ENSMUSG00000001761/ENSMUSG00000029071/ENSMUSG00000031729/ENSMUSG00000005871/…	23	ENSMUSG00000062380/ENSMUSG00000032532/ENSMUSG00000045136/ENSMUSG00000025582/ENSMUSG00000033585/ENSMUSG00000028039/ENSMUSG00000025128/ENSMUSG00000032399/ENSMUSG00000061165/ENSMUSG00000003934/ENSMUSG00000057969/ENSMUSG00000029223/ENSMUSG00000002274/ENSMUSG00000048251/ENSMUSG00000047261/ENSMUSG00000045045/ENSMUSG00000020950/ENSMUSG00000003037/ENSMUSG00000035277/ENSMUSG00000032011/ENSMUSG00000078302/…
GO:1901216	positive regulation of neuron death	24/1862	109/17151	0.000543293	0.0378242	ENSMUSG00000068748/ENSMUSG00000054252/ENSMUSG00000025889/ENSMUSG00000032171/ENSMUSG00000005575/ENSMUSG00000046607/ENSMUSG00000002083/ENSMUSG00000041936/ENSMUSG00000020307/ENSMUSG00000024521/ENSMUSG00000020108/ENSMUSG00000052684/ENSMUSG00000003873/ENSMUSG00000021359/ENSMUSG00000024959/ENSMUSG00000019054/ENSMUSG00000038418/ENSMUSG00000028416/ENSMUSG00000009406/ENSMUSG00000063142/ENSMUSG00000042406/…	Ptprz1/Fgfr3/Snca/Pin1/Ube2m/Hrk/Bbc3/Agrn/Cdc34/Pmaip1/Ddit4/Jun/Bax/Tfap2a/Bad/Fis1/Egr1/Bag1/Elk1/Kcnma1/Atf4/Mtor/Ptpn5/Trp53bp2	24	8	ENSMUSG00000068748/ENSMUSG00000054252/ENSMUSG00000041936/ENSMUSG00000038418/ENSMUSG00000063142/ENSMUSG00000028991/ENSMUSG00000030854/ENSMUSG00000026510	16	ENSMUSG00000025889/ENSMUSG00000032171/ENSMUSG00000005575/ENSMUSG00000046607/ENSMUSG00000002083/ENSMUSG00000020307/ENSMUSG00000024521/ENSMUSG00000020108/ENSMUSG00000052684/ENSMUSG00000003873/ENSMUSG00000021359/ENSMUSG00000024959/ENSMUSG00000019054/ENSMUSG00000028416/ENSMUSG00000009406/ENSMUSG00000042406
GO:0042063	gliogenesis	49/1862	281/17151	0.0005504	0.03784	ENSMUSG00000068748/ENSMUSG00000046160/ENSMUSG00000028517/ENSMUSG00000054252/ENSMUSG00000044708/ENSMUSG00000026923/ENSMUSG00000022982/ENSMUSG00000031785/ENSMUSG00000051910/ENSMUSG00000090125/ENSMUSG00000020122/ENSMUSG00000063450/ENSMUSG00000033585/ENSMUSG00000030400/ENSMUSG00000039830/ENSMUSG00000097767/ENSMUSG00000079487/ENSMUSG00000041415/ENSMUSG00000032193/ENSMUSG00000001761/ENSMUSG00000009248/…	Ptprz1/Olig1/Plpp3/Fgfr3/Kcnj10/Notch1/Sod1/Adgrg1/Sox6/Pou3f1/Egfr/Syne2/Ndn/Ercc2/Olig2/Miat/Med12/Dicer1/Ldlr/Smo/Ascl2/Tnfrsf21/Prpf19/Sox10/Qki/Hes5/Lamb2/Sox11/Ilk/Metrn/Serpine2/Reln/Zcchc24/Etv5/Hes1/Cspg4/Sox5/Mt3/Emx1/Atf5/Gap43/Nrg1/Mtor/Foxg1/Sox4/Rtn4/Ntrk2/Sh3tc2/Cers2	49	35	ENSMUSG00000068748/ENSMUSG00000046160/ENSMUSG00000028517/ENSMUSG00000054252/ENSMUSG00000044708/ENSMUSG00000026923/ENSMUSG00000031785/ENSMUSG00000051910/ENSMUSG00000020122/ENSMUSG00000063450/ENSMUSG00000030400/ENSMUSG00000039830/ENSMUSG00000079487/ENSMUSG00000041415/ENSMUSG00000032193/ENSMUSG00000001761/ENSMUSG00000009248/ENSMUSG00000023915/ENSMUSG00000033006/ENSMUSG00000062078/ENSMUSG00000048001/…	14	ENSMUSG00000022982/ENSMUSG00000090125/ENSMUSG00000033585/ENSMUSG00000097767/ENSMUSG00000024735/ENSMUSG00000063632/ENSMUSG00000002274/ENSMUSG00000022528/ENSMUSG00000031760/ENSMUSG00000033726/ENSMUSG00000047261/ENSMUSG00000020950/ENSMUSG00000076431/ENSMUSG00000045629
GO:0001933	negative regulation of protein phosphorylation	65/1862	401/17151	0.000621508	0.0422012	ENSMUSG00000028517/ENSMUSG00000004558/ENSMUSG00000025889/ENSMUSG00000032171/ENSMUSG00000019428/ENSMUSG00000060803/ENSMUSG00000046447/ENSMUSG00000021892/ENSMUSG00000023067/ENSMUSG00000009376/ENSMUSG00000002496/ENSMUSG00000035268/ENSMUSG00000057531/ENSMUSG00000001034/ENSMUSG00000022490/ENSMUSG00000021156/ENSMUSG00000032966/ENSMUSG00000004815/ENSMUSG00000028964/ENSMUSG00000032959/ENSMUSG00000003031/…	Plpp3/Ndrg2/Snca/Pin1/Fkbp8/Gstp1/Camk2n1/Sh3bp5/Cdkn1a/Met/Tsc2/Pkig/Dtnbp1/Mapk7/Ppp1r1a/Zmynd11/Fkbp1a/Dgkq/Park7/Pebp1/Cdkn1b/Ppp1r1b/Sorl1/Ddit4/Dvl1/Rassf2/Npm1/Jun/Bax/Apc/Kirrel2/Macroh2a1/Wwtr1/Ogt/Lrrtm3/Hexim1/Snx25/Myadm/Pkn1/Timp3/Sirt3/Ilk/Lrtm1/Uchl1/Bag1/Ptprr/Igbp1/Slc9a3r1/Inppl1/Itch/Prkrip1/Spry2/Spry4/Adar/Zgpat/Dusp4/Rtraf/Mtor/Ptpn5/Rapgef1/Gadd45a/Ctdsp2/Thy1/Hipk3/Akt1s1	65	33	ENSMUSG00000028517/ENSMUSG00000004558/ENSMUSG00000009376/ENSMUSG00000002496/ENSMUSG00000001034/ENSMUSG00000021156/ENSMUSG00000004815/ENSMUSG00000049313/ENSMUSG00000029071/ENSMUSG00000027339/ENSMUSG00000005871/ENSMUSG00000027803/ENSMUSG00000034160/ENSMUSG00000042846/ENSMUSG00000038291/ENSMUSG00000068566/ENSMUSG00000057672/ENSMUSG00000020044/ENSMUSG00000030890/ENSMUSG00000020151/ENSMUSG00000020733/…	32	ENSMUSG00000025889/ENSMUSG00000032171/ENSMUSG00000019428/ENSMUSG00000060803/ENSMUSG00000046447/ENSMUSG00000021892/ENSMUSG00000023067/ENSMUSG00000035268/ENSMUSG00000057531/ENSMUSG00000022490/ENSMUSG00000032966/ENSMUSG00000028964/ENSMUSG00000032959/ENSMUSG00000003031/ENSMUSG00000061718/ENSMUSG00000020108/ENSMUSG00000057113/ENSMUSG00000052684/ENSMUSG00000003873/ENSMUSG00000036915/ENSMUSG00000015937/…
GO:0046785	microtubule polymerization	18/1862	73/17151	0.000639977	0.0429253	ENSMUSG00000062591/ENSMUSG00000025889/ENSMUSG00000009376/ENSMUSG00000030744/ENSMUSG00000024944/ENSMUSG00000040549/ENSMUSG00000003031/ENSMUSG00000013921/ENSMUSG00000028745/ENSMUSG00000030357/ENSMUSG00000005871/ENSMUSG00000045007/ENSMUSG00000041570/ENSMUSG00000033392/ENSMUSG00000020181/ENSMUSG00000035614/ENSMUSG00000039230/ENSMUSG00000014846	Tubb4a/Snca/Met/Rps3/Arl2/Ckap5/Cdkn1b/Clip3/Capzb/Fkbp4/Apc/Tubg2/Camsap2/Clasp2/Nav3/Togaram1/Tbcd/Tppp3	18	9	ENSMUSG00000009376/ENSMUSG00000040549/ENSMUSG00000013921/ENSMUSG00000005871/ENSMUSG00000041570/ENSMUSG00000033392/ENSMUSG00000020181/ENSMUSG00000035614/ENSMUSG00000039230	9	ENSMUSG00000062591/ENSMUSG00000025889/ENSMUSG00000030744/ENSMUSG00000024944/ENSMUSG00000003031/ENSMUSG00000028745/ENSMUSG00000030357/ENSMUSG00000045007/ENSMUSG00000014846
GO:0051402	neuron apoptotic process	46/1862	262/17151	0.000688112	0.0455978	ENSMUSG00000054252/ENSMUSG00000025889/ENSMUSG00000032171/ENSMUSG00000005575/ENSMUSG00000022982/ENSMUSG00000046607/ENSMUSG00000025499/ENSMUSG00000002083/ENSMUSG00000026959/ENSMUSG00000005413/ENSMUSG00000041936/ENSMUSG00000020307/ENSMUSG00000034891/ENSMUSG00000028964/ENSMUSG00000003955/ENSMUSG00000024521/ENSMUSG00000075590/ENSMUSG00000031536/ENSMUSG00000001761/ENSMUSG00000057113/ENSMUSG00000052684/…	Fgfr3/Snca/Pin1/Ube2m/Sod1/Hrk/Hras/Bbc3/Grin1/Hmox1/Agrn/Cdc34/Sncb/Park7/Fam162a/Pmaip1/Nrbp2/Polb/Smo/Npm1/Jun/Tnfrsf21/Bax/Tfap2a/Hif1a/Fis1/Axl/Gclc/Ilk/Egln2/Vstm2l/Egr1/Bag1/Cited1/Faim2/Mt3/Cebpb/Map3k12/Kcnma1/Jak2/Atf4/Ntrk2/Kif14/Prkcg/Gapdh/Akt1s1	46	18	ENSMUSG00000054252/ENSMUSG00000026959/ENSMUSG00000041936/ENSMUSG00000075590/ENSMUSG00000001761/ENSMUSG00000023915/ENSMUSG00000021109/ENSMUSG00000002602/ENSMUSG00000032350/ENSMUSG00000030890/ENSMUSG00000038418/ENSMUSG00000023050/ENSMUSG00000063142/ENSMUSG00000024789/ENSMUSG00000055254/ENSMUSG00000041498/ENSMUSG00000078816/ENSMUSG00000057666	28	ENSMUSG00000025889/ENSMUSG00000032171/ENSMUSG00000005575/ENSMUSG00000022982/ENSMUSG00000046607/ENSMUSG00000025499/ENSMUSG00000002083/ENSMUSG00000005413/ENSMUSG00000020307/ENSMUSG00000034891/ENSMUSG00000028964/ENSMUSG00000003955/ENSMUSG00000024521/ENSMUSG00000031536/ENSMUSG00000057113/ENSMUSG00000052684/ENSMUSG00000003873/ENSMUSG00000021359/ENSMUSG00000019054/ENSMUSG00000058709/ENSMUSG00000037843/…
GO:0070585	protein localization to mitochondrion	31/1862	157/17151	0.000696616	0.0456117	ENSMUSG00000002083/ENSMUSG00000024847/ENSMUSG00000020219/ENSMUSG00000078713/ENSMUSG00000022427/ENSMUSG00000020538/ENSMUSG00000030417/ENSMUSG00000031158/ENSMUSG00000024521/ENSMUSG00000054428/ENSMUSG00000084786/ENSMUSG00000014301/ENSMUSG00000036199/ENSMUSG00000003873/ENSMUSG00000027679/ENSMUSG00000027099/ENSMUSG00000028998/ENSMUSG00000062580/ENSMUSG00000019054/ENSMUSG00000026750/ENSMUSG00000028416/…	Bbc3/Aip/Timm13/Tomm5/Tomm22/Srebf1/Pdcd5/Timm17b/Pmaip1/Atpif1/Ubl5/Pam16/Ndufa13/Bax/Dnajc19/Mtx2/Tomm7/Timm17a/Fis1/Psmb7/Bag1/Hes1/Gpha2/Psmd8/Timm10/Grpel1/Ugcg/Pmpca/Ptpn5/Wdr75/Timm50	31	5	ENSMUSG00000020538/ENSMUSG00000028381/ENSMUSG00000026926/ENSMUSG00000030854/ENSMUSG00000025995	26	ENSMUSG00000002083/ENSMUSG00000024847/ENSMUSG00000020219/ENSMUSG00000078713/ENSMUSG00000022427/ENSMUSG00000030417/ENSMUSG00000031158/ENSMUSG00000024521/ENSMUSG00000054428/ENSMUSG00000084786/ENSMUSG00000014301/ENSMUSG00000036199/ENSMUSG00000003873/ENSMUSG00000027679/ENSMUSG00000027099/ENSMUSG00000028998/ENSMUSG00000062580/ENSMUSG00000019054/ENSMUSG00000026750/ENSMUSG00000028416/ENSMUSG00000022528/…
GO:0000082	G1/S transition of mitotic cell cycle	33/1862	171/17151	0.000726847	0.0470313	ENSMUSG00000023092/ENSMUSG00000023067/ENSMUSG00000020122/ENSMUSG00000040479/ENSMUSG00000031490/ENSMUSG00000053819/ENSMUSG00000022018/ENSMUSG00000043866/ENSMUSG00000055204/ENSMUSG00000025358/ENSMUSG00000003031/ENSMUSG00000063275/ENSMUSG00000032855/ENSMUSG00000022216/ENSMUSG00000031666/ENSMUSG00000005732/ENSMUSG00000044847/ENSMUSG00000033054/ENSMUSG00000028495/ENSMUSG00000096472/ENSMUSG00000022521/…	Fhl1/Cdkn1a/Egfr/Dgkz/Eif4ebp1/Camk2d/Rgcc/Taf10/Ankrd17/Cdk2/Cdkn1b/Hacd1/Pkd1/Psme1/Rbl2/Ranbp1/Lsm11/Npat/Rps6/Cdkn2d/Crebbp/Rpl26/Tcf19/Iqgap3/Ppp3ca/Pole/Sox4/Kif14/Rps27l/Itgb1/Ctdsp2/Phf8/Ranbp2	33	19	ENSMUSG00000023092/ENSMUSG00000020122/ENSMUSG00000040479/ENSMUSG00000053819/ENSMUSG00000022018/ENSMUSG00000055204/ENSMUSG00000025358/ENSMUSG00000032855/ENSMUSG00000031666/ENSMUSG00000044847/ENSMUSG00000033054/ENSMUSG00000050410/ENSMUSG00000028068/ENSMUSG00000007080/ENSMUSG00000041498/ENSMUSG00000025809/ENSMUSG00000078429/ENSMUSG00000041229/ENSMUSG00000003226	14	ENSMUSG00000023067/ENSMUSG00000031490/ENSMUSG00000043866/ENSMUSG00000003031/ENSMUSG00000063275/ENSMUSG00000022216/ENSMUSG00000005732/ENSMUSG00000028495/ENSMUSG00000096472/ENSMUSG00000022521/ENSMUSG00000060938/ENSMUSG00000028161/ENSMUSG00000076431/ENSMUSG00000036781
GO:0034660	ncRNA metabolic process	69/1862	435/17151	0.000790216	0.0505371	ENSMUSG00000063316/ENSMUSG00000051062/ENSMUSG00000019039/ENSMUSG00000027133/ENSMUSG00000025499/ENSMUSG00000030611/ENSMUSG00000034525/ENSMUSG00000041203/ENSMUSG00000056209/ENSMUSG00000060636/ENSMUSG00000019659/ENSMUSG00000003848/ENSMUSG00000036281/ENSMUSG00000059291/ENSMUSG00000029715/ENSMUSG00000025794/ENSMUSG00000061477/ENSMUSG00000028137/ENSMUSG00000047675/ENSMUSG00000007603/ENSMUSG00000041415/…	Rpl27/Fbll1/Dalrd3/Nop10/Hras/Mrps11/Ice1/Trir/Npm3/Rpl35a/Ccdc12/Nob1/Snapc4/Rpl11/Pop7/Rpl14/Rps7/Celf3/Rps8/Dus3l/Dicer1/Pih1d1/Npm1/Rps16/Ints3/Macroh2a1/Rpl10a/Fbl/Rpsa/Cd3eap/Elp6/Nsa2/Dtd1/Chd7/Rexo4/Ncl/Nhp2/Pin4/Rpl7/Rps15/Mars1/Gtf2h5/Ints6l/Heatr1/Rpl35/Rps17/Drosha/Utp20/Sbds/Utp3/Rps6/Adar/Rps21/Pus1/Rpl26/Rps28/Macroh2a2/Mrm3/Rtraf/Ell3/Mtor/Rps19/Iars/Frg1/Wdr75/Thumpd1/Gar1/Elp1/R…	69	18	ENSMUSG00000019039/ENSMUSG00000034525/ENSMUSG00000036281/ENSMUSG00000028137/ENSMUSG00000007603/ENSMUSG00000041415/ENSMUSG00000027933/ENSMUSG00000041235/ENSMUSG00000040354/ENSMUSG00000035967/ENSMUSG00000050244/ENSMUSG00000022191/ENSMUSG00000004356/ENSMUSG00000027951/ENSMUSG00000028991/ENSMUSG00000037851/ENSMUSG00000025995/ENSMUSG00000028431	51	ENSMUSG00000063316/ENSMUSG00000051062/ENSMUSG00000027133/ENSMUSG00000025499/ENSMUSG00000030611/ENSMUSG00000041203/ENSMUSG00000056209/ENSMUSG00000060636/ENSMUSG00000019659/ENSMUSG00000003848/ENSMUSG00000059291/ENSMUSG00000029715/ENSMUSG00000025794/ENSMUSG00000061477/ENSMUSG00000047675/ENSMUSG00000003423/ENSMUSG00000057113/ENSMUSG00000037563/ENSMUSG00000015937/ENSMUSG00000037805/ENSMUSG00000046865/…
GO:0060253	negative regulation of glial cell proliferation	7/1862	16/17151	0.00082769	0.0523252	ENSMUSG00000026923/ENSMUSG00000041415/ENSMUSG00000009248/ENSMUSG00000033006/ENSMUSG00000063632/ENSMUSG00000022528/ENSMUSG00000015714	Notch1/Dicer1/Ascl2/Sox10/Sox11/Hes1/Cers2	7	5	ENSMUSG00000026923/ENSMUSG00000041415/ENSMUSG00000009248/ENSMUSG00000033006/ENSMUSG00000015714	2	ENSMUSG00000063632/ENSMUSG00000022528
GO:0032594	protein transport within lipid bilayer	10/1862	30/17151	0.000862512	0.053907	ENSMUSG00000002496/ENSMUSG00000029401/ENSMUSG00000029126/ENSMUSG00000025978/ENSMUSG00000033389/ENSMUSG00000040373/ENSMUSG00000031696/ENSMUSG00000003037/ENSMUSG00000025809/ENSMUSG00000039316	Tsc2/Rilpl2/Nsg1/Rftn2/Arhgap44/Cacng5/Vps35/Rab8a/Itgb1/Rftn1	10	6	ENSMUSG00000002496/ENSMUSG00000025978/ENSMUSG00000033389/ENSMUSG00000040373/ENSMUSG00000031696/ENSMUSG00000025809	4	ENSMUSG00000029401/ENSMUSG00000029126/ENSMUSG00000003037/ENSMUSG00000039316
GO:0034470	ncRNA processing	54/1862	324/17151	0.000900338	0.0554559	ENSMUSG00000063316/ENSMUSG00000051062/ENSMUSG00000027133/ENSMUSG00000030611/ENSMUSG00000056209/ENSMUSG00000060636/ENSMUSG00000003848/ENSMUSG00000059291/ENSMUSG00000029715/ENSMUSG00000025794/ENSMUSG00000061477/ENSMUSG00000047675/ENSMUSG00000007603/ENSMUSG00000041415/ENSMUSG00000003423/ENSMUSG00000057113/ENSMUSG00000037563/ENSMUSG00000027933/ENSMUSG00000037805/ENSMUSG00000046865/ENSMUSG00000032518/…	Rpl27/Fbll1/Nop10/Mrps11/Npm3/Rpl35a/Nob1/Rpl11/Pop7/Rpl14/Rps7/Rps8/Dus3l/Dicer1/Pih1d1/Npm1/Rps16/Ints3/Rpl10a/Fbl/Rpsa/Elp6/Nsa2/Chd7/Rexo4/Ncl/Nhp2/Pin4/Rpl7/Rps15/Gtf2h5/Ints6l/Heatr1/Rpl35/Rps17/Drosha/Utp20/Sbds/Utp3/Rps6/Adar/Rps21/Pus1/Rpl26/Rps28/Mrm3/Rtraf/Rps19/Frg1/Wdr75/Thumpd1/Gar1/Elp1/Rpp21	54	11	ENSMUSG00000007603/ENSMUSG00000041415/ENSMUSG00000027933/ENSMUSG00000041235/ENSMUSG00000035967/ENSMUSG00000050244/ENSMUSG00000022191/ENSMUSG00000004356/ENSMUSG00000027951/ENSMUSG00000025995/ENSMUSG00000028431	43	ENSMUSG00000063316/ENSMUSG00000051062/ENSMUSG00000027133/ENSMUSG00000030611/ENSMUSG00000056209/ENSMUSG00000060636/ENSMUSG00000003848/ENSMUSG00000059291/ENSMUSG00000029715/ENSMUSG00000025794/ENSMUSG00000061477/ENSMUSG00000047675/ENSMUSG00000003423/ENSMUSG00000057113/ENSMUSG00000037563/ENSMUSG00000037805/ENSMUSG00000046865/ENSMUSG00000032518/ENSMUSG00000054836/ENSMUSG00000060739/ENSMUSG00000052406/…
GO:0006360	transcription by RNA polymerase I	13/1862	46/17151	0.00090746	0.0554559	ENSMUSG00000031328/ENSMUSG00000003423/ENSMUSG00000015937/ENSMUSG00000026234/ENSMUSG00000040354/ENSMUSG00000034345/ENSMUSG00000050244/ENSMUSG00000041837/ENSMUSG00000020086/ENSMUSG00000042406/ENSMUSG00000028991/ENSMUSG00000025995/ENSMUSG00000041229	Flna/Pih1d1/Macroh2a1/Ncl/Mars1/Gtf2h5/Heatr1/Pdcd7/Macroh2a2/Atf4/Mtor/Wdr75/Phf8	13	6	ENSMUSG00000031328/ENSMUSG00000040354/ENSMUSG00000050244/ENSMUSG00000028991/ENSMUSG00000025995/ENSMUSG00000041229	7	ENSMUSG00000003423/ENSMUSG00000015937/ENSMUSG00000026234/ENSMUSG00000034345/ENSMUSG00000041837/ENSMUSG00000020086/ENSMUSG00000042406
GO:0072655	establishment of protein localization to mitochondrion	30/1862	153/17151	0.000947785	0.0572837	ENSMUSG00000002083/ENSMUSG00000024847/ENSMUSG00000020219/ENSMUSG00000078713/ENSMUSG00000022427/ENSMUSG00000020538/ENSMUSG00000030417/ENSMUSG00000031158/ENSMUSG00000024521/ENSMUSG00000054428/ENSMUSG00000084786/ENSMUSG00000014301/ENSMUSG00000036199/ENSMUSG00000003873/ENSMUSG00000027679/ENSMUSG00000027099/ENSMUSG00000028998/ENSMUSG00000062580/ENSMUSG00000019054/ENSMUSG00000026750/ENSMUSG00000022528/…	Bbc3/Aip/Timm13/Tomm5/Tomm22/Srebf1/Pdcd5/Timm17b/Pmaip1/Atpif1/Ubl5/Pam16/Ndufa13/Bax/Dnajc19/Mtx2/Tomm7/Timm17a/Fis1/Psmb7/Hes1/Gpha2/Psmd8/Timm10/Grpel1/Ugcg/Pmpca/Ptpn5/Wdr75/Timm50	30	5	ENSMUSG00000020538/ENSMUSG00000028381/ENSMUSG00000026926/ENSMUSG00000030854/ENSMUSG00000025995	25	ENSMUSG00000002083/ENSMUSG00000024847/ENSMUSG00000020219/ENSMUSG00000078713/ENSMUSG00000022427/ENSMUSG00000030417/ENSMUSG00000031158/ENSMUSG00000024521/ENSMUSG00000054428/ENSMUSG00000084786/ENSMUSG00000014301/ENSMUSG00000036199/ENSMUSG00000003873/ENSMUSG00000027679/ENSMUSG00000027099/ENSMUSG00000028998/ENSMUSG00000062580/ENSMUSG00000019054/ENSMUSG00000026750/ENSMUSG00000022528/ENSMUSG00000024784/…
GO:0042273	ribosomal large subunit biogenesis	17/1862	70/17151	0.00107516	0.0642756	ENSMUSG00000029066/ENSMUSG00000060636/ENSMUSG00000024902/ENSMUSG00000059291/ENSMUSG00000025794/ENSMUSG00000090061/ENSMUSG00000031917/ENSMUSG00000057113/ENSMUSG00000037805/ENSMUSG00000060036/ENSMUSG00000057322/ENSMUSG00000060739/ENSMUSG00000032480/ENSMUSG00000001056/ENSMUSG00000043716/ENSMUSG00000062997/ENSMUSG00000060938	Mrpl20/Rpl35a/Mrpl11/Rpl11/Rpl14/Nwd2/Nip7/Npm1/Rpl10a/Rpl3/Rpl38/Nsa2/Dhx30/Nhp2/Rpl7/Rpl35/Rpl26	17	2	ENSMUSG00000090061/ENSMUSG00000032480	15	ENSMUSG00000029066/ENSMUSG00000060636/ENSMUSG00000024902/ENSMUSG00000059291/ENSMUSG00000025794/ENSMUSG00000031917/ENSMUSG00000057113/ENSMUSG00000037805/ENSMUSG00000060036/ENSMUSG00000057322/ENSMUSG00000060739/ENSMUSG00000001056/ENSMUSG00000043716/ENSMUSG00000062997/ENSMUSG00000060938
GO:0043523	regulation of neuron apoptotic process	42/1862	239/17151	0.00112671	0.0666331	ENSMUSG00000054252/ENSMUSG00000025889/ENSMUSG00000032171/ENSMUSG00000005575/ENSMUSG00000022982/ENSMUSG00000046607/ENSMUSG00000025499/ENSMUSG00000002083/ENSMUSG00000026959/ENSMUSG00000005413/ENSMUSG00000041936/ENSMUSG00000020307/ENSMUSG00000034891/ENSMUSG00000028964/ENSMUSG00000024521/ENSMUSG00000075590/ENSMUSG00000001761/ENSMUSG00000057113/ENSMUSG00000052684/ENSMUSG00000003873/ENSMUSG00000021359/…	Fgfr3/Snca/Pin1/Ube2m/Sod1/Hrk/Hras/Bbc3/Grin1/Hmox1/Agrn/Cdc34/Sncb/Park7/Pmaip1/Nrbp2/Smo/Npm1/Jun/Bax/Tfap2a/Hif1a/Fis1/Axl/Gclc/Ilk/Egln2/Vstm2l/Egr1/Bag1/Cited1/Faim2/Mt3/Cebpb/Map3k12/Kcnma1/Jak2/Atf4/Ntrk2/Kif14/Prkcg/Akt1s1	42	16	ENSMUSG00000054252/ENSMUSG00000026959/ENSMUSG00000041936/ENSMUSG00000075590/ENSMUSG00000001761/ENSMUSG00000021109/ENSMUSG00000002602/ENSMUSG00000032350/ENSMUSG00000030890/ENSMUSG00000038418/ENSMUSG00000023050/ENSMUSG00000063142/ENSMUSG00000024789/ENSMUSG00000055254/ENSMUSG00000041498/ENSMUSG00000078816	26	ENSMUSG00000025889/ENSMUSG00000032171/ENSMUSG00000005575/ENSMUSG00000022982/ENSMUSG00000046607/ENSMUSG00000025499/ENSMUSG00000002083/ENSMUSG00000005413/ENSMUSG00000020307/ENSMUSG00000034891/ENSMUSG00000028964/ENSMUSG00000024521/ENSMUSG00000057113/ENSMUSG00000052684/ENSMUSG00000003873/ENSMUSG00000021359/ENSMUSG00000019054/ENSMUSG00000058709/ENSMUSG00000037843/ENSMUSG00000028416/ENSMUSG00000051159/…
GO:0010664	negative regulation of striated muscle cell apoptotic process	10/1862	31/17151	0.00115068	0.0666616	ENSMUSG00000054021/ENSMUSG00000031633/ENSMUSG00000057113/ENSMUSG00000062078/ENSMUSG00000041354/ENSMUSG00000022556/ENSMUSG00000030890/ENSMUSG00000061315/ENSMUSG00000036854/ENSMUSG00000024789	Sirt5/Slc25a4/Npm1/Qki/Rgl2/Hsf1/Ilk/Naca/Hspb6/Jak2	10	6	ENSMUSG00000062078/ENSMUSG00000041354/ENSMUSG00000022556/ENSMUSG00000030890/ENSMUSG00000036854/ENSMUSG00000024789	4	ENSMUSG00000054021/ENSMUSG00000031633/ENSMUSG00000057113/ENSMUSG00000061315
GO:0000377	RNA splicing, via transesterification reactions with bulged adenosine as nucleophile	40/1862	225/17151	0.00116355	0.0666616	ENSMUSG00000022961/ENSMUSG00000028060/ENSMUSG00000024217/ENSMUSG00000031848/ENSMUSG00000057278/ENSMUSG00000001383/ENSMUSG00000020180/ENSMUSG00000025982/ENSMUSG00000029402/ENSMUSG00000028137/ENSMUSG00000084786/ENSMUSG00000038374/ENSMUSG00000027981/ENSMUSG00000002477/ENSMUSG00000057113/ENSMUSG00000040383/ENSMUSG00000024735/ENSMUSG00000028609/ENSMUSG00000021494/ENSMUSG00000022332/ENSMUSG00000020850/…	Son/Khdc4/Snrpc/Lsm4/Snrpg/Zmat2/Snrpd3/Sf3b1/Snrnp35/Celf3/Ubl5/Rbm8a/Rnpc3/Snrpd1/Npm1/Aqr/Prpf19/Magoh/Ddx41/Khdrbs3/Prpf8/Snrpd2/Rbm5/Cwc15/Tia1/Dazap1/Snrpb/Sf3a1/Prpf39/Ppie/Sf3a2/Lsm7/Hnrnpm/Ddx39b/U2af1/Lsm8/Gemin5/Sf3b6/C1qbp/Srsf2	40	15	ENSMUSG00000022961/ENSMUSG00000028060/ENSMUSG00000025982/ENSMUSG00000028137/ENSMUSG00000027981/ENSMUSG00000040383/ENSMUSG00000021494/ENSMUSG00000020850/ENSMUSG00000032580/ENSMUSG00000071337/ENSMUSG00000002129/ENSMUSG00000035597/ENSMUSG00000019432/ENSMUSG00000037275/ENSMUSG00000034120	25	ENSMUSG00000024217/ENSMUSG00000031848/ENSMUSG00000057278/ENSMUSG00000001383/ENSMUSG00000020180/ENSMUSG00000029402/ENSMUSG00000084786/ENSMUSG00000038374/ENSMUSG00000002477/ENSMUSG00000057113/ENSMUSG00000024735/ENSMUSG00000028609/ENSMUSG00000022332/ENSMUSG00000040824/ENSMUSG00000004096/ENSMUSG00000069565/ENSMUSG00000027404/ENSMUSG00000028651/ENSMUSG00000020211/ENSMUSG00000035215/ENSMUSG00000059208/…
GO:0000398	mRNA splicing, via spliceosome	40/1862	225/17151	0.00116355	0.0666616	ENSMUSG00000022961/ENSMUSG00000028060/ENSMUSG00000024217/ENSMUSG00000031848/ENSMUSG00000057278/ENSMUSG00000001383/ENSMUSG00000020180/ENSMUSG00000025982/ENSMUSG00000029402/ENSMUSG00000028137/ENSMUSG00000084786/ENSMUSG00000038374/ENSMUSG00000027981/ENSMUSG00000002477/ENSMUSG00000057113/ENSMUSG00000040383/ENSMUSG00000024735/ENSMUSG00000028609/ENSMUSG00000021494/ENSMUSG00000022332/ENSMUSG00000020850/…	Son/Khdc4/Snrpc/Lsm4/Snrpg/Zmat2/Snrpd3/Sf3b1/Snrnp35/Celf3/Ubl5/Rbm8a/Rnpc3/Snrpd1/Npm1/Aqr/Prpf19/Magoh/Ddx41/Khdrbs3/Prpf8/Snrpd2/Rbm5/Cwc15/Tia1/Dazap1/Snrpb/Sf3a1/Prpf39/Ppie/Sf3a2/Lsm7/Hnrnpm/Ddx39b/U2af1/Lsm8/Gemin5/Sf3b6/C1qbp/Srsf2	40	15	ENSMUSG00000022961/ENSMUSG00000028060/ENSMUSG00000025982/ENSMUSG00000028137/ENSMUSG00000027981/ENSMUSG00000040383/ENSMUSG00000021494/ENSMUSG00000020850/ENSMUSG00000032580/ENSMUSG00000071337/ENSMUSG00000002129/ENSMUSG00000035597/ENSMUSG00000019432/ENSMUSG00000037275/ENSMUSG00000034120	25	ENSMUSG00000024217/ENSMUSG00000031848/ENSMUSG00000057278/ENSMUSG00000001383/ENSMUSG00000020180/ENSMUSG00000029402/ENSMUSG00000084786/ENSMUSG00000038374/ENSMUSG00000002477/ENSMUSG00000057113/ENSMUSG00000024735/ENSMUSG00000028609/ENSMUSG00000022332/ENSMUSG00000040824/ENSMUSG00000004096/ENSMUSG00000069565/ENSMUSG00000027404/ENSMUSG00000028651/ENSMUSG00000020211/ENSMUSG00000035215/ENSMUSG00000059208/…
GO:0017038	protein import	38/1862	211/17151	0.00119268	0.0676262	ENSMUSG00000053317/ENSMUSG00000023067/ENSMUSG00000002496/ENSMUSG00000056201/ENSMUSG00000020219/ENSMUSG00000022427/ENSMUSG00000018362/ENSMUSG00000035268/ENSMUSG00000033365/ENSMUSG00000041879/ENSMUSG00000002319/ENSMUSG00000030417/ENSMUSG00000036943/ENSMUSG00000031158/ENSMUSG00000014301/ENSMUSG00000028367/ENSMUSG00000036199/ENSMUSG00000022548/ENSMUSG00000001761/ENSMUSG00000027679/ENSMUSG00000028998/…	Sec61b/Cdkn1a/Tsc2/Cfl1/Timm13/Tomm22/Kpna2/Pkig/Ipo13/Ipo9/Ipo4/Pdcd5/Rab8b/Timm17b/Pam16/Txn1/Ndufa13/Apod/Smo/Dnajc19/Tomm7/Kpnb1/Timm17a/Pex5l/Ranbp1/Ipo11/Timm10/Hnrnpm/Nup62cl/Grpel1/Adar/Ppp3ca/Jak2/Ptpn5/Ect2/Timm50/Pex10/Ranbp2	38	15	ENSMUSG00000002496/ENSMUSG00000018362/ENSMUSG00000033365/ENSMUSG00000041879/ENSMUSG00000002319/ENSMUSG00000036943/ENSMUSG00000001761/ENSMUSG00000001440/ENSMUSG00000027674/ENSMUSG00000042590/ENSMUSG00000027951/ENSMUSG00000024789/ENSMUSG00000030854/ENSMUSG00000027699/ENSMUSG00000003226	23	ENSMUSG00000053317/ENSMUSG00000023067/ENSMUSG00000056201/ENSMUSG00000020219/ENSMUSG00000022427/ENSMUSG00000035268/ENSMUSG00000030417/ENSMUSG00000031158/ENSMUSG00000014301/ENSMUSG00000028367/ENSMUSG00000036199/ENSMUSG00000022548/ENSMUSG00000027679/ENSMUSG00000028998/ENSMUSG00000062580/ENSMUSG00000005732/ENSMUSG00000027076/ENSMUSG00000059208/ENSMUSG00000072944/ENSMUSG00000029198/ENSMUSG00000028161/…
GO:0006749	glutathione metabolic process	14/1862	53/17151	0.00121368	0.068115	ENSMUSG00000022982/ENSMUSG00000060803/ENSMUSG00000038155/ENSMUSG00000071644/ENSMUSG00000075706/ENSMUSG00000022562/ENSMUSG00000064254/ENSMUSG00000028964/ENSMUSG00000024158/ENSMUSG00000032350/ENSMUSG00000074604/ENSMUSG00000058135/ENSMUSG00000025069/ENSMUSG00000035936	Sod1/Gstp1/Gstp2/Eef1g/Gpx4/Oplah/Ethe1/Park7/Hagh/Gclc/Mgst2/Gstm1/Gsto2/Aldh5a1	14	4	ENSMUSG00000022562/ENSMUSG00000032350/ENSMUSG00000058135/ENSMUSG00000035936	10	ENSMUSG00000022982/ENSMUSG00000060803/ENSMUSG00000038155/ENSMUSG00000071644/ENSMUSG00000075706/ENSMUSG00000064254/ENSMUSG00000028964/ENSMUSG00000024158/ENSMUSG00000074604/ENSMUSG00000025069
GO:0051056	regulation of small GTPase mediated signal transduction	45/1862	262/17151	0.00124668	0.0692601	ENSMUSG00000026923/ENSMUSG00000052229/ENSMUSG00000025499/ENSMUSG00000031785/ENSMUSG00000009376/ENSMUSG00000027255/ENSMUSG00000002496/ENSMUSG00000056486/ENSMUSG00000040479/ENSMUSG00000003269/ENSMUSG00000027581/ENSMUSG00000053819/ENSMUSG00000020263/ENSMUSG00000029778/ENSMUSG00000052632/ENSMUSG00000042404/ENSMUSG00000009621/ENSMUSG00000038604/ENSMUSG00000034160/ENSMUSG00000041354/ENSMUSG00000015243/…	Notch1/Gpr17/Hras/Adgrg1/Met/Arfgap2/Tsc2/Chn1/Dgkz/Cyth2/Stmn3/Camk2d/Appl2/Adcyap1r1/Asap2/Dennd4b/Vav2/Ripor1/Ogt/Rgl2/Abca1/Arhgap44/Reln/Arhgap35/Kitl/Arhgef2/Spry2/Spry4/Ralgapb/Nrg1/Rasgrf2/Rasgrp1/Arhgef4/Arhgef12/Arhgef3/Iqsec1/Arap2/Kif14/Itgb1/Arfgef1/Rapgef1/Ect2/Amot/Arhgef18/Arhgef40	45	42	ENSMUSG00000026923/ENSMUSG00000052229/ENSMUSG00000031785/ENSMUSG00000009376/ENSMUSG00000027255/ENSMUSG00000002496/ENSMUSG00000056486/ENSMUSG00000040479/ENSMUSG00000053819/ENSMUSG00000020263/ENSMUSG00000029778/ENSMUSG00000052632/ENSMUSG00000042404/ENSMUSG00000009621/ENSMUSG00000038604/ENSMUSG00000034160/ENSMUSG00000041354/ENSMUSG00000015243/ENSMUSG00000033389/ENSMUSG00000042453/ENSMUSG00000058230/…	3	ENSMUSG00000025499/ENSMUSG00000003269/ENSMUSG00000027581
GO:0000375	RNA splicing, via transesterification reactions	40/1862	226/17151	0.00126896	0.0694815	ENSMUSG00000022961/ENSMUSG00000028060/ENSMUSG00000024217/ENSMUSG00000031848/ENSMUSG00000057278/ENSMUSG00000001383/ENSMUSG00000020180/ENSMUSG00000025982/ENSMUSG00000029402/ENSMUSG00000028137/ENSMUSG00000084786/ENSMUSG00000038374/ENSMUSG00000027981/ENSMUSG00000002477/ENSMUSG00000057113/ENSMUSG00000040383/ENSMUSG00000024735/ENSMUSG00000028609/ENSMUSG00000021494/ENSMUSG00000022332/ENSMUSG00000020850/…	Son/Khdc4/Snrpc/Lsm4/Snrpg/Zmat2/Snrpd3/Sf3b1/Snrnp35/Celf3/Ubl5/Rbm8a/Rnpc3/Snrpd1/Npm1/Aqr/Prpf19/Magoh/Ddx41/Khdrbs3/Prpf8/Snrpd2/Rbm5/Cwc15/Tia1/Dazap1/Snrpb/Sf3a1/Prpf39/Ppie/Sf3a2/Lsm7/Hnrnpm/Ddx39b/U2af1/Lsm8/Gemin5/Sf3b6/C1qbp/Srsf2	40	15	ENSMUSG00000022961/ENSMUSG00000028060/ENSMUSG00000025982/ENSMUSG00000028137/ENSMUSG00000027981/ENSMUSG00000040383/ENSMUSG00000021494/ENSMUSG00000020850/ENSMUSG00000032580/ENSMUSG00000071337/ENSMUSG00000002129/ENSMUSG00000035597/ENSMUSG00000019432/ENSMUSG00000037275/ENSMUSG00000034120	25	ENSMUSG00000024217/ENSMUSG00000031848/ENSMUSG00000057278/ENSMUSG00000001383/ENSMUSG00000020180/ENSMUSG00000029402/ENSMUSG00000084786/ENSMUSG00000038374/ENSMUSG00000002477/ENSMUSG00000057113/ENSMUSG00000024735/ENSMUSG00000028609/ENSMUSG00000022332/ENSMUSG00000040824/ENSMUSG00000004096/ENSMUSG00000069565/ENSMUSG00000027404/ENSMUSG00000028651/ENSMUSG00000020211/ENSMUSG00000035215/ENSMUSG00000059208/…
GO:0006817	phosphate ion transport	7/1862	17/17151	0.00127593	0.0694815	ENSMUSG00000027397/ENSMUSG00000037656/ENSMUSG00000000182/ENSMUSG00000020303/ENSMUSG00000031565/ENSMUSG00000021490/ENSMUSG00000025792	Slc20a1/Slc20a2/Fgf23/Stc2/Fgfr1/Slc34a1/Slc25a10	7	5	ENSMUSG00000027397/ENSMUSG00000037656/ENSMUSG00000031565/ENSMUSG00000021490/ENSMUSG00000025792	2	ENSMUSG00000000182/ENSMUSG00000020303
GO:0051668	localization within membrane	26/1862	129/17151	0.00132677	0.0715416	ENSMUSG00000002496/ENSMUSG00000041936/ENSMUSG00000031328/ENSMUSG00000029401/ENSMUSG00000029126/ENSMUSG00000027253/ENSMUSG00000029071/ENSMUSG00000025978/ENSMUSG00000037890/ENSMUSG00000063887/ENSMUSG00000033389/ENSMUSG00000039367/ENSMUSG00000042453/ENSMUSG00000013089/ENSMUSG00000040373/ENSMUSG00000031696/ENSMUSG00000024873/ENSMUSG00000026514/ENSMUSG00000001052/ENSMUSG00000056050/ENSMUSG00000030298/…	Tsc2/Agrn/Flna/Rilpl2/Nsg1/Lrp4/Dvl1/Rftn2/Wdr19/Nlgn1/Arhgap44/Sec24c/Reln/Etv5/Cacng5/Vps35/Cnih2/Cnih3/Sec24b/Mia3/Sec13/Rab8a/Itgb1/Thy1/Sec31b/Rftn1	26	18	ENSMUSG00000002496/ENSMUSG00000041936/ENSMUSG00000031328/ENSMUSG00000027253/ENSMUSG00000029071/ENSMUSG00000025978/ENSMUSG00000037890/ENSMUSG00000063887/ENSMUSG00000033389/ENSMUSG00000039367/ENSMUSG00000042453/ENSMUSG00000013089/ENSMUSG00000040373/ENSMUSG00000031696/ENSMUSG00000026514/ENSMUSG00000001052/ENSMUSG00000056050/ENSMUSG00000025809	8	ENSMUSG00000029401/ENSMUSG00000029126/ENSMUSG00000024873/ENSMUSG00000030298/ENSMUSG00000003037/ENSMUSG00000032011/ENSMUSG00000051984/ENSMUSG00000039316
GO:0044843	cell cycle G1/S phase transition	34/1862	184/17151	0.00134139	0.0716278	ENSMUSG00000023092/ENSMUSG00000023067/ENSMUSG00000045193/ENSMUSG00000020122/ENSMUSG00000040479/ENSMUSG00000031490/ENSMUSG00000053819/ENSMUSG00000022018/ENSMUSG00000043866/ENSMUSG00000055204/ENSMUSG00000025358/ENSMUSG00000003031/ENSMUSG00000063275/ENSMUSG00000032855/ENSMUSG00000022216/ENSMUSG00000031666/ENSMUSG00000005732/ENSMUSG00000044847/ENSMUSG00000033054/ENSMUSG00000028495/ENSMUSG00000096472/…	Fhl1/Cdkn1a/Cirbp/Egfr/Dgkz/Eif4ebp1/Camk2d/Rgcc/Taf10/Ankrd17/Cdk2/Cdkn1b/Hacd1/Pkd1/Psme1/Rbl2/Ranbp1/Lsm11/Npat/Rps6/Cdkn2d/Crebbp/Rpl26/Tcf19/Iqgap3/Ppp3ca/Pole/Sox4/Kif14/Rps27l/Itgb1/Ctdsp2/Phf8/Ranbp2	34	19	ENSMUSG00000023092/ENSMUSG00000020122/ENSMUSG00000040479/ENSMUSG00000053819/ENSMUSG00000022018/ENSMUSG00000055204/ENSMUSG00000025358/ENSMUSG00000032855/ENSMUSG00000031666/ENSMUSG00000044847/ENSMUSG00000033054/ENSMUSG00000050410/ENSMUSG00000028068/ENSMUSG00000007080/ENSMUSG00000041498/ENSMUSG00000025809/ENSMUSG00000078429/ENSMUSG00000041229/ENSMUSG00000003226	15	ENSMUSG00000023067/ENSMUSG00000045193/ENSMUSG00000031490/ENSMUSG00000043866/ENSMUSG00000003031/ENSMUSG00000063275/ENSMUSG00000022216/ENSMUSG00000005732/ENSMUSG00000028495/ENSMUSG00000096472/ENSMUSG00000022521/ENSMUSG00000060938/ENSMUSG00000028161/ENSMUSG00000076431/ENSMUSG00000036781
GO:0070972	protein localization to endoplasmic reticulum	13/1862	48/17151	0.00139981	0.0735456	ENSMUSG00000053317/ENSMUSG00000022474/ENSMUSG00000009549/ENSMUSG00000068290/ENSMUSG00000025224/ENSMUSG00000002015/ENSMUSG00000038467/ENSMUSG00000048355/ENSMUSG00000039318/ENSMUSG00000002778/ENSMUSG00000030082/ENSMUSG00000014504/ENSMUSG00000020458	Sec61b/Pmm1/Srp14/Ddrgk1/Gbf1/Bcap31/Chmp4b/Arxes1/Rab3gap2/Kdelr1/Sec61a1/Srp19/Rtn4	13	4	ENSMUSG00000025224/ENSMUSG00000039318/ENSMUSG00000030082/ENSMUSG00000020458	9	ENSMUSG00000053317/ENSMUSG00000022474/ENSMUSG00000009549/ENSMUSG00000068290/ENSMUSG00000002015/ENSMUSG00000038467/ENSMUSG00000048355/ENSMUSG00000002778/ENSMUSG00000014504
GO:0031115	negative regulation of microtubule polymerization	6/1862	13/17151	0.00141742	0.0735456	ENSMUSG00000062591/ENSMUSG00000025889/ENSMUSG00000013921/ENSMUSG00000028745/ENSMUSG00000030357/ENSMUSG00000039230	Tubb4a/Snca/Clip3/Capzb/Fkbp4/Tbcd	6	2	ENSMUSG00000013921/ENSMUSG00000039230	4	ENSMUSG00000062591/ENSMUSG00000025889/ENSMUSG00000028745/ENSMUSG00000030357
GO:1901836	regulation of transcription of nucleolar large rRNA by RNA polymerase I	6/1862	13/17151	0.00141742	0.0735456	ENSMUSG00000003423/ENSMUSG00000015937/ENSMUSG00000026234/ENSMUSG00000040354/ENSMUSG00000020086/ENSMUSG00000028991	Pih1d1/Macroh2a1/Ncl/Mars1/Macroh2a2/Mtor	6	2	ENSMUSG00000040354/ENSMUSG00000028991	4	ENSMUSG00000003423/ENSMUSG00000015937/ENSMUSG00000026234/ENSMUSG00000020086
GO:0006888	ER to Golgi vesicle-mediated transport	23/1862	110/17151	0.00147519	0.0758276	ENSMUSG00000027255/ENSMUSG00000024870/ENSMUSG00000058569/ENSMUSG00000030588/ENSMUSG00000002043/ENSMUSG00000029616/ENSMUSG00000075590/ENSMUSG00000002015/ENSMUSG00000028847/ENSMUSG00000049313/ENSMUSG00000021124/ENSMUSG00000039367/ENSMUSG00000020993/ENSMUSG00000015013/ENSMUSG00000054455/ENSMUSG00000037075/ENSMUSG00000001143/ENSMUSG00000055681/ENSMUSG00000001052/ENSMUSG00000056050/ENSMUSG00000030298/…	Arfgap2/Rab1b/Tmed9/Yif1b/Trappc6a/Erp29/Nrbp2/Bcap31/Trappc3/Sorl1/Vti1b/Sec24c/Trappc6b/Trappc2l/Vapb/Rnf139/Lman2l/Cope/Sec24b/Mia3/Sec13/Ank1/Sec31b	23	8	ENSMUSG00000027255/ENSMUSG00000075590/ENSMUSG00000049313/ENSMUSG00000039367/ENSMUSG00000037075/ENSMUSG00000001052/ENSMUSG00000056050/ENSMUSG00000031543	15	ENSMUSG00000024870/ENSMUSG00000058569/ENSMUSG00000030588/ENSMUSG00000002043/ENSMUSG00000029616/ENSMUSG00000002015/ENSMUSG00000028847/ENSMUSG00000021124/ENSMUSG00000020993/ENSMUSG00000015013/ENSMUSG00000054455/ENSMUSG00000001143/ENSMUSG00000055681/ENSMUSG00000030298/ENSMUSG00000051984
GO:0045943	positive regulation of transcription by RNA polymerase I	8/1862	22/17151	0.00149886	0.0763307	ENSMUSG00000003423/ENSMUSG00000026234/ENSMUSG00000040354/ENSMUSG00000050244/ENSMUSG00000042406/ENSMUSG00000028991/ENSMUSG00000025995/ENSMUSG00000041229	Pih1d1/Ncl/Mars1/Heatr1/Atf4/Mtor/Wdr75/Phf8	8	5	ENSMUSG00000040354/ENSMUSG00000050244/ENSMUSG00000028991/ENSMUSG00000025995/ENSMUSG00000041229	3	ENSMUSG00000003423/ENSMUSG00000026234/ENSMUSG00000042406
GO:0007007	inner mitochondrial membrane organization	9/1862	27/17151	0.00155816	0.0786229	ENSMUSG00000049760/ENSMUSG00000020219/ENSMUSG00000009995/ENSMUSG00000036199/ENSMUSG00000003873/ENSMUSG00000030086/ENSMUSG00000071654/ENSMUSG00000027076/ENSMUSG00000053768	Micos13/Timm13/Tafazzin/Ndufa13/Bax/Chchd6/Uqcc3/Timm10/Chchd3	9	1	ENSMUSG00000009995	8	ENSMUSG00000049760/ENSMUSG00000020219/ENSMUSG00000036199/ENSMUSG00000003873/ENSMUSG00000030086/ENSMUSG00000071654/ENSMUSG00000027076/ENSMUSG00000053768
GO:0006626	protein targeting to mitochondrion	27/1862	138/17151	0.00171484	0.0857421	ENSMUSG00000024847/ENSMUSG00000020219/ENSMUSG00000078713/ENSMUSG00000022427/ENSMUSG00000020538/ENSMUSG00000030417/ENSMUSG00000031158/ENSMUSG00000054428/ENSMUSG00000084786/ENSMUSG00000014301/ENSMUSG00000036199/ENSMUSG00000027679/ENSMUSG00000027099/ENSMUSG00000028998/ENSMUSG00000062580/ENSMUSG00000019054/ENSMUSG00000026750/ENSMUSG00000022528/ENSMUSG00000024784/ENSMUSG00000030591/ENSMUSG00000027076/…	Aip/Timm13/Tomm5/Tomm22/Srebf1/Pdcd5/Timm17b/Atpif1/Ubl5/Pam16/Ndufa13/Dnajc19/Mtx2/Tomm7/Timm17a/Fis1/Psmb7/Hes1/Gpha2/Psmd8/Timm10/Grpel1/Ugcg/Pmpca/Ptpn5/Wdr75/Timm50	27	5	ENSMUSG00000020538/ENSMUSG00000028381/ENSMUSG00000026926/ENSMUSG00000030854/ENSMUSG00000025995	22	ENSMUSG00000024847/ENSMUSG00000020219/ENSMUSG00000078713/ENSMUSG00000022427/ENSMUSG00000030417/ENSMUSG00000031158/ENSMUSG00000054428/ENSMUSG00000084786/ENSMUSG00000014301/ENSMUSG00000036199/ENSMUSG00000027679/ENSMUSG00000027099/ENSMUSG00000028998/ENSMUSG00000062580/ENSMUSG00000019054/ENSMUSG00000026750/ENSMUSG00000022528/ENSMUSG00000024784/ENSMUSG00000030591/ENSMUSG00000027076/ENSMUSG00000029198/…
GO:0021879	forebrain neuron differentiation	16/1862	67/17151	0.00179976	0.0889894	ENSMUSG00000031398/ENSMUSG00000019505/ENSMUSG00000028078/ENSMUSG00000041415/ENSMUSG00000044894/ENSMUSG00000024565/ENSMUSG00000021359/ENSMUSG00000018012/ENSMUSG00000048001/ENSMUSG00000022528/ENSMUSG00000031565/ENSMUSG00000048251/ENSMUSG00000038539/ENSMUSG00000028883/ENSMUSG00000020950/ENSMUSG00000035277	Plxna3/Ubb/Dclk2/Dicer1/Uqcrq/Sall3/Tfap2a/Rac3/Hes5/Hes1/Fgfr1/Bcl11b/Atf5/Sema3a/Foxg1/Arx	16	8	ENSMUSG00000031398/ENSMUSG00000028078/ENSMUSG00000041415/ENSMUSG00000024565/ENSMUSG00000048001/ENSMUSG00000031565/ENSMUSG00000038539/ENSMUSG00000028883	8	ENSMUSG00000019505/ENSMUSG00000044894/ENSMUSG00000021359/ENSMUSG00000018012/ENSMUSG00000022528/ENSMUSG00000048251/ENSMUSG00000020950/ENSMUSG00000035277
GO:0042326	negative regulation of phosphorylation	68/1862	441/17151	0.00181215	0.0889894	ENSMUSG00000028517/ENSMUSG00000004558/ENSMUSG00000025889/ENSMUSG00000032171/ENSMUSG00000019428/ENSMUSG00000060803/ENSMUSG00000046447/ENSMUSG00000021892/ENSMUSG00000023067/ENSMUSG00000009376/ENSMUSG00000002496/ENSMUSG00000035268/ENSMUSG00000057531/ENSMUSG00000001034/ENSMUSG00000022490/ENSMUSG00000021156/ENSMUSG00000032966/ENSMUSG00000004815/ENSMUSG00000028964/ENSMUSG00000032959/ENSMUSG00000003031/…	Plpp3/Ndrg2/Snca/Pin1/Fkbp8/Gstp1/Camk2n1/Sh3bp5/Cdkn1a/Met/Tsc2/Pkig/Dtnbp1/Mapk7/Ppp1r1a/Zmynd11/Fkbp1a/Dgkq/Park7/Pebp1/Cdkn1b/Ppp1r1b/Sorl1/Ddit4/Dvl1/Rassf2/Npm1/Jun/Bax/Apc/Kirrel2/Macroh2a1/Wwtr1/Ogt/Lrrtm3/Hexim1/Snx25/Dynll1/Myadm/Pkn1/Timp3/Sirt3/Ilk/Rubcn/Lrtm1/Uchl1/Bag1/Ptprr/Igbp1/Slc9a3r1/Inppl1/Itch/Prkrip1/Cdkn2d/Spry2/Spry4/Adar/Zgpat/Dusp4/Rtraf/Mtor/Ptpn5/Rapgef1/Gadd45a/Ctdsp…	68	34	ENSMUSG00000028517/ENSMUSG00000004558/ENSMUSG00000009376/ENSMUSG00000002496/ENSMUSG00000001034/ENSMUSG00000021156/ENSMUSG00000004815/ENSMUSG00000049313/ENSMUSG00000029071/ENSMUSG00000027339/ENSMUSG00000005871/ENSMUSG00000027803/ENSMUSG00000034160/ENSMUSG00000042846/ENSMUSG00000038291/ENSMUSG00000068566/ENSMUSG00000057672/ENSMUSG00000020044/ENSMUSG00000030890/ENSMUSG00000035629/ENSMUSG00000020151/…	34	ENSMUSG00000025889/ENSMUSG00000032171/ENSMUSG00000019428/ENSMUSG00000060803/ENSMUSG00000046447/ENSMUSG00000021892/ENSMUSG00000023067/ENSMUSG00000035268/ENSMUSG00000057531/ENSMUSG00000022490/ENSMUSG00000032966/ENSMUSG00000028964/ENSMUSG00000032959/ENSMUSG00000003031/ENSMUSG00000061718/ENSMUSG00000020108/ENSMUSG00000057113/ENSMUSG00000052684/ENSMUSG00000003873/ENSMUSG00000036915/ENSMUSG00000015937/…
GO:0009303	rRNA transcription	9/1862	28/17151	0.00207767	0.099562	ENSMUSG00000056209/ENSMUSG00000003423/ENSMUSG00000057113/ENSMUSG00000015937/ENSMUSG00000047649/ENSMUSG00000026234/ENSMUSG00000040354/ENSMUSG00000020086/ENSMUSG00000028991	Npm3/Pih1d1/Npm1/Macroh2a1/Cd3eap/Ncl/Mars1/Macroh2a2/Mtor	9	2	ENSMUSG00000040354/ENSMUSG00000028991	7	ENSMUSG00000056209/ENSMUSG00000003423/ENSMUSG00000057113/ENSMUSG00000015937/ENSMUSG00000047649/ENSMUSG00000026234/ENSMUSG00000020086
GO:0010667	negative regulation of cardiac muscle cell apoptotic process	9/1862	28/17151	0.00207767	0.099562	ENSMUSG00000054021/ENSMUSG00000031633/ENSMUSG00000057113/ENSMUSG00000062078/ENSMUSG00000041354/ENSMUSG00000022556/ENSMUSG00000030890/ENSMUSG00000036854/ENSMUSG00000024789	Sirt5/Slc25a4/Npm1/Qki/Rgl2/Hsf1/Ilk/Hspb6/Jak2	9	6	ENSMUSG00000062078/ENSMUSG00000041354/ENSMUSG00000022556/ENSMUSG00000030890/ENSMUSG00000036854/ENSMUSG00000024789	3	ENSMUSG00000054021/ENSMUSG00000031633/ENSMUSG00000057113
GO:0010499	proteasomal ubiquitin-independent protein catabolic process	8/1862	23/17151	0.00208175	0.099562	ENSMUSG00000027566/ENSMUSG00000028837/ENSMUSG00000022193/ENSMUSG00000031897/ENSMUSG00000069744/ENSMUSG00000026750/ENSMUSG00000018286/ENSMUSG00000014769	Psma7/Psmb2/Psmb5/Psmb10/Psmb3/Psmb7/Psmb6/Psmb1	8	0		8	ENSMUSG00000027566/ENSMUSG00000028837/ENSMUSG00000022193/ENSMUSG00000031897/ENSMUSG00000069744/ENSMUSG00000026750/ENSMUSG00000018286/ENSMUSG00000014769
GO:0090150	establishment of protein localization to membrane	34/1862	189/17151	0.00213753	0.101348	ENSMUSG00000002083/ENSMUSG00000053317/ENSMUSG00000002496/ENSMUSG00000020219/ENSMUSG00000022427/ENSMUSG00000041355/ENSMUSG00000029401/ENSMUSG00000035615/ENSMUSG00000009549/ENSMUSG00000029126/ENSMUSG00000028785/ENSMUSG00000030417/ENSMUSG00000036943/ENSMUSG00000024521/ENSMUSG00000038467/ENSMUSG00000036199/ENSMUSG00000003873/ENSMUSG00000034160/ENSMUSG00000025978/ENSMUSG00000028998/ENSMUSG00000019054/…	Bbc3/Sec61b/Tsc2/Timm13/Tomm22/Ssr2/Rilpl2/Frmpd1/Srp14/Nsg1/Hpca/Pdcd5/Rab8b/Pmaip1/Chmp4b/Ndufa13/Bax/Ogt/Rftn2/Tomm7/Fis1/Arhgap44/Zdhhc2/Vps35/Rab3gap2/Timm10/Kif13a/Sec61a1/Srp19/Rab8a/Zdhhc22/Bbs1/Grin3b/Rftn1	34	13	ENSMUSG00000002496/ENSMUSG00000035615/ENSMUSG00000036943/ENSMUSG00000034160/ENSMUSG00000025978/ENSMUSG00000033389/ENSMUSG00000039470/ENSMUSG00000031696/ENSMUSG00000039318/ENSMUSG00000021375/ENSMUSG00000030082/ENSMUSG00000006464/ENSMUSG00000035745	21	ENSMUSG00000002083/ENSMUSG00000053317/ENSMUSG00000020219/ENSMUSG00000022427/ENSMUSG00000041355/ENSMUSG00000029401/ENSMUSG00000009549/ENSMUSG00000029126/ENSMUSG00000028785/ENSMUSG00000030417/ENSMUSG00000024521/ENSMUSG00000038467/ENSMUSG00000036199/ENSMUSG00000003873/ENSMUSG00000028998/ENSMUSG00000019054/ENSMUSG00000027076/ENSMUSG00000014504/ENSMUSG00000003037/ENSMUSG00000048483/ENSMUSG00000039316
GO:0038179	neurotrophin signaling pathway	11/1862	39/17151	0.00225226	0.105876	ENSMUSG00000033585/ENSMUSG00000000441/ENSMUSG00000038970/ENSMUSG00000020108/ENSMUSG00000050071/ENSMUSG00000019831/ENSMUSG00000022114/ENSMUSG00000020340/ENSMUSG00000036333/ENSMUSG00000039844/ENSMUSG00000011096	Ndn/Raf1/Lmtk2/Ddit4/Bex1/Wasf1/Spry2/Cyfip2/Kidins220/Rapgef1/Akt1s1	11	7	ENSMUSG00000000441/ENSMUSG00000038970/ENSMUSG00000019831/ENSMUSG00000022114/ENSMUSG00000020340/ENSMUSG00000036333/ENSMUSG00000039844	4	ENSMUSG00000033585/ENSMUSG00000020108/ENSMUSG00000050071/ENSMUSG00000011096
GO:0031110	regulation of microtubule polymerization or depolymerization	18/1862	81/17151	0.00229485	0.106849	ENSMUSG00000062591/ENSMUSG00000025889/ENSMUSG00000022044/ENSMUSG00000009376/ENSMUSG00000030744/ENSMUSG00000027581/ENSMUSG00000024944/ENSMUSG00000003031/ENSMUSG00000013921/ENSMUSG00000028745/ENSMUSG00000030357/ENSMUSG00000005871/ENSMUSG00000041570/ENSMUSG00000033392/ENSMUSG00000028059/ENSMUSG00000020181/ENSMUSG00000035614/ENSMUSG00000039230	Tubb4a/Snca/Stmn4/Met/Rps3/Stmn3/Arl2/Cdkn1b/Clip3/Capzb/Fkbp4/Apc/Camsap2/Clasp2/Arhgef2/Nav3/Togaram1/Tbcd	18	9	ENSMUSG00000009376/ENSMUSG00000013921/ENSMUSG00000005871/ENSMUSG00000041570/ENSMUSG00000033392/ENSMUSG00000028059/ENSMUSG00000020181/ENSMUSG00000035614/ENSMUSG00000039230	9	ENSMUSG00000062591/ENSMUSG00000025889/ENSMUSG00000022044/ENSMUSG00000030744/ENSMUSG00000027581/ENSMUSG00000024944/ENSMUSG00000003031/ENSMUSG00000028745/ENSMUSG00000030357
GO:0008637	apoptotic mitochondrial changes	22/1862	107/17151	0.00231182	0.106849	ENSMUSG00000032532/ENSMUSG00000002083/ENSMUSG00000025582/ENSMUSG00000021754/ENSMUSG00000057506/ENSMUSG00000031633/ENSMUSG00000038412/ENSMUSG00000030417/ENSMUSG00000003955/ENSMUSG00000024521/ENSMUSG00000054428/ENSMUSG00000014301/ENSMUSG00000052684/ENSMUSG00000003873/ENSMUSG00000024959/ENSMUSG00000019054/ENSMUSG00000032350/ENSMUSG00000031696/ENSMUSG00000002797/ENSMUSG00000016319/ENSMUSG00000064326/…	Cck/Bbc3/Nptx1/Map3k1/Bloc1s2/Slc25a4/Higd1a/Pdcd5/Fam162a/Pmaip1/Atpif1/Pam16/Jun/Bax/Bad/Fis1/Gclc/Vps35/Ggct/Slc25a5/Siva1/Timm50	22	3	ENSMUSG00000021754/ENSMUSG00000032350/ENSMUSG00000031696	19	ENSMUSG00000032532/ENSMUSG00000002083/ENSMUSG00000025582/ENSMUSG00000057506/ENSMUSG00000031633/ENSMUSG00000038412/ENSMUSG00000030417/ENSMUSG00000003955/ENSMUSG00000024521/ENSMUSG00000054428/ENSMUSG00000014301/ENSMUSG00000052684/ENSMUSG00000003873/ENSMUSG00000024959/ENSMUSG00000019054/ENSMUSG00000002797/ENSMUSG00000016319/ENSMUSG00000064326/ENSMUSG00000003438
GO:0072657	protein localization to membrane	70/1862	461/17151	0.00233385	0.106968	ENSMUSG00000029359/ENSMUSG00000022505/ENSMUSG00000023175/ENSMUSG00000002083/ENSMUSG00000026959/ENSMUSG00000053317/ENSMUSG00000002496/ENSMUSG00000020219/ENSMUSG00000041936/ENSMUSG00000022427/ENSMUSG00000041355/ENSMUSG00000031328/ENSMUSG00000029401/ENSMUSG00000020122/ENSMUSG00000035615/ENSMUSG00000009549/ENSMUSG00000029126/ENSMUSG00000053819/ENSMUSG00000028785/ENSMUSG00000030417/ENSMUSG00000036943/…	Tesc/Emp2/Bsg/Bbc3/Grin1/Sec61b/Tsc2/Timm13/Agrn/Tomm22/Ssr2/Flna/Rilpl2/Egfr/Frmpd1/Srp14/Nsg1/Camk2d/Hpca/Pdcd5/Rab8b/Pmaip1/Lrp4/Abhd17a/Chmp4b/Ndufa13/Clip3/Dvl1/Bax/S100a10/Ramp1/Rapgef6/Ogt/Rftn2/Tomm7/Myadm/Wdr19/Nlgn1/Vti1b/Fis1/Arhgap44/Zdhhc2/Reln/Ptch1/Clasp2/Etv5/Vps35/Pgrmc1/Rab3gap2/Slc9a3r1/Timm10/Kif13a/Stx4a/Sec61a1/Srp19/Slmap/Gpr158/Epb41l3/Cltc/Tulp3/Rab13/Rab8a/Itgb1/Zdhhc22/…	70	37	ENSMUSG00000022505/ENSMUSG00000026959/ENSMUSG00000002496/ENSMUSG00000041936/ENSMUSG00000031328/ENSMUSG00000020122/ENSMUSG00000035615/ENSMUSG00000053819/ENSMUSG00000036943/ENSMUSG00000027253/ENSMUSG00000013921/ENSMUSG00000029071/ENSMUSG00000034160/ENSMUSG00000025978/ENSMUSG00000068566/ENSMUSG00000037890/ENSMUSG00000063887/ENSMUSG00000033389/ENSMUSG00000039470/ENSMUSG00000042453/ENSMUSG00000021466/…	33	ENSMUSG00000029359/ENSMUSG00000023175/ENSMUSG00000002083/ENSMUSG00000053317/ENSMUSG00000020219/ENSMUSG00000022427/ENSMUSG00000041355/ENSMUSG00000029401/ENSMUSG00000009549/ENSMUSG00000029126/ENSMUSG00000028785/ENSMUSG00000030417/ENSMUSG00000024521/ENSMUSG00000003346/ENSMUSG00000038467/ENSMUSG00000036199/ENSMUSG00000003873/ENSMUSG00000041959/ENSMUSG00000034353/ENSMUSG00000037533/ENSMUSG00000028998/…
GO:0009060	aerobic respiration	16/1862	69/17151	0.00248808	0.113095	ENSMUSG00000000088/ENSMUSG00000021520/ENSMUSG00000063882/ENSMUSG00000020153/ENSMUSG00000061518/ENSMUSG00000017778/ENSMUSG00000041697/ENSMUSG00000031818/ENSMUSG00000021109/ENSMUSG00000045438/ENSMUSG00000035885/ENSMUSG00000025905/ENSMUSG00000059534/ENSMUSG00000025486/ENSMUSG00000000171/ENSMUSG00000063694	Cox5a/Uqcrb/Uqcrh/Ndufs7/Cox5b/Cox7c/Cox6a1/Cox4i1/Hif1a/Cox19/Cox8a/Oprk1/Uqcr10/Sirt3/Sdhd/Cycs	16	1	ENSMUSG00000021109	15	ENSMUSG00000000088/ENSMUSG00000021520/ENSMUSG00000063882/ENSMUSG00000020153/ENSMUSG00000061518/ENSMUSG00000017778/ENSMUSG00000041697/ENSMUSG00000031818/ENSMUSG00000045438/ENSMUSG00000035885/ENSMUSG00000025905/ENSMUSG00000059534/ENSMUSG00000025486/ENSMUSG00000000171/ENSMUSG00000063694
GO:0010658	striated muscle cell apoptotic process	13/1862	51/17151	0.00253804	0.11442	ENSMUSG00000078812/ENSMUSG00000054021/ENSMUSG00000023809/ENSMUSG00000053819/ENSMUSG00000031633/ENSMUSG00000057113/ENSMUSG00000062078/ENSMUSG00000041354/ENSMUSG00000022556/ENSMUSG00000030890/ENSMUSG00000061315/ENSMUSG00000036854/ENSMUSG00000024789	Eif5a/Sirt5/Rps6ka2/Camk2d/Slc25a4/Npm1/Qki/Rgl2/Hsf1/Ilk/Naca/Hspb6/Jak2	13	8	ENSMUSG00000023809/ENSMUSG00000053819/ENSMUSG00000062078/ENSMUSG00000041354/ENSMUSG00000022556/ENSMUSG00000030890/ENSMUSG00000036854/ENSMUSG00000024789	5	ENSMUSG00000078812/ENSMUSG00000054021/ENSMUSG00000031633/ENSMUSG00000057113/ENSMUSG00000061315
GO:1901215	negative regulation of neuron death	37/1862	213/17151	0.00263681	0.117906	ENSMUSG00000025889/ENSMUSG00000032171/ENSMUSG00000022982/ENSMUSG00000025499/ENSMUSG00000026959/ENSMUSG00000005413/ENSMUSG00000034891/ENSMUSG00000057531/ENSMUSG00000028964/ENSMUSG00000075590/ENSMUSG00000038467/ENSMUSG00000049313/ENSMUSG00000001761/ENSMUSG00000057113/ENSMUSG00000052684/ENSMUSG00000003873/ENSMUSG00000021359/ENSMUSG00000034105/ENSMUSG00000021109/ENSMUSG00000022556/ENSMUSG00000002602/…	Snca/Pin1/Sod1/Hras/Grin1/Hmox1/Sncb/Dtnbp1/Park7/Nrbp2/Chmp4b/Sorl1/Smo/Npm1/Jun/Bax/Tfap2a/Meak7/Hif1a/Hsf1/Axl/Gclc/Ilk/Vstm2l/Bag1/Vps35/Cited1/Faim2/Mt3/Cebpb/Map3k12/Chga/Jak2/Atf4/Ntrk2/Kif14/Prkcg	37	15	ENSMUSG00000026959/ENSMUSG00000075590/ENSMUSG00000049313/ENSMUSG00000001761/ENSMUSG00000021109/ENSMUSG00000022556/ENSMUSG00000002602/ENSMUSG00000032350/ENSMUSG00000030890/ENSMUSG00000031696/ENSMUSG00000023050/ENSMUSG00000024789/ENSMUSG00000055254/ENSMUSG00000041498/ENSMUSG00000078816	22	ENSMUSG00000025889/ENSMUSG00000032171/ENSMUSG00000022982/ENSMUSG00000025499/ENSMUSG00000005413/ENSMUSG00000034891/ENSMUSG00000057531/ENSMUSG00000028964/ENSMUSG00000038467/ENSMUSG00000057113/ENSMUSG00000052684/ENSMUSG00000003873/ENSMUSG00000021359/ENSMUSG00000034105/ENSMUSG00000037843/ENSMUSG00000028416/ENSMUSG00000051159/ENSMUSG00000023011/ENSMUSG00000031760/ENSMUSG00000056501/ENSMUSG00000021194/…
GO:0008380	RNA splicing	55/1862	348/17151	0.00276097	0.122463	ENSMUSG00000048148/ENSMUSG00000022961/ENSMUSG00000028060/ENSMUSG00000028639/ENSMUSG00000024217/ENSMUSG00000031848/ENSMUSG00000057278/ENSMUSG00000001383/ENSMUSG00000020180/ENSMUSG00000032239/ENSMUSG00000001158/ENSMUSG00000090862/ENSMUSG00000025982/ENSMUSG00000039218/ENSMUSG00000029402/ENSMUSG00000028137/ENSMUSG00000084786/ENSMUSG00000038374/ENSMUSG00000027981/ENSMUSG00000002477/ENSMUSG00000033222/…	Nwd1/Son/Khdc4/Ybx1/Snrpc/Lsm4/Snrpg/Zmat2/Snrpd3/Rp9/Snrnp27/Rps13/Sf3b1/Srrm2/Snrnp35/Celf3/Ubl5/Rbm8a/Rnpc3/Snrpd1/Ttf2/Npm1/Aqr/Prpf19/Magoh/Ddx41/Khdrbs3/Prpf8/Cd2bp2/Qki/Snrpd2/Rbm5/Alyref/Cwc15/Scnm1/Tia1/Dazap1/Snrpb/Sf3a1/Prpf39/Ppie/Ppp1r8/Sf3a2/Lsm7/Hnrnpm/Ddx39b/U2af1/Lsm8/Rtraf/Gemin5/Sf3b6/Frg1/C1qbp/Rps26/Srsf2	55	19	ENSMUSG00000048148/ENSMUSG00000022961/ENSMUSG00000028060/ENSMUSG00000025982/ENSMUSG00000039218/ENSMUSG00000028137/ENSMUSG00000027981/ENSMUSG00000033222/ENSMUSG00000040383/ENSMUSG00000021494/ENSMUSG00000020850/ENSMUSG00000062078/ENSMUSG00000032580/ENSMUSG00000071337/ENSMUSG00000002129/ENSMUSG00000035597/ENSMUSG00000019432/ENSMUSG00000037275/ENSMUSG00000034120	36	ENSMUSG00000028639/ENSMUSG00000024217/ENSMUSG00000031848/ENSMUSG00000057278/ENSMUSG00000001383/ENSMUSG00000020180/ENSMUSG00000032239/ENSMUSG00000001158/ENSMUSG00000090862/ENSMUSG00000029402/ENSMUSG00000084786/ENSMUSG00000038374/ENSMUSG00000002477/ENSMUSG00000057113/ENSMUSG00000024735/ENSMUSG00000028609/ENSMUSG00000022332/ENSMUSG00000042502/ENSMUSG00000040824/ENSMUSG00000025134/ENSMUSG00000004096/…
GO:0032543	mitochondrial translation	16/1862	70/17151	0.00290673	0.127896	ENSMUSG00000041881/ENSMUSG00000030611/ENSMUSG00000045948/ENSMUSG00000030335/ENSMUSG00000054312/ENSMUSG00000021967/ENSMUSG00000010406/ENSMUSG00000017188/ENSMUSG00000024208/ENSMUSG00000037772/ENSMUSG00000037531/ENSMUSG00000023967/ENSMUSG00000034211/ENSMUSG00000002767/ENSMUSG00000063787/ENSMUSG00000018446	Ndufa7/Mrps11/Mrps12/Mrpl51/Mrps21/Mrpl57/Mrpl52/Coa3/Uqcc2/Mrpl23/Mrpl47/Mrps18a/Mrps17/Mrpl2/Chchd1/C1qbp	16	0		16	ENSMUSG00000041881/ENSMUSG00000030611/ENSMUSG00000045948/ENSMUSG00000030335/ENSMUSG00000054312/ENSMUSG00000021967/ENSMUSG00000010406/ENSMUSG00000017188/ENSMUSG00000024208/ENSMUSG00000037772/ENSMUSG00000037531/ENSMUSG00000023967/ENSMUSG00000034211/ENSMUSG00000002767/ENSMUSG00000063787/ENSMUSG00000018446
GO:0009152	purine ribonucleotide biosynthetic process	39/1862	229/17151	0.00295328	0.128913	ENSMUSG00000003072/ENSMUSG00000033307/ENSMUSG00000026817/ENSMUSG00000062683/ENSMUSG00000018770/ENSMUSG00000030647/ENSMUSG00000020444/ENSMUSG00000020654/ENSMUSG00000017390/ENSMUSG00000009995/ENSMUSG00000024782/ENSMUSG00000028785/ENSMUSG00000050856/ENSMUSG00000061518/ENSMUSG00000004267/ENSMUSG00000020108/ENSMUSG00000041380/ENSMUSG00000021109/ENSMUSG00000034353/ENSMUSG00000023456/ENSMUSG00000034160/…	Atp5d/Mif/Ak1/Atp5g2/Atp5g3/Ndufc2/Guk1/Adcy3/Aldoc/Tafazzin/Ak3/Hpca/Atp5k/Cox5b/Eno2/Ddit4/Htr2c/Hif1a/Ramp1/Tpi1/Ogt/Atp5e/Ampd2/Atp5j/Uqcc3/Surf1/Atp5g1/Ampd3/Gpha2/Cyc1/Atp5h/Atp5pb/Htr2b/Pank3/Slc25a13/Atp5j2/Gapdh/Rundc3a/Atp6v0a2	39	13	ENSMUSG00000020654/ENSMUSG00000017390/ENSMUSG00000009995/ENSMUSG00000024782/ENSMUSG00000041380/ENSMUSG00000021109/ENSMUSG00000034160/ENSMUSG00000027889/ENSMUSG00000005686/ENSMUSG00000018846/ENSMUSG00000015112/ENSMUSG00000057666/ENSMUSG00000038023	26	ENSMUSG00000003072/ENSMUSG00000033307/ENSMUSG00000026817/ENSMUSG00000062683/ENSMUSG00000018770/ENSMUSG00000030647/ENSMUSG00000020444/ENSMUSG00000028785/ENSMUSG00000050856/ENSMUSG00000061518/ENSMUSG00000004267/ENSMUSG00000020108/ENSMUSG00000034353/ENSMUSG00000023456/ENSMUSG00000016252/ENSMUSG00000022890/ENSMUSG00000071654/ENSMUSG00000015790/ENSMUSG00000006057/ENSMUSG00000024784/ENSMUSG00000022551/…
GO:0043547	positive regulation of GTPase activity	35/1862	200/17151	0.00298531	0.129285	ENSMUSG00000032171/ENSMUSG00000036591/ENSMUSG00000025499/ENSMUSG00000002496/ENSMUSG00000041936/ENSMUSG00000045092/ENSMUSG00000053646/ENSMUSG00000025558/ENSMUSG00000026991/ENSMUSG00000015377/ENSMUSG00000057729/ENSMUSG00000038530/ENSMUSG00000002844/ENSMUSG00000041959/ENSMUSG00000037533/ENSMUSG00000030844/ENSMUSG00000042303/ENSMUSG00000034227/ENSMUSG00000037405/ENSMUSG00000058230/ENSMUSG00000019920/…	Pin1/Arhgap21/Hras/Tsc2/Agrn/S1pr1/Plxnb1/Dock9/Pkp4/Dennd6b/Prtn3/Rgs4/Adprh/S100a10/Rapgef6/Rgs10/Sgsm3/Foxj1/Icam1/Arhgap35/Lims1/Gnao1/Ralgapb/Snx13/Rasgrp1/Sgsm1/Dvl3/Tbcd/Iqsec1/Grtp1/Itgb1/Rapgef1/Ect2/Itga6/Thy1	35	24	ENSMUSG00000036591/ENSMUSG00000002496/ENSMUSG00000041936/ENSMUSG00000045092/ENSMUSG00000053646/ENSMUSG00000025558/ENSMUSG00000026991/ENSMUSG00000015377/ENSMUSG00000038530/ENSMUSG00000042303/ENSMUSG00000058230/ENSMUSG00000019920/ENSMUSG00000031748/ENSMUSG00000027652/ENSMUSG00000020590/ENSMUSG00000027347/ENSMUSG00000042216/ENSMUSG00000003233/ENSMUSG00000039230/ENSMUSG00000034312/ENSMUSG00000025809/…	11	ENSMUSG00000032171/ENSMUSG00000025499/ENSMUSG00000057729/ENSMUSG00000002844/ENSMUSG00000041959/ENSMUSG00000037533/ENSMUSG00000030844/ENSMUSG00000034227/ENSMUSG00000037405/ENSMUSG00000038515/ENSMUSG00000032011
GO:0043524	negative regulation of neuron apoptotic process	29/1862	158/17151	0.00322018	0.137637	ENSMUSG00000025889/ENSMUSG00000032171/ENSMUSG00000022982/ENSMUSG00000025499/ENSMUSG00000026959/ENSMUSG00000005413/ENSMUSG00000034891/ENSMUSG00000028964/ENSMUSG00000075590/ENSMUSG00000001761/ENSMUSG00000057113/ENSMUSG00000052684/ENSMUSG00000003873/ENSMUSG00000021359/ENSMUSG00000021109/ENSMUSG00000002602/ENSMUSG00000032350/ENSMUSG00000030890/ENSMUSG00000037843/ENSMUSG00000028416/ENSMUSG00000051159/…	Snca/Pin1/Sod1/Hras/Grin1/Hmox1/Sncb/Park7/Nrbp2/Smo/Npm1/Jun/Bax/Tfap2a/Hif1a/Axl/Gclc/Ilk/Vstm2l/Bag1/Cited1/Faim2/Mt3/Cebpb/Map3k12/Jak2/Ntrk2/Kif14/Prkcg	29	12	ENSMUSG00000026959/ENSMUSG00000075590/ENSMUSG00000001761/ENSMUSG00000021109/ENSMUSG00000002602/ENSMUSG00000032350/ENSMUSG00000030890/ENSMUSG00000023050/ENSMUSG00000024789/ENSMUSG00000055254/ENSMUSG00000041498/ENSMUSG00000078816	17	ENSMUSG00000025889/ENSMUSG00000032171/ENSMUSG00000022982/ENSMUSG00000025499/ENSMUSG00000005413/ENSMUSG00000034891/ENSMUSG00000028964/ENSMUSG00000057113/ENSMUSG00000052684/ENSMUSG00000003873/ENSMUSG00000021359/ENSMUSG00000037843/ENSMUSG00000028416/ENSMUSG00000051159/ENSMUSG00000023011/ENSMUSG00000031760/ENSMUSG00000056501
GO:0006575	cellular modified amino acid metabolic process	28/1862	151/17151	0.00322822	0.137637	ENSMUSG00000027893/ENSMUSG00000022982/ENSMUSG00000060803/ENSMUSG00000038155/ENSMUSG00000071644/ENSMUSG00000075706/ENSMUSG00000022562/ENSMUSG00000064254/ENSMUSG00000031808/ENSMUSG00000009614/ENSMUSG00000028964/ENSMUSG00000054428/ENSMUSG00000024158/ENSMUSG00000021703/ENSMUSG00000020256/ENSMUSG00000032350/ENSMUSG00000030088/ENSMUSG00000058709/ENSMUSG00000042453/ENSMUSG00000074604/ENSMUSG00000020150/…	Ahcyl1/Sod1/Gstp1/Gstp2/Eef1g/Gpx4/Oplah/Ethe1/Slc27a1/Sardh/Park7/Atpif1/Hagh/Serinc5/Aldh1l2/Gclc/Aldh1l1/Egln2/Reln/Mgst2/Gamt/Gstm1/Ass1/Fpgs/Ovca2/Gsto2/Carnmt1/Aldh5a1	28	13	ENSMUSG00000027893/ENSMUSG00000022562/ENSMUSG00000031808/ENSMUSG00000009614/ENSMUSG00000021703/ENSMUSG00000020256/ENSMUSG00000032350/ENSMUSG00000030088/ENSMUSG00000042453/ENSMUSG00000058135/ENSMUSG00000009566/ENSMUSG00000038268/ENSMUSG00000035936	15	ENSMUSG00000022982/ENSMUSG00000060803/ENSMUSG00000038155/ENSMUSG00000071644/ENSMUSG00000075706/ENSMUSG00000064254/ENSMUSG00000028964/ENSMUSG00000054428/ENSMUSG00000024158/ENSMUSG00000058709/ENSMUSG00000074604/ENSMUSG00000020150/ENSMUSG00000076441/ENSMUSG00000025069/ENSMUSG00000024726
GO:0031109	microtubule polymerization or depolymerization	22/1862	110/17151	0.0033118	0.140115	ENSMUSG00000062591/ENSMUSG00000025889/ENSMUSG00000022044/ENSMUSG00000009376/ENSMUSG00000030744/ENSMUSG00000027581/ENSMUSG00000024944/ENSMUSG00000040549/ENSMUSG00000003031/ENSMUSG00000013921/ENSMUSG00000028745/ENSMUSG00000030357/ENSMUSG00000005871/ENSMUSG00000045007/ENSMUSG00000041570/ENSMUSG00000033392/ENSMUSG00000028059/ENSMUSG00000020181/ENSMUSG00000032060/ENSMUSG00000035614/ENSMUSG00000039230/…	Tubb4a/Snca/Stmn4/Met/Rps3/Stmn3/Arl2/Ckap5/Cdkn1b/Clip3/Capzb/Fkbp4/Apc/Tubg2/Camsap2/Clasp2/Arhgef2/Nav3/Cryab/Togaram1/Tbcd/Tppp3	22	10	ENSMUSG00000009376/ENSMUSG00000040549/ENSMUSG00000013921/ENSMUSG00000005871/ENSMUSG00000041570/ENSMUSG00000033392/ENSMUSG00000028059/ENSMUSG00000020181/ENSMUSG00000035614/ENSMUSG00000039230	12	ENSMUSG00000062591/ENSMUSG00000025889/ENSMUSG00000022044/ENSMUSG00000030744/ENSMUSG00000027581/ENSMUSG00000024944/ENSMUSG00000003031/ENSMUSG00000028745/ENSMUSG00000030357/ENSMUSG00000045007/ENSMUSG00000032060/ENSMUSG00000014846
GO:0009260	ribonucleotide biosynthetic process	40/1862	238/17151	0.00335117	0.140132	ENSMUSG00000003072/ENSMUSG00000033307/ENSMUSG00000026817/ENSMUSG00000062683/ENSMUSG00000018770/ENSMUSG00000030647/ENSMUSG00000020444/ENSMUSG00000020654/ENSMUSG00000017390/ENSMUSG00000009995/ENSMUSG00000024782/ENSMUSG00000028785/ENSMUSG00000050856/ENSMUSG00000061518/ENSMUSG00000004267/ENSMUSG00000020108/ENSMUSG00000028719/ENSMUSG00000041380/ENSMUSG00000021109/ENSMUSG00000034353/ENSMUSG00000023456/…	Atp5d/Mif/Ak1/Atp5g2/Atp5g3/Ndufc2/Guk1/Adcy3/Aldoc/Tafazzin/Ak3/Hpca/Atp5k/Cox5b/Eno2/Ddit4/Cmpk1/Htr2c/Hif1a/Ramp1/Tpi1/Ogt/Atp5e/Ampd2/Atp5j/Uqcc3/Surf1/Atp5g1/Ampd3/Gpha2/Cyc1/Atp5h/Atp5pb/Htr2b/Pank3/Slc25a13/Atp5j2/Gapdh/Rundc3a/Atp6v0a2	40	13	ENSMUSG00000020654/ENSMUSG00000017390/ENSMUSG00000009995/ENSMUSG00000024782/ENSMUSG00000041380/ENSMUSG00000021109/ENSMUSG00000034160/ENSMUSG00000027889/ENSMUSG00000005686/ENSMUSG00000018846/ENSMUSG00000015112/ENSMUSG00000057666/ENSMUSG00000038023	27	ENSMUSG00000003072/ENSMUSG00000033307/ENSMUSG00000026817/ENSMUSG00000062683/ENSMUSG00000018770/ENSMUSG00000030647/ENSMUSG00000020444/ENSMUSG00000028785/ENSMUSG00000050856/ENSMUSG00000061518/ENSMUSG00000004267/ENSMUSG00000020108/ENSMUSG00000028719/ENSMUSG00000034353/ENSMUSG00000023456/ENSMUSG00000016252/ENSMUSG00000022890/ENSMUSG00000071654/ENSMUSG00000015790/ENSMUSG00000006057/ENSMUSG00000024784/…
GO:0006469	negative regulation of protein kinase activity	37/1862	216/17151	0.0033649	0.140132	ENSMUSG00000060803/ENSMUSG00000046447/ENSMUSG00000021892/ENSMUSG00000023067/ENSMUSG00000002496/ENSMUSG00000035268/ENSMUSG00000057531/ENSMUSG00000001034/ENSMUSG00000022490/ENSMUSG00000028964/ENSMUSG00000003031/ENSMUSG00000061718/ENSMUSG00000049313/ENSMUSG00000029071/ENSMUSG00000057113/ENSMUSG00000005871/ENSMUSG00000015937/ENSMUSG00000027803/ENSMUSG00000042846/ENSMUSG00000048878/ENSMUSG00000057672/…	Gstp1/Camk2n1/Sh3bp5/Cdkn1a/Tsc2/Pkig/Dtnbp1/Mapk7/Ppp1r1a/Park7/Cdkn1b/Ppp1r1b/Sorl1/Dvl1/Npm1/Apc/Macroh2a1/Wwtr1/Lrrtm3/Hexim1/Pkn1/Ilk/Lrtm1/Uchl1/Inppl1/Prkrip1/Spry2/Spry4/Adar/Zgpat/Dusp4/Rtraf/Ptpn5/Gadd45a/Thy1/Hipk3/Akt1s1	37	17	ENSMUSG00000002496/ENSMUSG00000001034/ENSMUSG00000049313/ENSMUSG00000029071/ENSMUSG00000005871/ENSMUSG00000027803/ENSMUSG00000042846/ENSMUSG00000057672/ENSMUSG00000030890/ENSMUSG00000032737/ENSMUSG00000022114/ENSMUSG00000024427/ENSMUSG00000027951/ENSMUSG00000027582/ENSMUSG00000031530/ENSMUSG00000030854/ENSMUSG00000027177	20	ENSMUSG00000060803/ENSMUSG00000046447/ENSMUSG00000021892/ENSMUSG00000023067/ENSMUSG00000035268/ENSMUSG00000057531/ENSMUSG00000022490/ENSMUSG00000028964/ENSMUSG00000003031/ENSMUSG00000061718/ENSMUSG00000057113/ENSMUSG00000015937/ENSMUSG00000048878/ENSMUSG00000045776/ENSMUSG00000029223/ENSMUSG00000039737/ENSMUSG00000021807/ENSMUSG00000036390/ENSMUSG00000032011/ENSMUSG00000011096
GO:0042790	nucleolar large rRNA transcription by RNA polymerase I	6/1862	15/17151	0.00341412	0.140132	ENSMUSG00000003423/ENSMUSG00000015937/ENSMUSG00000026234/ENSMUSG00000040354/ENSMUSG00000020086/ENSMUSG00000028991	Pih1d1/Macroh2a1/Ncl/Mars1/Macroh2a2/Mtor	6	2	ENSMUSG00000040354/ENSMUSG00000028991	4	ENSMUSG00000003423/ENSMUSG00000015937/ENSMUSG00000026234/ENSMUSG00000020086
GO:0090151	establishment of protein localization to mitochondrial membrane	6/1862	15/17151	0.00341412	0.140132	ENSMUSG00000020219/ENSMUSG00000022427/ENSMUSG00000030417/ENSMUSG00000036199/ENSMUSG00000028998/ENSMUSG00000027076	Timm13/Tomm22/Pdcd5/Ndufa13/Tomm7/Timm10	6	0		6	ENSMUSG00000020219/ENSMUSG00000022427/ENSMUSG00000030417/ENSMUSG00000036199/ENSMUSG00000028998/ENSMUSG00000027076
GO:0034728	nucleosome organization	24/1862	124/17151	0.00347459	0.141516	ENSMUSG00000056895/ENSMUSG00000018102/ENSMUSG00000026238/ENSMUSG00000052565/ENSMUSG00000059518/ENSMUSG00000044783/ENSMUSG00000008958/ENSMUSG00000078851/ENSMUSG00000016559/ENSMUSG00000002319/ENSMUSG00000005982/ENSMUSG00000060981/ENSMUSG00000057113/ENSMUSG00000015937/ENSMUSG00000036181/ENSMUSG00000096210/ENSMUSG00000002870/ENSMUSG00000060743/ENSMUSG00000043050/ENSMUSG00000060639/ENSMUSG00000020086/…	H2bu2/H2bc4/Ptma/H1f3/Znhit1/Hjurp/Vps72/H2aw/H3f3b/Ipo4/Naa60/H4c8/Npm1/Macroh2a1/H1f2/H1f0/Mcm2/H3f3a/Tnp2/H4c9/Macroh2a2/H3f3c/Smarcd1/Smarcd2	24	5	ENSMUSG00000044783/ENSMUSG00000002319/ENSMUSG00000005982/ENSMUSG00000002870/ENSMUSG00000023018	19	ENSMUSG00000056895/ENSMUSG00000018102/ENSMUSG00000026238/ENSMUSG00000052565/ENSMUSG00000059518/ENSMUSG00000008958/ENSMUSG00000078851/ENSMUSG00000016559/ENSMUSG00000060981/ENSMUSG00000057113/ENSMUSG00000015937/ENSMUSG00000036181/ENSMUSG00000096210/ENSMUSG00000060743/ENSMUSG00000043050/ENSMUSG00000060639/ENSMUSG00000020086/ENSMUSG00000082029/ENSMUSG00000078619
GO:0017004	cytochrome complex assembly	9/1862	30/17151	0.00352502	0.141516	ENSMUSG00000023020/ENSMUSG00000021520/ENSMUSG00000087687/ENSMUSG00000017188/ENSMUSG00000045438/ENSMUSG00000024208/ENSMUSG00000071654/ENSMUSG00000059534/ENSMUSG00000015790	Cox14/Uqcrb/Pet100/Coa3/Cox19/Uqcc2/Uqcc3/Uqcr10/Surf1	9	0		9	ENSMUSG00000023020/ENSMUSG00000021520/ENSMUSG00000087687/ENSMUSG00000017188/ENSMUSG00000045438/ENSMUSG00000024208/ENSMUSG00000071654/ENSMUSG00000059534/ENSMUSG00000015790
GO:0048011	neurotrophin TRK receptor signaling pathway	9/1862	30/17151	0.00352502	0.141516	ENSMUSG00000033585/ENSMUSG00000000441/ENSMUSG00000038970/ENSMUSG00000020108/ENSMUSG00000050071/ENSMUSG00000019831/ENSMUSG00000022114/ENSMUSG00000020340/ENSMUSG00000011096	Ndn/Raf1/Lmtk2/Ddit4/Bex1/Wasf1/Spry2/Cyfip2/Akt1s1	9	5	ENSMUSG00000000441/ENSMUSG00000038970/ENSMUSG00000019831/ENSMUSG00000022114/ENSMUSG00000020340	4	ENSMUSG00000033585/ENSMUSG00000020108/ENSMUSG00000050071/ENSMUSG00000011096
GO:0000245	spliceosomal complex assembly	12/1862	47/17151	0.0036122	0.143964	ENSMUSG00000028060/ENSMUSG00000024217/ENSMUSG00000031848/ENSMUSG00000020180/ENSMUSG00000025982/ENSMUSG00000002477/ENSMUSG00000024735/ENSMUSG00000032580/ENSMUSG00000002129/ENSMUSG00000035597/ENSMUSG00000020211/ENSMUSG00000019432	Khdc4/Snrpc/Lsm4/Snrpd3/Sf3b1/Snrpd1/Prpf19/Rbm5/Sf3a1/Prpf39/Sf3a2/Ddx39b	12	6	ENSMUSG00000028060/ENSMUSG00000025982/ENSMUSG00000032580/ENSMUSG00000002129/ENSMUSG00000035597/ENSMUSG00000019432	6	ENSMUSG00000024217/ENSMUSG00000031848/ENSMUSG00000020180/ENSMUSG00000002477/ENSMUSG00000024735/ENSMUSG00000020211
GO:0046578	regulation of Ras protein signal transduction	39/1862	232/17151	0.00372318	0.14732	ENSMUSG00000026923/ENSMUSG00000052229/ENSMUSG00000025499/ENSMUSG00000031785/ENSMUSG00000009376/ENSMUSG00000027255/ENSMUSG00000040479/ENSMUSG00000003269/ENSMUSG00000027581/ENSMUSG00000053819/ENSMUSG00000020263/ENSMUSG00000052632/ENSMUSG00000042404/ENSMUSG00000009621/ENSMUSG00000038604/ENSMUSG00000034160/ENSMUSG00000041354/ENSMUSG00000015243/ENSMUSG00000033389/ENSMUSG00000058230/ENSMUSG00000019966/…	Notch1/Gpr17/Hras/Adgrg1/Met/Arfgap2/Dgkz/Cyth2/Stmn3/Camk2d/Appl2/Asap2/Dennd4b/Vav2/Ripor1/Ogt/Rgl2/Abca1/Arhgap44/Arhgap35/Kitl/Arhgef2/Spry2/Spry4/Nrg1/Rasgrf2/Rasgrp1/Arhgef4/Arhgef12/Arhgef3/Iqsec1/Arap2/Kif14/Itgb1/Arfgef1/Rapgef1/Ect2/Arhgef18/Arhgef40	39	36	ENSMUSG00000026923/ENSMUSG00000052229/ENSMUSG00000031785/ENSMUSG00000009376/ENSMUSG00000027255/ENSMUSG00000040479/ENSMUSG00000053819/ENSMUSG00000020263/ENSMUSG00000052632/ENSMUSG00000042404/ENSMUSG00000009621/ENSMUSG00000038604/ENSMUSG00000034160/ENSMUSG00000041354/ENSMUSG00000015243/ENSMUSG00000033389/ENSMUSG00000058230/ENSMUSG00000019966/ENSMUSG00000028059/ENSMUSG00000022114/ENSMUSG00000024427/…	3	ENSMUSG00000025499/ENSMUSG00000003269/ENSMUSG00000027581
GO:1990126	retrograde transport, endosome to plasma membrane	7/1862	20/17151	0.00379685	0.149162	ENSMUSG00000029126/ENSMUSG00000026927/ENSMUSG00000033389/ENSMUSG00000031696/ENSMUSG00000013611/ENSMUSG00000029146/ENSMUSG00000044864	Nsg1/Entr1/Arhgap44/Vps35/Snx31/Snx17/Ankrd50	7	5	ENSMUSG00000026927/ENSMUSG00000033389/ENSMUSG00000031696/ENSMUSG00000029146/ENSMUSG00000044864	2	ENSMUSG00000029126/ENSMUSG00000013611
GO:0008625	extrinsic apoptotic signaling pathway via death domain receptors	16/1862	72/17151	0.00391937	0.152101	ENSMUSG00000046432/ENSMUSG00000005413/ENSMUSG00000057506/ENSMUSG00000028964/ENSMUSG00000000441/ENSMUSG00000003873/ENSMUSG00000024959/ENSMUSG00000020044/ENSMUSG00000018567/ENSMUSG00000037405/ENSMUSG00000032463/ENSMUSG00000023011/ENSMUSG00000030805/ENSMUSG00000052430/ENSMUSG00000038679/ENSMUSG00000040152	Bex3/Hmox1/Bloc1s2/Park7/Raf1/Bax/Bad/Timp3/Gabarap/Icam1/Faim/Faim2/Stx4a/Bmpr1b/Trps1/Thbs1	16	5	ENSMUSG00000000441/ENSMUSG00000020044/ENSMUSG00000052430/ENSMUSG00000038679/ENSMUSG00000040152	11	ENSMUSG00000046432/ENSMUSG00000005413/ENSMUSG00000057506/ENSMUSG00000028964/ENSMUSG00000003873/ENSMUSG00000024959/ENSMUSG00000018567/ENSMUSG00000037405/ENSMUSG00000032463/ENSMUSG00000023011/ENSMUSG00000030805
GO:0048015	phosphatidylinositol-mediated signaling	26/1862	139/17151	0.00392698	0.152101	ENSMUSG00000029231/ENSMUSG00000002496/ENSMUSG00000020122/ENSMUSG00000053646/ENSMUSG00000041720/ENSMUSG00000045414/ENSMUSG00000019579/ENSMUSG00000062661/ENSMUSG00000002504/ENSMUSG00000034160/ENSMUSG00000028073/ENSMUSG00000041354/ENSMUSG00000026249/ENSMUSG00000042453/ENSMUSG00000032507/ENSMUSG00000041261/ENSMUSG00000020733/ENSMUSG00000062991/ENSMUSG00000024789/ENSMUSG00000027347/ENSMUSG00000026228/…	Pdgfra/Tsc2/Egfr/Plxnb1/Pi4ka/Dipk2a/Mydgf/Ncs1/Slc9a3r2/Ogt/Pear1/Rgl2/Serpine2/Reln/Fbxl2/Car8/Slc9a3r1/Nrg1/Jak2/Rasgrp1/Htr2b/Ppp1r16b/Nyap1/Ntrk2/C1qbp/Ptpn13	26	19	ENSMUSG00000029231/ENSMUSG00000002496/ENSMUSG00000020122/ENSMUSG00000053646/ENSMUSG00000041720/ENSMUSG00000045414/ENSMUSG00000034160/ENSMUSG00000041354/ENSMUSG00000026249/ENSMUSG00000042453/ENSMUSG00000032507/ENSMUSG00000041261/ENSMUSG00000020733/ENSMUSG00000062991/ENSMUSG00000024789/ENSMUSG00000027347/ENSMUSG00000037754/ENSMUSG00000055254/ENSMUSG00000034573	7	ENSMUSG00000019579/ENSMUSG00000062661/ENSMUSG00000002504/ENSMUSG00000028073/ENSMUSG00000026228/ENSMUSG00000045348/ENSMUSG00000018446
GO:0044770	cell cycle phase transition	57/1862	370/17151	0.00412859	0.156922	ENSMUSG00000023092/ENSMUSG00000023067/ENSMUSG00000045193/ENSMUSG00000020122/ENSMUSG00000040479/ENSMUSG00000030400/ENSMUSG00000031490/ENSMUSG00000053819/ENSMUSG00000022018/ENSMUSG00000043866/ENSMUSG00000019370/ENSMUSG00000038467/ENSMUSG00000055204/ENSMUSG00000025358/ENSMUSG00000003031/ENSMUSG00000063275/ENSMUSG00000032855/ENSMUSG00000057113/ENSMUSG00000022960/ENSMUSG00000005871/ENSMUSG00000015937/…	Fhl1/Cdkn1a/Cirbp/Egfr/Dgkz/Ercc2/Eif4ebp1/Camk2d/Rgcc/Taf10/Calm3/Chmp4b/Ankrd17/Cdk2/Cdkn1b/Hacd1/Pkd1/Npm1/Donson/Apc/Macroh2a1/Psme1/Cdc7/Rbl2/Miip/Topbp1/Ube2s/Clasp2/Ranbp1/Ttk/Lsm11/Npat/Atf5/Cenpe/Rps6/Cdkn2d/Fanci/Crebbp/Cdk14/Rpl26/Akap8/Babam1/Calm2/Tcf19/Iqgap3/Tipin/Ppp3ca/Pole/Sox4/Anapc5/Kif14/Rps27l/Itgb1/Ctdsp2/Phf8/Xpc/Ranbp2	57	33	ENSMUSG00000023092/ENSMUSG00000020122/ENSMUSG00000040479/ENSMUSG00000030400/ENSMUSG00000053819/ENSMUSG00000022018/ENSMUSG00000055204/ENSMUSG00000025358/ENSMUSG00000032855/ENSMUSG00000022960/ENSMUSG00000005871/ENSMUSG00000029283/ENSMUSG00000031666/ENSMUSG00000029022/ENSMUSG00000032555/ENSMUSG00000033392/ENSMUSG00000038379/ENSMUSG00000044847/ENSMUSG00000033054/ENSMUSG00000038539/ENSMUSG00000045328/…	24	ENSMUSG00000023067/ENSMUSG00000045193/ENSMUSG00000031490/ENSMUSG00000043866/ENSMUSG00000019370/ENSMUSG00000038467/ENSMUSG00000003031/ENSMUSG00000063275/ENSMUSG00000057113/ENSMUSG00000015937/ENSMUSG00000022216/ENSMUSG00000060860/ENSMUSG00000005732/ENSMUSG00000028495/ENSMUSG00000096472/ENSMUSG00000022521/ENSMUSG00000060938/ENSMUSG00000031820/ENSMUSG00000036438/ENSMUSG00000032397/ENSMUSG00000028161/…
GO:0046390	ribose phosphate biosynthetic process	40/1862	241/17151	0.00419153	0.156922	ENSMUSG00000003072/ENSMUSG00000033307/ENSMUSG00000026817/ENSMUSG00000062683/ENSMUSG00000018770/ENSMUSG00000030647/ENSMUSG00000020444/ENSMUSG00000020654/ENSMUSG00000017390/ENSMUSG00000009995/ENSMUSG00000024782/ENSMUSG00000028785/ENSMUSG00000050856/ENSMUSG00000061518/ENSMUSG00000004267/ENSMUSG00000020108/ENSMUSG00000028719/ENSMUSG00000041380/ENSMUSG00000021109/ENSMUSG00000034353/ENSMUSG00000023456/…	Atp5d/Mif/Ak1/Atp5g2/Atp5g3/Ndufc2/Guk1/Adcy3/Aldoc/Tafazzin/Ak3/Hpca/Atp5k/Cox5b/Eno2/Ddit4/Cmpk1/Htr2c/Hif1a/Ramp1/Tpi1/Ogt/Atp5e/Ampd2/Atp5j/Uqcc3/Surf1/Atp5g1/Ampd3/Gpha2/Cyc1/Atp5h/Atp5pb/Htr2b/Pank3/Slc25a13/Atp5j2/Gapdh/Rundc3a/Atp6v0a2	40	13	ENSMUSG00000020654/ENSMUSG00000017390/ENSMUSG00000009995/ENSMUSG00000024782/ENSMUSG00000041380/ENSMUSG00000021109/ENSMUSG00000034160/ENSMUSG00000027889/ENSMUSG00000005686/ENSMUSG00000018846/ENSMUSG00000015112/ENSMUSG00000057666/ENSMUSG00000038023	27	ENSMUSG00000003072/ENSMUSG00000033307/ENSMUSG00000026817/ENSMUSG00000062683/ENSMUSG00000018770/ENSMUSG00000030647/ENSMUSG00000020444/ENSMUSG00000028785/ENSMUSG00000050856/ENSMUSG00000061518/ENSMUSG00000004267/ENSMUSG00000020108/ENSMUSG00000028719/ENSMUSG00000034353/ENSMUSG00000023456/ENSMUSG00000016252/ENSMUSG00000022890/ENSMUSG00000071654/ENSMUSG00000015790/ENSMUSG00000006057/ENSMUSG00000024784/…
GO:0072522	purine-containing compound biosynthetic process	40/1862	241/17151	0.00419153	0.156922	ENSMUSG00000003072/ENSMUSG00000033307/ENSMUSG00000026817/ENSMUSG00000062683/ENSMUSG00000018770/ENSMUSG00000030647/ENSMUSG00000020444/ENSMUSG00000020654/ENSMUSG00000017390/ENSMUSG00000009995/ENSMUSG00000024782/ENSMUSG00000028785/ENSMUSG00000050856/ENSMUSG00000061518/ENSMUSG00000004267/ENSMUSG00000020108/ENSMUSG00000041380/ENSMUSG00000021109/ENSMUSG00000034353/ENSMUSG00000023456/ENSMUSG00000034160/…	Atp5d/Mif/Ak1/Atp5g2/Atp5g3/Ndufc2/Guk1/Adcy3/Aldoc/Tafazzin/Ak3/Hpca/Atp5k/Cox5b/Eno2/Ddit4/Htr2c/Hif1a/Ramp1/Tpi1/Ogt/Atp5e/Ampd2/Atp5j/Uqcc3/Surf1/Atp5g1/Aprt/Ampd3/Gpha2/Cyc1/Atp5h/Atp5pb/Htr2b/Pank3/Slc25a13/Atp5j2/Gapdh/Rundc3a/Atp6v0a2	40	13	ENSMUSG00000020654/ENSMUSG00000017390/ENSMUSG00000009995/ENSMUSG00000024782/ENSMUSG00000041380/ENSMUSG00000021109/ENSMUSG00000034160/ENSMUSG00000027889/ENSMUSG00000005686/ENSMUSG00000018846/ENSMUSG00000015112/ENSMUSG00000057666/ENSMUSG00000038023	27	ENSMUSG00000003072/ENSMUSG00000033307/ENSMUSG00000026817/ENSMUSG00000062683/ENSMUSG00000018770/ENSMUSG00000030647/ENSMUSG00000020444/ENSMUSG00000028785/ENSMUSG00000050856/ENSMUSG00000061518/ENSMUSG00000004267/ENSMUSG00000020108/ENSMUSG00000034353/ENSMUSG00000023456/ENSMUSG00000016252/ENSMUSG00000022890/ENSMUSG00000071654/ENSMUSG00000015790/ENSMUSG00000006057/ENSMUSG00000006589/ENSMUSG00000024784/…
GO:0048709	oligodendrocyte differentiation	19/1862	92/17151	0.00421894	0.156922	ENSMUSG00000068748/ENSMUSG00000046160/ENSMUSG00000054252/ENSMUSG00000044708/ENSMUSG00000026923/ENSMUSG00000051910/ENSMUSG00000030400/ENSMUSG00000039830/ENSMUSG00000079487/ENSMUSG00000041415/ENSMUSG00000023915/ENSMUSG00000033006/ENSMUSG00000062078/ENSMUSG00000048001/ENSMUSG00000022528/ENSMUSG00000041540/ENSMUSG00000062991/ENSMUSG00000028991/ENSMUSG00000055254	Ptprz1/Olig1/Fgfr3/Kcnj10/Notch1/Sox6/Ercc2/Olig2/Med12/Dicer1/Tnfrsf21/Sox10/Qki/Hes5/Hes1/Sox5/Nrg1/Mtor/Ntrk2	19	18	ENSMUSG00000068748/ENSMUSG00000046160/ENSMUSG00000054252/ENSMUSG00000044708/ENSMUSG00000026923/ENSMUSG00000051910/ENSMUSG00000030400/ENSMUSG00000039830/ENSMUSG00000079487/ENSMUSG00000041415/ENSMUSG00000023915/ENSMUSG00000033006/ENSMUSG00000062078/ENSMUSG00000048001/ENSMUSG00000041540/ENSMUSG00000062991/ENSMUSG00000028991/ENSMUSG00000055254	1	ENSMUSG00000022528
GO:0031111	negative regulation of microtubule polymerization or depolymerization	11/1862	42/17151	0.00424359	0.156922	ENSMUSG00000062591/ENSMUSG00000025889/ENSMUSG00000013921/ENSMUSG00000028745/ENSMUSG00000030357/ENSMUSG00000005871/ENSMUSG00000041570/ENSMUSG00000033392/ENSMUSG00000028059/ENSMUSG00000020181/ENSMUSG00000039230	Tubb4a/Snca/Clip3/Capzb/Fkbp4/Apc/Camsap2/Clasp2/Arhgef2/Nav3/Tbcd	11	7	ENSMUSG00000013921/ENSMUSG00000005871/ENSMUSG00000041570/ENSMUSG00000033392/ENSMUSG00000028059/ENSMUSG00000020181/ENSMUSG00000039230	4	ENSMUSG00000062591/ENSMUSG00000025889/ENSMUSG00000028745/ENSMUSG00000030357
GO:0042552	myelination	23/1862	119/17151	0.00424409	0.156922	ENSMUSG00000054252/ENSMUSG00000044708/ENSMUSG00000022982/ENSMUSG00000090125/ENSMUSG00000030400/ENSMUSG00000039830/ENSMUSG00000041415/ENSMUSG00000021703/ENSMUSG00000027312/ENSMUSG00000023915/ENSMUSG00000033006/ENSMUSG00000030342/ENSMUSG00000062078/ENSMUSG00000048001/ENSMUSG00000030890/ENSMUSG00000031985/ENSMUSG00000028402/ENSMUSG00000062991/ENSMUSG00000024044/ENSMUSG00000028991/ENSMUSG00000041498/…	Fgfr3/Kcnj10/Sod1/Pou3f1/Ercc2/Olig2/Dicer1/Serinc5/Atrn/Tnfrsf21/Sox10/Cd9/Qki/Hes5/Ilk/Gnpat/Mpdz/Nrg1/Epb41l3/Mtor/Kif14/Mbp/Sh3tc2	23	20	ENSMUSG00000054252/ENSMUSG00000044708/ENSMUSG00000030400/ENSMUSG00000039830/ENSMUSG00000041415/ENSMUSG00000021703/ENSMUSG00000027312/ENSMUSG00000023915/ENSMUSG00000033006/ENSMUSG00000030342/ENSMUSG00000062078/ENSMUSG00000048001/ENSMUSG00000030890/ENSMUSG00000031985/ENSMUSG00000028402/ENSMUSG00000062991/ENSMUSG00000024044/ENSMUSG00000028991/ENSMUSG00000041498/ENSMUSG00000041607	3	ENSMUSG00000022982/ENSMUSG00000090125/ENSMUSG00000045629
GO:0071479	cellular response to ionizing radiation	14/1862	60/17151	0.00425116	0.156922	ENSMUSG00000044627/ENSMUSG00000025499/ENSMUSG00000002083/ENSMUSG00000023067/ENSMUSG00000022556/ENSMUSG00000034345/ENSMUSG00000038418/ENSMUSG00000009406/ENSMUSG00000054364/ENSMUSG00000060938/ENSMUSG00000032060/ENSMUSG00000059923/ENSMUSG00000036390/ENSMUSG00000027699	Swi5/Hras/Bbc3/Cdkn1a/Hsf1/Gtf2h5/Egr1/Elk1/Rhob/Rpl26/Cryab/Grb2/Gadd45a/Ect2	14	3	ENSMUSG00000022556/ENSMUSG00000038418/ENSMUSG00000027699	11	ENSMUSG00000044627/ENSMUSG00000025499/ENSMUSG00000002083/ENSMUSG00000023067/ENSMUSG00000034345/ENSMUSG00000009406/ENSMUSG00000054364/ENSMUSG00000060938/ENSMUSG00000032060/ENSMUSG00000059923/ENSMUSG00000036390
GO:0010662	regulation of striated muscle cell apoptotic process	12/1862	48/17151	0.00434966	0.159488	ENSMUSG00000078812/ENSMUSG00000054021/ENSMUSG00000053819/ENSMUSG00000031633/ENSMUSG00000057113/ENSMUSG00000062078/ENSMUSG00000041354/ENSMUSG00000022556/ENSMUSG00000030890/ENSMUSG00000061315/ENSMUSG00000036854/ENSMUSG00000024789	Eif5a/Sirt5/Camk2d/Slc25a4/Npm1/Qki/Rgl2/Hsf1/Ilk/Naca/Hspb6/Jak2	12	7	ENSMUSG00000053819/ENSMUSG00000062078/ENSMUSG00000041354/ENSMUSG00000022556/ENSMUSG00000030890/ENSMUSG00000036854/ENSMUSG00000024789	5	ENSMUSG00000078812/ENSMUSG00000054021/ENSMUSG00000031633/ENSMUSG00000057113/ENSMUSG00000061315
GO:0000387	spliceosomal snRNP assembly	9/1862	31/17151	0.00449635	0.16315	ENSMUSG00000024217/ENSMUSG00000031848/ENSMUSG00000020180/ENSMUSG00000002477/ENSMUSG00000024735/ENSMUSG00000020850/ENSMUSG00000040824/ENSMUSG00000027404/ENSMUSG00000037275	Snrpc/Lsm4/Snrpd3/Snrpd1/Prpf19/Prpf8/Snrpd2/Snrpb/Gemin5	9	2	ENSMUSG00000020850/ENSMUSG00000037275	7	ENSMUSG00000024217/ENSMUSG00000031848/ENSMUSG00000020180/ENSMUSG00000002477/ENSMUSG00000024735/ENSMUSG00000040824/ENSMUSG00000027404
GO:0031647	regulation of protein stability	40/1862	242/17151	0.00450888	0.16315	ENSMUSG00000028517/ENSMUSG00000071415/ENSMUSG00000025889/ENSMUSG00000032171/ENSMUSG00000029359/ENSMUSG00000018293/ENSMUSG00000031328/ENSMUSG00000042737/ENSMUSG00000020538/ENSMUSG00000041879/ENSMUSG00000059291/ENSMUSG00000041329/ENSMUSG00000028964/ENSMUSG00000061477/ENSMUSG00000026810/ENSMUSG00000001761/ENSMUSG00000029071/ENSMUSG00000017376/ENSMUSG00000027339/ENSMUSG00000057113/ENSMUSG00000028998/…	Plpp3/Rpl23/Snca/Pin1/Tesc/Pfn1/Flna/Dpm3/Srebf1/Ipo9/Rpl11/Atp1b2/Park7/Rps7/Dpm2/Smo/Dvl1/Nlk/Rassf2/Npm1/Tomm7/Ppib/Tbrg1/Chfr/Usp2/Vps35/Lss/Psmd8/Trim24/Crebbp/Rnf139/Cryab/Dvl3/Hip1/Sox4/Rtn4/Gapdh/Mtmr9/Gipc1/Cct7	40	21	ENSMUSG00000028517/ENSMUSG00000031328/ENSMUSG00000020538/ENSMUSG00000041879/ENSMUSG00000041329/ENSMUSG00000001761/ENSMUSG00000029071/ENSMUSG00000017376/ENSMUSG00000027339/ENSMUSG00000011114/ENSMUSG00000014668/ENSMUSG00000032010/ENSMUSG00000031696/ENSMUSG00000033105/ENSMUSG00000029833/ENSMUSG00000037075/ENSMUSG00000003233/ENSMUSG00000039959/ENSMUSG00000020458/ENSMUSG00000057666/ENSMUSG00000035078	19	ENSMUSG00000071415/ENSMUSG00000025889/ENSMUSG00000032171/ENSMUSG00000029359/ENSMUSG00000018293/ENSMUSG00000042737/ENSMUSG00000059291/ENSMUSG00000028964/ENSMUSG00000061477/ENSMUSG00000026810/ENSMUSG00000057113/ENSMUSG00000028998/ENSMUSG00000032383/ENSMUSG00000030591/ENSMUSG00000022521/ENSMUSG00000032060/ENSMUSG00000076431/ENSMUSG00000019433/ENSMUSG00000030007
GO:0051961	negative regulation of nervous system development	52/1862	334/17151	0.00481727	0.17317	ENSMUSG00000068748/ENSMUSG00000061517/ENSMUSG00000054252/ENSMUSG00000026923/ENSMUSG00000031398/ENSMUSG00000031785/ENSMUSG00000002496/ENSMUSG00000022122/ENSMUSG00000038255/ENSMUSG00000031328/ENSMUSG00000003269/ENSMUSG00000057531/ENSMUSG00000026223/ENSMUSG00000039830/ENSMUSG00000026028/ENSMUSG00000060240/ENSMUSG00000027253/ENSMUSG00000041415/ENSMUSG00000032193/ENSMUSG00000049313/ENSMUSG00000009248/…	Ptprz1/Sox21/Fgfr3/Notch1/Plxna3/Adgrg1/Tsc2/Ednrb/Neurod2/Flna/Cyth2/Dtnbp1/Itm2c/Olig2/Trak2/Cend1/Lrp4/Dicer1/Ldlr/Sorl1/Ascl2/Dpysl3/Tnfrsf21/Bex1/Prpf19/Sox10/Nlgn1/Xylt1/Hes5/Sox11/Efnb3/Sema3b/Ulk2/Hes1/Cspg4/Inppl1/Mt3/Arhgef2/Atf5/Sema3a/Notch3/Ttc3/Nrg1/Ywhah/Ppp3ca/Arhgap4/Foxg1/Tulp3/Rtn4/Itgb1/Thy1/Cers2	52	36	ENSMUSG00000068748/ENSMUSG00000061517/ENSMUSG00000054252/ENSMUSG00000026923/ENSMUSG00000031398/ENSMUSG00000031785/ENSMUSG00000002496/ENSMUSG00000022122/ENSMUSG00000031328/ENSMUSG00000039830/ENSMUSG00000026028/ENSMUSG00000027253/ENSMUSG00000041415/ENSMUSG00000032193/ENSMUSG00000049313/ENSMUSG00000009248/ENSMUSG00000024501/ENSMUSG00000023915/ENSMUSG00000033006/ENSMUSG00000063887/ENSMUSG00000030657/…	16	ENSMUSG00000038255/ENSMUSG00000003269/ENSMUSG00000057531/ENSMUSG00000026223/ENSMUSG00000060240/ENSMUSG00000050071/ENSMUSG00000024735/ENSMUSG00000063632/ENSMUSG00000003934/ENSMUSG00000057969/ENSMUSG00000022528/ENSMUSG00000031760/ENSMUSG00000018965/ENSMUSG00000028161/ENSMUSG00000020950/ENSMUSG00000032011
GO:0071480	cellular response to gamma radiation	8/1862	26/17151	0.00493473	0.176241	ENSMUSG00000025499/ENSMUSG00000023067/ENSMUSG00000022556/ENSMUSG00000034345/ENSMUSG00000038418/ENSMUSG00000009406/ENSMUSG00000060938/ENSMUSG00000032060	Hras/Cdkn1a/Hsf1/Gtf2h5/Egr1/Elk1/Rpl26/Cryab	8	2	ENSMUSG00000022556/ENSMUSG00000038418	6	ENSMUSG00000025499/ENSMUSG00000023067/ENSMUSG00000034345/ENSMUSG00000009406/ENSMUSG00000060938/ENSMUSG00000032060
GO:0006164	purine nucleotide biosynthetic process	39/1862	236/17151	0.00501146	0.177817	ENSMUSG00000003072/ENSMUSG00000033307/ENSMUSG00000026817/ENSMUSG00000062683/ENSMUSG00000018770/ENSMUSG00000030647/ENSMUSG00000020444/ENSMUSG00000020654/ENSMUSG00000017390/ENSMUSG00000009995/ENSMUSG00000024782/ENSMUSG00000028785/ENSMUSG00000050856/ENSMUSG00000061518/ENSMUSG00000004267/ENSMUSG00000020108/ENSMUSG00000041380/ENSMUSG00000021109/ENSMUSG00000034353/ENSMUSG00000023456/ENSMUSG00000034160/…	Atp5d/Mif/Ak1/Atp5g2/Atp5g3/Ndufc2/Guk1/Adcy3/Aldoc/Tafazzin/Ak3/Hpca/Atp5k/Cox5b/Eno2/Ddit4/Htr2c/Hif1a/Ramp1/Tpi1/Ogt/Atp5e/Ampd2/Atp5j/Uqcc3/Surf1/Atp5g1/Ampd3/Gpha2/Cyc1/Atp5h/Atp5pb/Htr2b/Pank3/Slc25a13/Atp5j2/Gapdh/Rundc3a/Atp6v0a2	39	13	ENSMUSG00000020654/ENSMUSG00000017390/ENSMUSG00000009995/ENSMUSG00000024782/ENSMUSG00000041380/ENSMUSG00000021109/ENSMUSG00000034160/ENSMUSG00000027889/ENSMUSG00000005686/ENSMUSG00000018846/ENSMUSG00000015112/ENSMUSG00000057666/ENSMUSG00000038023	26	ENSMUSG00000003072/ENSMUSG00000033307/ENSMUSG00000026817/ENSMUSG00000062683/ENSMUSG00000018770/ENSMUSG00000030647/ENSMUSG00000020444/ENSMUSG00000028785/ENSMUSG00000050856/ENSMUSG00000061518/ENSMUSG00000004267/ENSMUSG00000020108/ENSMUSG00000034353/ENSMUSG00000023456/ENSMUSG00000016252/ENSMUSG00000022890/ENSMUSG00000071654/ENSMUSG00000015790/ENSMUSG00000006057/ENSMUSG00000024784/ENSMUSG00000022551/…
GO:0015800	acidic amino acid transport	13/1862	55/17151	0.00513205	0.177817	ENSMUSG00000005360/ENSMUSG00000032532/ENSMUSG00000044708/ENSMUSG00000025889/ENSMUSG00000005089/ENSMUSG00000057531/ENSMUSG00000033577/ENSMUSG00000027737/ENSMUSG00000005892/ENSMUSG00000030310/ENSMUSG00000055254/ENSMUSG00000015112/ENSMUSG00000019433	Slc1a3/Cck/Kcnj10/Snca/Slc1a2/Dtnbp1/Myo6/Slc7a11/Trh/Slc6a1/Ntrk2/Slc25a13/Gipc1	13	8	ENSMUSG00000005360/ENSMUSG00000044708/ENSMUSG00000005089/ENSMUSG00000033577/ENSMUSG00000027737/ENSMUSG00000030310/ENSMUSG00000055254/ENSMUSG00000015112	5	ENSMUSG00000032532/ENSMUSG00000025889/ENSMUSG00000057531/ENSMUSG00000005892/ENSMUSG00000019433
GO:0039694	viral RNA genome replication	7/1862	21/17151	0.00516868	0.177817	ENSMUSG00000020914/ENSMUSG00000041720/ENSMUSG00000026289/ENSMUSG00000032507/ENSMUSG00000054455/ENSMUSG00000051695/ENSMUSG00000005566	Top2a/Pi4ka/Atg16l1/Fbxl2/Vapb/Pcbp1/Trim28	7	5	ENSMUSG00000020914/ENSMUSG00000041720/ENSMUSG00000026289/ENSMUSG00000032507/ENSMUSG00000005566	2	ENSMUSG00000054455/ENSMUSG00000051695
GO:0010659	cardiac muscle cell apoptotic process	12/1862	49/17151	0.00520289	0.177817	ENSMUSG00000078812/ENSMUSG00000054021/ENSMUSG00000023809/ENSMUSG00000053819/ENSMUSG00000031633/ENSMUSG00000057113/ENSMUSG00000062078/ENSMUSG00000041354/ENSMUSG00000022556/ENSMUSG00000030890/ENSMUSG00000036854/ENSMUSG00000024789	Eif5a/Sirt5/Rps6ka2/Camk2d/Slc25a4/Npm1/Qki/Rgl2/Hsf1/Ilk/Hspb6/Jak2	12	8	ENSMUSG00000023809/ENSMUSG00000053819/ENSMUSG00000062078/ENSMUSG00000041354/ENSMUSG00000022556/ENSMUSG00000030890/ENSMUSG00000036854/ENSMUSG00000024789	4	ENSMUSG00000078812/ENSMUSG00000054021/ENSMUSG00000031633/ENSMUSG00000057113
GO:0043525	positive regulation of neuron apoptotic process	16/1862	74/17151	0.00520451	0.177817	ENSMUSG00000054252/ENSMUSG00000032171/ENSMUSG00000005575/ENSMUSG00000046607/ENSMUSG00000002083/ENSMUSG00000041936/ENSMUSG00000020307/ENSMUSG00000024521/ENSMUSG00000052684/ENSMUSG00000003873/ENSMUSG00000021359/ENSMUSG00000019054/ENSMUSG00000038418/ENSMUSG00000028416/ENSMUSG00000063142/ENSMUSG00000042406	Fgfr3/Pin1/Ube2m/Hrk/Bbc3/Agrn/Cdc34/Pmaip1/Jun/Bax/Tfap2a/Fis1/Egr1/Bag1/Kcnma1/Atf4	16	4	ENSMUSG00000054252/ENSMUSG00000041936/ENSMUSG00000038418/ENSMUSG00000063142	12	ENSMUSG00000032171/ENSMUSG00000005575/ENSMUSG00000046607/ENSMUSG00000002083/ENSMUSG00000020307/ENSMUSG00000024521/ENSMUSG00000052684/ENSMUSG00000003873/ENSMUSG00000021359/ENSMUSG00000019054/ENSMUSG00000028416/ENSMUSG00000042406
GO:0048193	Golgi vesicle transport	40/1862	244/17151	0.00520519	0.177817	ENSMUSG00000025035/ENSMUSG00000027255/ENSMUSG00000020536/ENSMUSG00000024870/ENSMUSG00000058569/ENSMUSG00000030588/ENSMUSG00000045414/ENSMUSG00000024960/ENSMUSG00000002043/ENSMUSG00000020440/ENSMUSG00000036943/ENSMUSG00000029616/ENSMUSG00000025224/ENSMUSG00000075590/ENSMUSG00000002015/ENSMUSG00000028847/ENSMUSG00000049313/ENSMUSG00000021124/ENSMUSG00000020576/ENSMUSG00000039367/ENSMUSG00000020993/…	Arl3/Arfgap2/Llgl1/Rab1b/Tmed9/Yif1b/Dipk2a/Plcb3/Trappc6a/Arf5/Rab8b/Erp29/Gbf1/Nrbp2/Bcap31/Trappc3/Sorl1/Vti1b/Nbas/Sec24c/Trappc6b/Trappc2l/Atp9b/Arl1/Vapb/Kif13a/Rnf139/Lman2l/Cope/Sec24b/Mia3/Sec13/Vps51/Rab13/Gabarapl2/Rab8a/Bbs1/Ank1/Sec31b/Cog5	40	19	ENSMUSG00000027255/ENSMUSG00000020536/ENSMUSG00000045414/ENSMUSG00000024960/ENSMUSG00000036943/ENSMUSG00000025224/ENSMUSG00000075590/ENSMUSG00000049313/ENSMUSG00000020576/ENSMUSG00000039367/ENSMUSG00000024566/ENSMUSG00000021375/ENSMUSG00000037075/ENSMUSG00000001052/ENSMUSG00000056050/ENSMUSG00000024797/ENSMUSG00000006464/ENSMUSG00000031543/ENSMUSG00000035933	21	ENSMUSG00000025035/ENSMUSG00000024870/ENSMUSG00000058569/ENSMUSG00000030588/ENSMUSG00000002043/ENSMUSG00000020440/ENSMUSG00000029616/ENSMUSG00000002015/ENSMUSG00000028847/ENSMUSG00000021124/ENSMUSG00000020993/ENSMUSG00000015013/ENSMUSG00000060904/ENSMUSG00000054455/ENSMUSG00000001143/ENSMUSG00000055681/ENSMUSG00000030298/ENSMUSG00000027935/ENSMUSG00000031950/ENSMUSG00000003037/ENSMUSG00000051984
GO:0072593	reactive oxygen species metabolic process	40/1862	244/17151	0.00520519	0.177817	ENSMUSG00000024953/ENSMUSG00000025889/ENSMUSG00000028194/ENSMUSG00000024039/ENSMUSG00000022982/ENSMUSG00000060803/ENSMUSG00000026959/ENSMUSG00000023067/ENSMUSG00000009376/ENSMUSG00000078812/ENSMUSG00000030647/ENSMUSG00000020122/ENSMUSG00000054021/ENSMUSG00000067847/ENSMUSG00000068184/ENSMUSG00000028964/ENSMUSG00000025224/ENSMUSG00000054428/ENSMUSG00000036199/ENSMUSG00000020108/ENSMUSG00000020402/…	Prdx5/Snca/Ddah1/Cbs/Sod1/Gstp1/Grin1/Cdkn1a/Met/Eif5a/Ndufc2/Egfr/Sirt5/Romo1/Ndufaf2/Park7/Gbf1/Atpif1/Ndufa13/Ddit4/Vdac1/Tfap2a/Hif1a/Ogt/Dynll1/Sirt3/Ndufs4/Icam1/Sod3/Ass1/Slc7a2/Jak2/Selenos/Cryab/Cycs/Grb2/Mtor/Aatf/Gadd45a/Thbs1	40	12	ENSMUSG00000028194/ENSMUSG00000024039/ENSMUSG00000026959/ENSMUSG00000009376/ENSMUSG00000020122/ENSMUSG00000025224/ENSMUSG00000021109/ENSMUSG00000034160/ENSMUSG00000031596/ENSMUSG00000024789/ENSMUSG00000028991/ENSMUSG00000040152	28	ENSMUSG00000024953/ENSMUSG00000025889/ENSMUSG00000022982/ENSMUSG00000060803/ENSMUSG00000023067/ENSMUSG00000078812/ENSMUSG00000030647/ENSMUSG00000054021/ENSMUSG00000067847/ENSMUSG00000068184/ENSMUSG00000028964/ENSMUSG00000054428/ENSMUSG00000036199/ENSMUSG00000020108/ENSMUSG00000020402/ENSMUSG00000021359/ENSMUSG00000009013/ENSMUSG00000025486/ENSMUSG00000021764/ENSMUSG00000037405/ENSMUSG00000072941/…
GO:0048017	inositol lipid-mediated signaling	26/1862	142/17151	0.0052643	0.178726	ENSMUSG00000029231/ENSMUSG00000002496/ENSMUSG00000020122/ENSMUSG00000053646/ENSMUSG00000041720/ENSMUSG00000045414/ENSMUSG00000019579/ENSMUSG00000062661/ENSMUSG00000002504/ENSMUSG00000034160/ENSMUSG00000028073/ENSMUSG00000041354/ENSMUSG00000026249/ENSMUSG00000042453/ENSMUSG00000032507/ENSMUSG00000041261/ENSMUSG00000020733/ENSMUSG00000062991/ENSMUSG00000024789/ENSMUSG00000027347/ENSMUSG00000026228/…	Pdgfra/Tsc2/Egfr/Plxnb1/Pi4ka/Dipk2a/Mydgf/Ncs1/Slc9a3r2/Ogt/Pear1/Rgl2/Serpine2/Reln/Fbxl2/Car8/Slc9a3r1/Nrg1/Jak2/Rasgrp1/Htr2b/Ppp1r16b/Nyap1/Ntrk2/C1qbp/Ptpn13	26	19	ENSMUSG00000029231/ENSMUSG00000002496/ENSMUSG00000020122/ENSMUSG00000053646/ENSMUSG00000041720/ENSMUSG00000045414/ENSMUSG00000034160/ENSMUSG00000041354/ENSMUSG00000026249/ENSMUSG00000042453/ENSMUSG00000032507/ENSMUSG00000041261/ENSMUSG00000020733/ENSMUSG00000062991/ENSMUSG00000024789/ENSMUSG00000027347/ENSMUSG00000037754/ENSMUSG00000055254/ENSMUSG00000034573	7	ENSMUSG00000019579/ENSMUSG00000062661/ENSMUSG00000002504/ENSMUSG00000028073/ENSMUSG00000026228/ENSMUSG00000045348/ENSMUSG00000018446
GO:0060251	regulation of glial cell proliferation	9/1862	32/17151	0.00566382	0.191111	ENSMUSG00000026923/ENSMUSG00000041415/ENSMUSG00000009248/ENSMUSG00000033006/ENSMUSG00000063632/ENSMUSG00000013089/ENSMUSG00000022528/ENSMUSG00000028991/ENSMUSG00000015714	Notch1/Dicer1/Ascl2/Sox10/Sox11/Etv5/Hes1/Mtor/Cers2	9	7	ENSMUSG00000026923/ENSMUSG00000041415/ENSMUSG00000009248/ENSMUSG00000033006/ENSMUSG00000013089/ENSMUSG00000028991/ENSMUSG00000015714	2	ENSMUSG00000063632/ENSMUSG00000022528
GO:0051604	protein maturation	43/1862	268/17151	0.00573348	0.192281	ENSMUSG00000029359/ENSMUSG00000023236/ENSMUSG00000024847/ENSMUSG00000020841/ENSMUSG00000039278/ENSMUSG00000023809/ENSMUSG00000034926/ENSMUSG00000024516/ENSMUSG00000020282/ENSMUSG00000030869/ENSMUSG00000005982/ENSMUSG00000049313/ENSMUSG00000048355/ENSMUSG00000000957/ENSMUSG00000024959/ENSMUSG00000034160/ENSMUSG00000021102/ENSMUSG00000062580/ENSMUSG00000030111/ENSMUSG00000027408/ENSMUSG00000021477/…	Tesc/Scg5/Aip/Cpd/Pcsk1n/Rps6ka2/Dhcr24/Sec11c/Rhbdf1/Ndufab1/Naa60/Sorl1/Arxes1/Mmp14/Bad/Ogt/Glrx5/Timm17a/A2m/Cpxm1/Ctsl/Nfu1/Iscu/Spcs3/Mms19/Serpine2/Sppl3/Ptch1/Inpp5b/Aebp1/Vps35/Lias/Cyfip2/Crebbp/Ncstn/Tnp2/Rnf139/Sec11a/Pmpca/Sox4/C1qbp/Lmf2/Thbs1	43	23	ENSMUSG00000020841/ENSMUSG00000023809/ENSMUSG00000034926/ENSMUSG00000020282/ENSMUSG00000005982/ENSMUSG00000049313/ENSMUSG00000000957/ENSMUSG00000034160/ENSMUSG00000030111/ENSMUSG00000027408/ENSMUSG00000054408/ENSMUSG00000025159/ENSMUSG00000026249/ENSMUSG00000029550/ENSMUSG00000021466/ENSMUSG00000028894/ENSMUSG00000031696/ENSMUSG00000020340/ENSMUSG00000003458/ENSMUSG00000037075/ENSMUSG00000026926/…	20	ENSMUSG00000029359/ENSMUSG00000023236/ENSMUSG00000024847/ENSMUSG00000039278/ENSMUSG00000024516/ENSMUSG00000030869/ENSMUSG00000048355/ENSMUSG00000024959/ENSMUSG00000021102/ENSMUSG00000062580/ENSMUSG00000021477/ENSMUSG00000029993/ENSMUSG00000025825/ENSMUSG00000020473/ENSMUSG00000029199/ENSMUSG00000022521/ENSMUSG00000043050/ENSMUSG00000025724/ENSMUSG00000076431/ENSMUSG00000018446
GO:0007272	ensheathment of neurons	23/1862	122/17151	0.00582022	0.192839	ENSMUSG00000054252/ENSMUSG00000044708/ENSMUSG00000022982/ENSMUSG00000090125/ENSMUSG00000030400/ENSMUSG00000039830/ENSMUSG00000041415/ENSMUSG00000021703/ENSMUSG00000027312/ENSMUSG00000023915/ENSMUSG00000033006/ENSMUSG00000030342/ENSMUSG00000062078/ENSMUSG00000048001/ENSMUSG00000030890/ENSMUSG00000031985/ENSMUSG00000028402/ENSMUSG00000062991/ENSMUSG00000024044/ENSMUSG00000028991/ENSMUSG00000041498/…	Fgfr3/Kcnj10/Sod1/Pou3f1/Ercc2/Olig2/Dicer1/Serinc5/Atrn/Tnfrsf21/Sox10/Cd9/Qki/Hes5/Ilk/Gnpat/Mpdz/Nrg1/Epb41l3/Mtor/Kif14/Mbp/Sh3tc2	23	20	ENSMUSG00000054252/ENSMUSG00000044708/ENSMUSG00000030400/ENSMUSG00000039830/ENSMUSG00000041415/ENSMUSG00000021703/ENSMUSG00000027312/ENSMUSG00000023915/ENSMUSG00000033006/ENSMUSG00000030342/ENSMUSG00000062078/ENSMUSG00000048001/ENSMUSG00000030890/ENSMUSG00000031985/ENSMUSG00000028402/ENSMUSG00000062991/ENSMUSG00000024044/ENSMUSG00000028991/ENSMUSG00000041498/ENSMUSG00000041607	3	ENSMUSG00000022982/ENSMUSG00000090125/ENSMUSG00000045629
GO:0008366	axon ensheathment	23/1862	122/17151	0.00582022	0.192839	ENSMUSG00000054252/ENSMUSG00000044708/ENSMUSG00000022982/ENSMUSG00000090125/ENSMUSG00000030400/ENSMUSG00000039830/ENSMUSG00000041415/ENSMUSG00000021703/ENSMUSG00000027312/ENSMUSG00000023915/ENSMUSG00000033006/ENSMUSG00000030342/ENSMUSG00000062078/ENSMUSG00000048001/ENSMUSG00000030890/ENSMUSG00000031985/ENSMUSG00000028402/ENSMUSG00000062991/ENSMUSG00000024044/ENSMUSG00000028991/ENSMUSG00000041498/…	Fgfr3/Kcnj10/Sod1/Pou3f1/Ercc2/Olig2/Dicer1/Serinc5/Atrn/Tnfrsf21/Sox10/Cd9/Qki/Hes5/Ilk/Gnpat/Mpdz/Nrg1/Epb41l3/Mtor/Kif14/Mbp/Sh3tc2	23	20	ENSMUSG00000054252/ENSMUSG00000044708/ENSMUSG00000030400/ENSMUSG00000039830/ENSMUSG00000041415/ENSMUSG00000021703/ENSMUSG00000027312/ENSMUSG00000023915/ENSMUSG00000033006/ENSMUSG00000030342/ENSMUSG00000062078/ENSMUSG00000048001/ENSMUSG00000030890/ENSMUSG00000031985/ENSMUSG00000028402/ENSMUSG00000062991/ENSMUSG00000024044/ENSMUSG00000028991/ENSMUSG00000041498/ENSMUSG00000041607	3	ENSMUSG00000022982/ENSMUSG00000090125/ENSMUSG00000045629
GO:0001836	release of cytochrome c from mitochondria	13/1862	56/17151	0.00603394	0.198723	ENSMUSG00000032532/ENSMUSG00000002083/ENSMUSG00000038412/ENSMUSG00000030417/ENSMUSG00000003955/ENSMUSG00000024521/ENSMUSG00000014301/ENSMUSG00000052684/ENSMUSG00000003873/ENSMUSG00000024959/ENSMUSG00000019054/ENSMUSG00000002797/ENSMUSG00000003438	Cck/Bbc3/Higd1a/Pdcd5/Fam162a/Pmaip1/Pam16/Jun/Bax/Bad/Fis1/Ggct/Timm50	13	0		13	ENSMUSG00000032532/ENSMUSG00000002083/ENSMUSG00000038412/ENSMUSG00000030417/ENSMUSG00000003955/ENSMUSG00000024521/ENSMUSG00000014301/ENSMUSG00000052684/ENSMUSG00000003873/ENSMUSG00000024959/ENSMUSG00000019054/ENSMUSG00000002797/ENSMUSG00000003438
GO:0033240	positive regulation of cellular amine metabolic process	5/1862	12/17151	0.00616792	0.200731	ENSMUSG00000024140/ENSMUSG00000028964/ENSMUSG00000032959/ENSMUSG00000031696/ENSMUSG00000039904	Epas1/Park7/Pebp1/Vps35/Gpr37	5	3	ENSMUSG00000024140/ENSMUSG00000031696/ENSMUSG00000039904	2	ENSMUSG00000028964/ENSMUSG00000032959
GO:1902287	semaphorin-plexin signaling pathway involved in axon guidance	5/1862	12/17151	0.00616792	0.200731	ENSMUSG00000031398/ENSMUSG00000030123/ENSMUSG00000053646/ENSMUSG00000036606/ENSMUSG00000028883	Plxna3/Plxnd1/Plxnb1/Plxnb2/Sema3a	5	5	ENSMUSG00000031398/ENSMUSG00000030123/ENSMUSG00000053646/ENSMUSG00000036606/ENSMUSG00000028883	0
GO:0099601	regulation of neurotransmitter receptor activity	11/1862	44/17151	0.00621149	0.20096	ENSMUSG00000056201/ENSMUSG00000028964/ENSMUSG00000063887/ENSMUSG00000042453/ENSMUSG00000020827/ENSMUSG00000040373/ENSMUSG00000024873/ENSMUSG00000022602/ENSMUSG00000026514/ENSMUSG00000021708/ENSMUSG00000036902	Cfl1/Park7/Nlgn1/Reln/Mink1/Cacng5/Cnih2/Arc/Cnih3/Rasgrf2/Neto2	11	8	ENSMUSG00000063887/ENSMUSG00000042453/ENSMUSG00000020827/ENSMUSG00000040373/ENSMUSG00000022602/ENSMUSG00000026514/ENSMUSG00000021708/ENSMUSG00000036902	3	ENSMUSG00000056201/ENSMUSG00000028964/ENSMUSG00000024873
GO:0050821	protein stabilization	27/1862	151/17151	0.00627555	0.201845	ENSMUSG00000028517/ENSMUSG00000071415/ENSMUSG00000032171/ENSMUSG00000029359/ENSMUSG00000018293/ENSMUSG00000031328/ENSMUSG00000041879/ENSMUSG00000059291/ENSMUSG00000041329/ENSMUSG00000028964/ENSMUSG00000061477/ENSMUSG00000001761/ENSMUSG00000029071/ENSMUSG00000017376/ENSMUSG00000027339/ENSMUSG00000057113/ENSMUSG00000032383/ENSMUSG00000011114/ENSMUSG00000032010/ENSMUSG00000032060/ENSMUSG00000003233/…	Plpp3/Rpl23/Pin1/Tesc/Pfn1/Flna/Ipo9/Rpl11/Atp1b2/Park7/Rps7/Smo/Dvl1/Nlk/Rassf2/Npm1/Ppib/Tbrg1/Usp2/Cryab/Dvl3/Hip1/Sox4/Rtn4/Gapdh/Mtmr9/Cct7	27	15	ENSMUSG00000028517/ENSMUSG00000031328/ENSMUSG00000041879/ENSMUSG00000041329/ENSMUSG00000001761/ENSMUSG00000029071/ENSMUSG00000017376/ENSMUSG00000027339/ENSMUSG00000011114/ENSMUSG00000032010/ENSMUSG00000003233/ENSMUSG00000039959/ENSMUSG00000020458/ENSMUSG00000057666/ENSMUSG00000035078	12	ENSMUSG00000071415/ENSMUSG00000032171/ENSMUSG00000029359/ENSMUSG00000018293/ENSMUSG00000059291/ENSMUSG00000028964/ENSMUSG00000061477/ENSMUSG00000057113/ENSMUSG00000032383/ENSMUSG00000032060/ENSMUSG00000076431/ENSMUSG00000030007
GO:0072599	establishment of protein localization to endoplasmic reticulum	8/1862	27/17151	0.00635645	0.202194	ENSMUSG00000053317/ENSMUSG00000022474/ENSMUSG00000009549/ENSMUSG00000038467/ENSMUSG00000048355/ENSMUSG00000039318/ENSMUSG00000030082/ENSMUSG00000014504	Sec61b/Pmm1/Srp14/Chmp4b/Arxes1/Rab3gap2/Sec61a1/Srp19	8	2	ENSMUSG00000039318/ENSMUSG00000030082	6	ENSMUSG00000053317/ENSMUSG00000022474/ENSMUSG00000009549/ENSMUSG00000038467/ENSMUSG00000048355/ENSMUSG00000014504
GO:0072384	organelle transport along microtubule	15/1862	69/17151	0.00635992	0.202194	ENSMUSG00000036591/ENSMUSG00000063450/ENSMUSG00000057506/ENSMUSG00000057531/ENSMUSG00000026028/ENSMUSG00000019505/ENSMUSG00000021109/ENSMUSG00000029223/ENSMUSG00000060708/ENSMUSG00000024873/ENSMUSG00000021375/ENSMUSG00000027347/ENSMUSG00000021824/ENSMUSG00000063077/ENSMUSG00000020668	Arhgap21/Syne2/Bloc1s2/Dtnbp1/Trak2/Ubb/Hif1a/Uchl1/Bloc1s4/Cnih2/Kif13a/Rasgrp1/Ap3m1/Kif1b/Kif3c	15	9	ENSMUSG00000036591/ENSMUSG00000063450/ENSMUSG00000026028/ENSMUSG00000021109/ENSMUSG00000021375/ENSMUSG00000027347/ENSMUSG00000021824/ENSMUSG00000063077/ENSMUSG00000020668	6	ENSMUSG00000057506/ENSMUSG00000057531/ENSMUSG00000019505/ENSMUSG00000029223/ENSMUSG00000060708/ENSMUSG00000024873
GO:0021782	glial cell development	18/1862	89/17151	0.00660537	0.20879	ENSMUSG00000054252/ENSMUSG00000044708/ENSMUSG00000022982/ENSMUSG00000090125/ENSMUSG00000020122/ENSMUSG00000030400/ENSMUSG00000079487/ENSMUSG00000041415/ENSMUSG00000032193/ENSMUSG00000001761/ENSMUSG00000033006/ENSMUSG00000048001/ENSMUSG00000052911/ENSMUSG00000063632/ENSMUSG00000030890/ENSMUSG00000031760/ENSMUSG00000076431/ENSMUSG00000045629	Fgfr3/Kcnj10/Sod1/Pou3f1/Egfr/Ercc2/Med12/Dicer1/Ldlr/Smo/Sox10/Hes5/Lamb2/Sox11/Ilk/Mt3/Sox4/Sh3tc2	18	12	ENSMUSG00000054252/ENSMUSG00000044708/ENSMUSG00000020122/ENSMUSG00000030400/ENSMUSG00000079487/ENSMUSG00000041415/ENSMUSG00000032193/ENSMUSG00000001761/ENSMUSG00000033006/ENSMUSG00000048001/ENSMUSG00000052911/ENSMUSG00000030890	6	ENSMUSG00000022982/ENSMUSG00000090125/ENSMUSG00000063632/ENSMUSG00000031760/ENSMUSG00000076431/ENSMUSG00000045629
GO:0006397	mRNA processing	62/1862	418/17151	0.00673301	0.211609	ENSMUSG00000022961/ENSMUSG00000027893/ENSMUSG00000028060/ENSMUSG00000028639/ENSMUSG00000024217/ENSMUSG00000031848/ENSMUSG00000057278/ENSMUSG00000065990/ENSMUSG00000001383/ENSMUSG00000020180/ENSMUSG00000001158/ENSMUSG00000031256/ENSMUSG00000025982/ENSMUSG00000039218/ENSMUSG00000029402/ENSMUSG00000028137/ENSMUSG00000084786/ENSMUSG00000038374/ENSMUSG00000027981/ENSMUSG00000005682/ENSMUSG00000002477/…	Son/Ahcyl1/Khdc4/Ybx1/Snrpc/Lsm4/Snrpg/Aurkaip1/Zmat2/Snrpd3/Snrnp27/Cstf2/Sf3b1/Srrm2/Snrnp35/Celf3/Ubl5/Rbm8a/Rnpc3/Pan2/Snrpd1/Ttf2/Npm1/Aqr/Prpf19/Magoh/Ddx41/Khdrbs3/Prpf8/Cd2bp2/Aplp1/Qki/Snrpd2/Noct/Rbm5/Alyref/Cwc15/Hsf1/Scnm1/Tia1/Dazap1/Snrpb/Sf3a1/Prpf39/Ppie/Ppp1r8/Sf3a2/Pcbp1/Lsm11/Lsm7/Hnrnpm/Ddx39b/Adar/U2af1/Supt4a/Lsm8/Gemin5/Ramac/Sf3b6/Frg1/C1qbp/Srsf2	62	25	ENSMUSG00000022961/ENSMUSG00000027893/ENSMUSG00000028060/ENSMUSG00000031256/ENSMUSG00000025982/ENSMUSG00000039218/ENSMUSG00000028137/ENSMUSG00000027981/ENSMUSG00000005682/ENSMUSG00000033222/ENSMUSG00000040383/ENSMUSG00000021494/ENSMUSG00000020850/ENSMUSG00000062078/ENSMUSG00000023087/ENSMUSG00000032580/ENSMUSG00000022556/ENSMUSG00000071337/ENSMUSG00000002129/ENSMUSG00000035597/ENSMUSG00000044847/…	37	ENSMUSG00000028639/ENSMUSG00000024217/ENSMUSG00000031848/ENSMUSG00000057278/ENSMUSG00000065990/ENSMUSG00000001383/ENSMUSG00000020180/ENSMUSG00000001158/ENSMUSG00000029402/ENSMUSG00000084786/ENSMUSG00000038374/ENSMUSG00000002477/ENSMUSG00000057113/ENSMUSG00000024735/ENSMUSG00000028609/ENSMUSG00000022332/ENSMUSG00000042502/ENSMUSG00000006651/ENSMUSG00000040824/ENSMUSG00000025134/ENSMUSG00000004096/…
GO:0010766	negative regulation of sodium ion transport	6/1862	17/17151	0.00697873	0.218073	ENSMUSG00000007097/ENSMUSG00000041936/ENSMUSG00000053819/ENSMUSG00000032333/ENSMUSG00000026249/ENSMUSG00000020733	Atp1a2/Agrn/Camk2d/Stoml1/Serpine2/Slc9a3r1	6	5	ENSMUSG00000007097/ENSMUSG00000041936/ENSMUSG00000053819/ENSMUSG00000026249/ENSMUSG00000020733	1	ENSMUSG00000032333
GO:0048194	Golgi vesicle budding	9/1862	33/17151	0.00705197	0.218073	ENSMUSG00000027255/ENSMUSG00000058569/ENSMUSG00000025224/ENSMUSG00000039367/ENSMUSG00000054455/ENSMUSG00000001052/ENSMUSG00000056050/ENSMUSG00000030298/ENSMUSG00000051984	Arfgap2/Tmed9/Gbf1/Sec24c/Vapb/Sec24b/Mia3/Sec13/Sec31b	9	5	ENSMUSG00000027255/ENSMUSG00000025224/ENSMUSG00000039367/ENSMUSG00000001052/ENSMUSG00000056050	4	ENSMUSG00000058569/ENSMUSG00000054455/ENSMUSG00000030298/ENSMUSG00000051984
GO:2001244	positive regulation of intrinsic apoptotic signaling pathway	13/1862	57/17151	0.00705765	0.218073	ENSMUSG00000022982/ENSMUSG00000002083/ENSMUSG00000030744/ENSMUSG00000019505/ENSMUSG00000059291/ENSMUSG00000028964/ENSMUSG00000061477/ENSMUSG00000002015/ENSMUSG00000003873/ENSMUSG00000024959/ENSMUSG00000019054/ENSMUSG00000020733/ENSMUSG00000060938	Sod1/Bbc3/Rps3/Ubb/Rpl11/Park7/Rps7/Bcap31/Bax/Bad/Fis1/Slc9a3r1/Rpl26	13	1	ENSMUSG00000020733	12	ENSMUSG00000022982/ENSMUSG00000002083/ENSMUSG00000030744/ENSMUSG00000019505/ENSMUSG00000059291/ENSMUSG00000028964/ENSMUSG00000061477/ENSMUSG00000002015/ENSMUSG00000003873/ENSMUSG00000024959/ENSMUSG00000019054/ENSMUSG00000060938
GO:0061351	neural precursor cell proliferation	29/1862	167/17151	0.00720115	0.221264	ENSMUSG00000068748/ENSMUSG00000026923/ENSMUSG00000031785/ENSMUSG00000031328/ENSMUSG00000056596/ENSMUSG00000060240/ENSMUSG00000035529/ENSMUSG00000001761/ENSMUSG00000034708/ENSMUSG00000021109/ENSMUSG00000050071/ENSMUSG00000036606/ENSMUSG00000033006/ENSMUSG00000030890/ENSMUSG00000031565/ENSMUSG00000019920/ENSMUSG00000041540/ENSMUSG00000028059/ENSMUSG00000033726/ENSMUSG00000038539/ENSMUSG00000057132/…	Ptprz1/Notch1/Adgrg1/Flna/Trnp1/Cend1/Prdm4/Smo/Grn/Hif1a/Bex1/Plxnb2/Sox10/Ilk/Fgfr1/Lims1/Sox5/Arhgef2/Emx1/Atf5/Rpgrip1/Spint2/Ell3/Foxg1/Kif14/Cep120/Rapgef1/Arx/Bbs1	29	20	ENSMUSG00000068748/ENSMUSG00000026923/ENSMUSG00000031785/ENSMUSG00000031328/ENSMUSG00000035529/ENSMUSG00000001761/ENSMUSG00000034708/ENSMUSG00000021109/ENSMUSG00000036606/ENSMUSG00000033006/ENSMUSG00000030890/ENSMUSG00000031565/ENSMUSG00000019920/ENSMUSG00000041540/ENSMUSG00000028059/ENSMUSG00000038539/ENSMUSG00000041498/ENSMUSG00000048799/ENSMUSG00000039844/ENSMUSG00000006464	9	ENSMUSG00000056596/ENSMUSG00000060240/ENSMUSG00000050071/ENSMUSG00000033726/ENSMUSG00000057132/ENSMUSG00000074227/ENSMUSG00000027246/ENSMUSG00000020950/ENSMUSG00000035277
GO:0010769	regulation of cell morphogenesis involved in differentiation	48/1862	310/17151	0.00727002	0.22214	ENSMUSG00000068748/ENSMUSG00000045136/ENSMUSG00000028273/ENSMUSG00000031398/ENSMUSG00000026959/ENSMUSG00000030123/ENSMUSG00000009376/ENSMUSG00000002496/ENSMUSG00000056201/ENSMUSG00000041936/ENSMUSG00000056486/ENSMUSG00000034616/ENSMUSG00000031328/ENSMUSG00000053646/ENSMUSG00000057531/ENSMUSG00000026028/ENSMUSG00000005610/ENSMUSG00000027253/ENSMUSG00000032399/ENSMUSG00000031729/ENSMUSG00000041959/…	Ptprz1/Tubb2b/Pdlim5/Plxna3/Grin1/Plxnd1/Met/Tsc2/Cfl1/Agrn/Chn1/Ssh3/Flna/Plxnb1/Dtnbp1/Trak2/Eif4g2/Lrp4/Rpl4/Ist1/S100a10/Rac3/Plxnb2/Myadm/Nlgn1/Arhgap44/Efnb3/Ilk/Sema3b/Fbxw8/Metrn/Ulk2/Reln/Clasp2/Arhgap35/Lims1/Arc/Sema3a/Ttc3/Nrg1/Ywhah/Ppp3ca/Arhgap4/Rtn4/Ntrk2/C1qbp/Thy1/Cxcl12	48	34	ENSMUSG00000068748/ENSMUSG00000028273/ENSMUSG00000031398/ENSMUSG00000026959/ENSMUSG00000030123/ENSMUSG00000009376/ENSMUSG00000002496/ENSMUSG00000041936/ENSMUSG00000056486/ENSMUSG00000034616/ENSMUSG00000031328/ENSMUSG00000053646/ENSMUSG00000026028/ENSMUSG00000005610/ENSMUSG00000027253/ENSMUSG00000031729/ENSMUSG00000036606/ENSMUSG00000068566/ENSMUSG00000063887/ENSMUSG00000033389/ENSMUSG00000030890/…	14	ENSMUSG00000045136/ENSMUSG00000056201/ENSMUSG00000057531/ENSMUSG00000032399/ENSMUSG00000041959/ENSMUSG00000018012/ENSMUSG00000003934/ENSMUSG00000057969/ENSMUSG00000002274/ENSMUSG00000018965/ENSMUSG00000028161/ENSMUSG00000018446/ENSMUSG00000032011/ENSMUSG00000061353
GO:0097485	neuron projection guidance	34/1862	204/17151	0.00735378	0.223458	ENSMUSG00000062380/ENSMUSG00000045136/ENSMUSG00000031398/ENSMUSG00000030123/ENSMUSG00000041936/ENSMUSG00000056486/ENSMUSG00000053646/ENSMUSG00000028039/ENSMUSG00000038970/ENSMUSG00000001761/ENSMUSG00000029071/ENSMUSG00000036606/ENSMUSG00000061165/ENSMUSG00000022687/ENSMUSG00000020598/ENSMUSG00000052911/ENSMUSG00000003934/ENSMUSG00000057969/ENSMUSG00000019647/ENSMUSG00000042453/ENSMUSG00000021466/…	Tubb3/Tubb2b/Plxna3/Plxnd1/Agrn/Chn1/Plxnb1/Efna3/Lmtk2/Smo/Dvl1/Plxnb2/Olfr160/Boc/Nrcam/Lamb2/Efnb3/Sema3b/Sema6a/Reln/Ptch1/Arhgap35/Ptpro/Bcl11b/Sema3a/Gap43/Cyfip2/Bmpr1b/Foxg1/Slit3/Dpysl4/Arx/Foxd1/Cxcl12	34	21	ENSMUSG00000031398/ENSMUSG00000030123/ENSMUSG00000041936/ENSMUSG00000056486/ENSMUSG00000053646/ENSMUSG00000038970/ENSMUSG00000001761/ENSMUSG00000029071/ENSMUSG00000036606/ENSMUSG00000022687/ENSMUSG00000020598/ENSMUSG00000052911/ENSMUSG00000019647/ENSMUSG00000042453/ENSMUSG00000021466/ENSMUSG00000058230/ENSMUSG00000030223/ENSMUSG00000028883/ENSMUSG00000020340/ENSMUSG00000052430/ENSMUSG00000056427	13	ENSMUSG00000062380/ENSMUSG00000045136/ENSMUSG00000028039/ENSMUSG00000061165/ENSMUSG00000003934/ENSMUSG00000057969/ENSMUSG00000048251/ENSMUSG00000047261/ENSMUSG00000020950/ENSMUSG00000025478/ENSMUSG00000035277/ENSMUSG00000078302/ENSMUSG00000061353
GO:1900449	regulation of glutamate receptor signaling pathway	11/1862	45/17151	0.00743217	0.224598	ENSMUSG00000056201/ENSMUSG00000028964/ENSMUSG00000063887/ENSMUSG00000042453/ENSMUSG00000020827/ENSMUSG00000040373/ENSMUSG00000024873/ENSMUSG00000022602/ENSMUSG00000026514/ENSMUSG00000021708/ENSMUSG00000036902	Cfl1/Park7/Nlgn1/Reln/Mink1/Cacng5/Cnih2/Arc/Cnih3/Rasgrf2/Neto2	11	8	ENSMUSG00000063887/ENSMUSG00000042453/ENSMUSG00000020827/ENSMUSG00000040373/ENSMUSG00000022602/ENSMUSG00000026514/ENSMUSG00000021708/ENSMUSG00000036902	3	ENSMUSG00000056201/ENSMUSG00000028964/ENSMUSG00000024873
GO:0050768	negative regulation of neurogenesis	48/1862	311/17151	0.00771675	0.230675	ENSMUSG00000068748/ENSMUSG00000061517/ENSMUSG00000054252/ENSMUSG00000026923/ENSMUSG00000031398/ENSMUSG00000031785/ENSMUSG00000002496/ENSMUSG00000022122/ENSMUSG00000031328/ENSMUSG00000003269/ENSMUSG00000057531/ENSMUSG00000026223/ENSMUSG00000039830/ENSMUSG00000026028/ENSMUSG00000027253/ENSMUSG00000041415/ENSMUSG00000032193/ENSMUSG00000049313/ENSMUSG00000009248/ENSMUSG00000024501/ENSMUSG00000050071/…	Ptprz1/Sox21/Fgfr3/Notch1/Plxna3/Adgrg1/Tsc2/Ednrb/Flna/Cyth2/Dtnbp1/Itm2c/Olig2/Trak2/Lrp4/Dicer1/Ldlr/Sorl1/Ascl2/Dpysl3/Bex1/Prpf19/Sox10/Nlgn1/Xylt1/Hes5/Sox11/Efnb3/Sema3b/Ulk2/Hes1/Cspg4/Inppl1/Mt3/Arhgef2/Atf5/Sema3a/Notch3/Ttc3/Nrg1/Ywhah/Ppp3ca/Arhgap4/Foxg1/Rtn4/Itgb1/Thy1/Cers2	48	34	ENSMUSG00000068748/ENSMUSG00000061517/ENSMUSG00000054252/ENSMUSG00000026923/ENSMUSG00000031398/ENSMUSG00000031785/ENSMUSG00000002496/ENSMUSG00000022122/ENSMUSG00000031328/ENSMUSG00000039830/ENSMUSG00000026028/ENSMUSG00000027253/ENSMUSG00000041415/ENSMUSG00000032193/ENSMUSG00000049313/ENSMUSG00000009248/ENSMUSG00000024501/ENSMUSG00000033006/ENSMUSG00000063887/ENSMUSG00000030657/ENSMUSG00000048001/…	14	ENSMUSG00000003269/ENSMUSG00000057531/ENSMUSG00000026223/ENSMUSG00000050071/ENSMUSG00000024735/ENSMUSG00000063632/ENSMUSG00000003934/ENSMUSG00000057969/ENSMUSG00000022528/ENSMUSG00000031760/ENSMUSG00000018965/ENSMUSG00000028161/ENSMUSG00000020950/ENSMUSG00000032011
GO:0010952	positive regulation of peptidase activity	25/1862	139/17151	0.00772178	0.230675	ENSMUSG00000032532/ENSMUSG00000025889/ENSMUSG00000002083/ENSMUSG00000030744/ENSMUSG00000028039/ENSMUSG00000068290/ENSMUSG00000030417/ENSMUSG00000024012/ENSMUSG00000003955/ENSMUSG00000024521/ENSMUSG00000002015/ENSMUSG00000036199/ENSMUSG00000003873/ENSMUSG00000024959/ENSMUSG00000022216/ENSMUSG00000022556/ENSMUSG00000019054/ENSMUSG00000023030/ENSMUSG00000020340/ENSMUSG00000024789/ENSMUSG00000033538/…	Cck/Snca/Bbc3/Rps3/Efna3/Ddrgk1/Pdcd5/Mtch1/Fam162a/Pmaip1/Bcap31/Ndufa13/Bax/Bad/Psme1/Hsf1/Fis1/Slc11a2/Cyfip2/Jak2/Casp4/Cycs/Hip1/Rps27l/Mbp	25	6	ENSMUSG00000022556/ENSMUSG00000023030/ENSMUSG00000020340/ENSMUSG00000024789/ENSMUSG00000039959/ENSMUSG00000041607	19	ENSMUSG00000032532/ENSMUSG00000025889/ENSMUSG00000002083/ENSMUSG00000030744/ENSMUSG00000028039/ENSMUSG00000068290/ENSMUSG00000030417/ENSMUSG00000024012/ENSMUSG00000003955/ENSMUSG00000024521/ENSMUSG00000002015/ENSMUSG00000036199/ENSMUSG00000003873/ENSMUSG00000024959/ENSMUSG00000022216/ENSMUSG00000019054/ENSMUSG00000033538/ENSMUSG00000063694/ENSMUSG00000036781
GO:0030500	regulation of bone mineralization	14/1862	64/17151	0.0077765	0.230675	ENSMUSG00000050953/ENSMUSG00000054252/ENSMUSG00000045092/ENSMUSG00000021359/ENSMUSG00000021109/ENSMUSG00000000182/ENSMUSG00000031342/ENSMUSG00000024940/ENSMUSG00000024598/ENSMUSG00000034663/ENSMUSG00000017119/ENSMUSG00000052430/ENSMUSG00000035692/ENSMUSG00000056050	Gja1/Fgfr3/S1pr1/Tfap2a/Hif1a/Fgf23/Gpm6b/Ltbp3/Fbn2/Bmp2k/Nbr1/Bmpr1b/Isg15/Mia3	14	11	ENSMUSG00000050953/ENSMUSG00000054252/ENSMUSG00000045092/ENSMUSG00000021109/ENSMUSG00000031342/ENSMUSG00000024940/ENSMUSG00000034663/ENSMUSG00000017119/ENSMUSG00000052430/ENSMUSG00000035692/ENSMUSG00000056050	3	ENSMUSG00000021359/ENSMUSG00000000182/ENSMUSG00000024598
GO:0010950	positive regulation of endopeptidase activity	24/1862	132/17151	0.00780101	0.230675	ENSMUSG00000032532/ENSMUSG00000025889/ENSMUSG00000002083/ENSMUSG00000030744/ENSMUSG00000028039/ENSMUSG00000030417/ENSMUSG00000024012/ENSMUSG00000003955/ENSMUSG00000024521/ENSMUSG00000002015/ENSMUSG00000036199/ENSMUSG00000003873/ENSMUSG00000024959/ENSMUSG00000022216/ENSMUSG00000022556/ENSMUSG00000019054/ENSMUSG00000023030/ENSMUSG00000020340/ENSMUSG00000024789/ENSMUSG00000033538/ENSMUSG00000063694/…	Cck/Snca/Bbc3/Rps3/Efna3/Pdcd5/Mtch1/Fam162a/Pmaip1/Bcap31/Ndufa13/Bax/Bad/Psme1/Hsf1/Fis1/Slc11a2/Cyfip2/Jak2/Casp4/Cycs/Hip1/Rps27l/Mbp	24	6	ENSMUSG00000022556/ENSMUSG00000023030/ENSMUSG00000020340/ENSMUSG00000024789/ENSMUSG00000039959/ENSMUSG00000041607	18	ENSMUSG00000032532/ENSMUSG00000025889/ENSMUSG00000002083/ENSMUSG00000030744/ENSMUSG00000028039/ENSMUSG00000030417/ENSMUSG00000024012/ENSMUSG00000003955/ENSMUSG00000024521/ENSMUSG00000002015/ENSMUSG00000036199/ENSMUSG00000003873/ENSMUSG00000024959/ENSMUSG00000022216/ENSMUSG00000019054/ENSMUSG00000033538/ENSMUSG00000063694/ENSMUSG00000036781
GO:0015672	monovalent inorganic cation transport	63/1862	429/17151	0.00787516	0.231622	ENSMUSG00000005360/ENSMUSG00000007097/ENSMUSG00000044708/ENSMUSG00000027893/ENSMUSG00000010064/ENSMUSG00000003072/ENSMUSG00000033307/ENSMUSG00000029359/ENSMUSG00000037624/ENSMUSG00000074575/ENSMUSG00000023092/ENSMUSG00000004285/ENSMUSG00000062683/ENSMUSG00000060961/ENSMUSG00000022342/ENSMUSG00000018770/ENSMUSG00000041936/ENSMUSG00000031328/ENSMUSG00000020153/ENSMUSG00000027397/ENSMUSG00000053819/…	Slc1a3/Atp1a2/Kcnj10/Ahcyl1/Slc38a3/Atp5d/Mif/Tesc/Kcnk2/Kcng1/Fhl1/Atp6v1f/Atp5g2/Slc4a4/Kcnv1/Atp5g3/Agrn/Flna/Ndufs7/Slc20a1/Camk2d/Kcnn2/Slc25a4/Atp1b2/Park7/Atp5k/Cox5b/Atp6v0b/Kcnt1/Slc20a2/Cdk2/Cdkn1b/Atp5e/Cox8a/Atp5j/Oprk1/Fxyd6/Slc11a2/Stoml1/Serpine2/Slc12a6/Atp5g1/Slc9a3r1/Cyc1/Kcnj16/Atp5h/Slc38a1/Ywhah/Atp5pb/Kcnma1/Slmap/Atp1a1/Atf4/Atp6v1e1/Slc5a1/Slc34a1/Atp6v0c/Commd9/Ank1/Neto2…	63	33	ENSMUSG00000005360/ENSMUSG00000007097/ENSMUSG00000044708/ENSMUSG00000027893/ENSMUSG00000010064/ENSMUSG00000037624/ENSMUSG00000074575/ENSMUSG00000023092/ENSMUSG00000060961/ENSMUSG00000022342/ENSMUSG00000041936/ENSMUSG00000031328/ENSMUSG00000027397/ENSMUSG00000053819/ENSMUSG00000054477/ENSMUSG00000041329/ENSMUSG00000058740/ENSMUSG00000037656/ENSMUSG00000025358/ENSMUSG00000023030/ENSMUSG00000026249/…	30	ENSMUSG00000003072/ENSMUSG00000033307/ENSMUSG00000029359/ENSMUSG00000004285/ENSMUSG00000062683/ENSMUSG00000018770/ENSMUSG00000020153/ENSMUSG00000031633/ENSMUSG00000028964/ENSMUSG00000050856/ENSMUSG00000061518/ENSMUSG00000033379/ENSMUSG00000003031/ENSMUSG00000016252/ENSMUSG00000035885/ENSMUSG00000022890/ENSMUSG00000025905/ENSMUSG00000066705/ENSMUSG00000032333/ENSMUSG00000006057/ENSMUSG00000022551/…
GO:0033673	negative regulation of kinase activity	38/1862	235/17151	0.00793272	0.232074	ENSMUSG00000060803/ENSMUSG00000046447/ENSMUSG00000021892/ENSMUSG00000023067/ENSMUSG00000002496/ENSMUSG00000035268/ENSMUSG00000057531/ENSMUSG00000001034/ENSMUSG00000022490/ENSMUSG00000028964/ENSMUSG00000003031/ENSMUSG00000061718/ENSMUSG00000049313/ENSMUSG00000029071/ENSMUSG00000057113/ENSMUSG00000005871/ENSMUSG00000015937/ENSMUSG00000027803/ENSMUSG00000042846/ENSMUSG00000048878/ENSMUSG00000057672/…	Gstp1/Camk2n1/Sh3bp5/Cdkn1a/Tsc2/Pkig/Dtnbp1/Mapk7/Ppp1r1a/Park7/Cdkn1b/Ppp1r1b/Sorl1/Dvl1/Npm1/Apc/Macroh2a1/Wwtr1/Lrrtm3/Hexim1/Pkn1/Ilk/Rubcn/Lrtm1/Uchl1/Inppl1/Prkrip1/Spry2/Spry4/Adar/Zgpat/Dusp4/Rtraf/Ptpn5/Gadd45a/Thy1/Hipk3/Akt1s1	38	18	ENSMUSG00000002496/ENSMUSG00000001034/ENSMUSG00000049313/ENSMUSG00000029071/ENSMUSG00000005871/ENSMUSG00000027803/ENSMUSG00000042846/ENSMUSG00000057672/ENSMUSG00000030890/ENSMUSG00000035629/ENSMUSG00000032737/ENSMUSG00000022114/ENSMUSG00000024427/ENSMUSG00000027951/ENSMUSG00000027582/ENSMUSG00000031530/ENSMUSG00000030854/ENSMUSG00000027177	20	ENSMUSG00000060803/ENSMUSG00000046447/ENSMUSG00000021892/ENSMUSG00000023067/ENSMUSG00000035268/ENSMUSG00000057531/ENSMUSG00000022490/ENSMUSG00000028964/ENSMUSG00000003031/ENSMUSG00000061718/ENSMUSG00000057113/ENSMUSG00000015937/ENSMUSG00000048878/ENSMUSG00000045776/ENSMUSG00000029223/ENSMUSG00000039737/ENSMUSG00000021807/ENSMUSG00000036390/ENSMUSG00000032011/ENSMUSG00000011096
GO:0070507	regulation of microtubule cytoskeleton organization	31/1862	183/17151	0.00804928	0.234238	ENSMUSG00000062591/ENSMUSG00000025889/ENSMUSG00000022044/ENSMUSG00000009376/ENSMUSG00000041936/ENSMUSG00000030744/ENSMUSG00000027581/ENSMUSG00000024944/ENSMUSG00000023249/ENSMUSG00000038467/ENSMUSG00000003031/ENSMUSG00000013921/ENSMUSG00000032855/ENSMUSG00000027469/ENSMUSG00000028745/ENSMUSG00000057113/ENSMUSG00000030357/ENSMUSG00000005871/ENSMUSG00000028419/ENSMUSG00000041570/ENSMUSG00000033392/…	Tubb4a/Snca/Stmn4/Met/Agrn/Rps3/Stmn3/Arl2/Parp3/Chmp4b/Cdkn1b/Clip3/Pkd1/Tpx2/Capzb/Npm1/Fkbp4/Apc/Chmp5/Camsap2/Clasp2/Ranbp1/Atat1/Arhgef2/Atf5/Nav3/Togaram1/Cltc/Tbcd/Cep120/Ranbp2	31	18	ENSMUSG00000009376/ENSMUSG00000041936/ENSMUSG00000023249/ENSMUSG00000013921/ENSMUSG00000032855/ENSMUSG00000027469/ENSMUSG00000005871/ENSMUSG00000041570/ENSMUSG00000033392/ENSMUSG00000024426/ENSMUSG00000028059/ENSMUSG00000038539/ENSMUSG00000020181/ENSMUSG00000035614/ENSMUSG00000047126/ENSMUSG00000039230/ENSMUSG00000048799/ENSMUSG00000003226	13	ENSMUSG00000062591/ENSMUSG00000025889/ENSMUSG00000022044/ENSMUSG00000030744/ENSMUSG00000027581/ENSMUSG00000024944/ENSMUSG00000038467/ENSMUSG00000003031/ENSMUSG00000028745/ENSMUSG00000057113/ENSMUSG00000030357/ENSMUSG00000028419/ENSMUSG00000005732
GO:0009165	nucleotide biosynthetic process	44/1862	281/17151	0.00810753	0.234692	ENSMUSG00000003072/ENSMUSG00000033307/ENSMUSG00000026817/ENSMUSG00000062683/ENSMUSG00000018770/ENSMUSG00000030647/ENSMUSG00000020444/ENSMUSG00000020654/ENSMUSG00000017390/ENSMUSG00000009995/ENSMUSG00000024782/ENSMUSG00000028785/ENSMUSG00000050856/ENSMUSG00000061518/ENSMUSG00000004267/ENSMUSG00000020108/ENSMUSG00000028719/ENSMUSG00000000295/ENSMUSG00000041380/ENSMUSG00000021109/ENSMUSG00000034353/…	Atp5d/Mif/Ak1/Atp5g2/Atp5g3/Ndufc2/Guk1/Adcy3/Aldoc/Tafazzin/Ak3/Hpca/Atp5k/Cox5b/Eno2/Ddit4/Cmpk1/Hddc2/Htr2c/Hif1a/Ramp1/Tpi1/Ogt/Atp5e/Ampd2/Atp5j/Uqcc3/Surf1/Rrm1/Atp5g1/Ampd3/Gpha2/Cyc1/Rrm2/Atp5h/Atp5pb/Htr2b/Pank3/Slc25a13/Atp5j2/Gapdh/Rundc3a/Atp6v0a2/Naprt	44	16	ENSMUSG00000020654/ENSMUSG00000017390/ENSMUSG00000009995/ENSMUSG00000024782/ENSMUSG00000041380/ENSMUSG00000021109/ENSMUSG00000034160/ENSMUSG00000027889/ENSMUSG00000030978/ENSMUSG00000005686/ENSMUSG00000020649/ENSMUSG00000018846/ENSMUSG00000015112/ENSMUSG00000057666/ENSMUSG00000038023/ENSMUSG00000022574	28	ENSMUSG00000003072/ENSMUSG00000033307/ENSMUSG00000026817/ENSMUSG00000062683/ENSMUSG00000018770/ENSMUSG00000030647/ENSMUSG00000020444/ENSMUSG00000028785/ENSMUSG00000050856/ENSMUSG00000061518/ENSMUSG00000004267/ENSMUSG00000020108/ENSMUSG00000028719/ENSMUSG00000000295/ENSMUSG00000034353/ENSMUSG00000023456/ENSMUSG00000016252/ENSMUSG00000022890/ENSMUSG00000071654/ENSMUSG00000015790/ENSMUSG00000006057/…
GO:0070167	regulation of biomineral tissue development	15/1862	71/17151	0.00835163	0.240492	ENSMUSG00000050953/ENSMUSG00000054252/ENSMUSG00000045092/ENSMUSG00000041415/ENSMUSG00000021359/ENSMUSG00000021109/ENSMUSG00000000182/ENSMUSG00000031342/ENSMUSG00000024940/ENSMUSG00000024598/ENSMUSG00000034663/ENSMUSG00000017119/ENSMUSG00000052430/ENSMUSG00000035692/ENSMUSG00000056050	Gja1/Fgfr3/S1pr1/Dicer1/Tfap2a/Hif1a/Fgf23/Gpm6b/Ltbp3/Fbn2/Bmp2k/Nbr1/Bmpr1b/Isg15/Mia3	15	12	ENSMUSG00000050953/ENSMUSG00000054252/ENSMUSG00000045092/ENSMUSG00000041415/ENSMUSG00000021109/ENSMUSG00000031342/ENSMUSG00000024940/ENSMUSG00000034663/ENSMUSG00000017119/ENSMUSG00000052430/ENSMUSG00000035692/ENSMUSG00000056050	3	ENSMUSG00000021359/ENSMUSG00000000182/ENSMUSG00000024598
GO:0021987	cerebral cortex development	20/1862	105/17151	0.00864106	0.24753	ENSMUSG00000026959/ENSMUSG00000031785/ENSMUSG00000020122/ENSMUSG00000063450/ENSMUSG00000025128/ENSMUSG00000041415/ENSMUSG00000001761/ENSMUSG00000003873/ENSMUSG00000021109/ENSMUSG00000042453/ENSMUSG00000031565/ENSMUSG00000033726/ENSMUSG00000028883/ENSMUSG00000020950/ENSMUSG00000020458/ENSMUSG00000055254/ENSMUSG00000041498/ENSMUSG00000048799/ENSMUSG00000035277/ENSMUSG00000006464	Grin1/Adgrg1/Egfr/Syne2/Bhlhe22/Dicer1/Smo/Bax/Hif1a/Reln/Fgfr1/Emx1/Sema3a/Foxg1/Rtn4/Ntrk2/Kif14/Cep120/Arx/Bbs1	20	15	ENSMUSG00000026959/ENSMUSG00000031785/ENSMUSG00000020122/ENSMUSG00000063450/ENSMUSG00000041415/ENSMUSG00000001761/ENSMUSG00000021109/ENSMUSG00000042453/ENSMUSG00000031565/ENSMUSG00000028883/ENSMUSG00000020458/ENSMUSG00000055254/ENSMUSG00000041498/ENSMUSG00000048799/ENSMUSG00000006464	5	ENSMUSG00000025128/ENSMUSG00000003873/ENSMUSG00000033726/ENSMUSG00000020950/ENSMUSG00000035277
GO:0021872	forebrain generation of neurons	16/1862	78/17151	0.00879775	0.248779	ENSMUSG00000031398/ENSMUSG00000019505/ENSMUSG00000028078/ENSMUSG00000041415/ENSMUSG00000044894/ENSMUSG00000024565/ENSMUSG00000021359/ENSMUSG00000018012/ENSMUSG00000048001/ENSMUSG00000022528/ENSMUSG00000031565/ENSMUSG00000048251/ENSMUSG00000038539/ENSMUSG00000028883/ENSMUSG00000020950/ENSMUSG00000035277	Plxna3/Ubb/Dclk2/Dicer1/Uqcrq/Sall3/Tfap2a/Rac3/Hes5/Hes1/Fgfr1/Bcl11b/Atf5/Sema3a/Foxg1/Arx	16	8	ENSMUSG00000031398/ENSMUSG00000028078/ENSMUSG00000041415/ENSMUSG00000024565/ENSMUSG00000048001/ENSMUSG00000031565/ENSMUSG00000038539/ENSMUSG00000028883	8	ENSMUSG00000019505/ENSMUSG00000044894/ENSMUSG00000021359/ENSMUSG00000018012/ENSMUSG00000022528/ENSMUSG00000048251/ENSMUSG00000020950/ENSMUSG00000035277
GO:0010665	regulation of cardiac muscle cell apoptotic process	11/1862	46/17151	0.00883179	0.248779	ENSMUSG00000078812/ENSMUSG00000054021/ENSMUSG00000053819/ENSMUSG00000031633/ENSMUSG00000057113/ENSMUSG00000062078/ENSMUSG00000041354/ENSMUSG00000022556/ENSMUSG00000030890/ENSMUSG00000036854/ENSMUSG00000024789	Eif5a/Sirt5/Camk2d/Slc25a4/Npm1/Qki/Rgl2/Hsf1/Ilk/Hspb6/Jak2	11	7	ENSMUSG00000053819/ENSMUSG00000062078/ENSMUSG00000041354/ENSMUSG00000022556/ENSMUSG00000030890/ENSMUSG00000036854/ENSMUSG00000024789	4	ENSMUSG00000078812/ENSMUSG00000054021/ENSMUSG00000031633/ENSMUSG00000057113
GO:0031397	negative regulation of protein ubiquitination	14/1862	65/17151	0.0089458	0.248779	ENSMUSG00000071415/ENSMUSG00000030744/ENSMUSG00000059291/ENSMUSG00000028964/ENSMUSG00000061477/ENSMUSG00000034160/ENSMUSG00000028643/ENSMUSG00000032350/ENSMUSG00000071655/ENSMUSG00000115987/ENSMUSG00000035692/ENSMUSG00000028991/ENSMUSG00000076431/ENSMUSG00000078816	Rpl23/Rps3/Rpl11/Park7/Rps7/Ogt/Svbp/Gclc/Ubxn1/Vps28/Isg15/Mtor/Sox4/Prkcg	14	5	ENSMUSG00000034160/ENSMUSG00000032350/ENSMUSG00000035692/ENSMUSG00000028991/ENSMUSG00000078816	9	ENSMUSG00000071415/ENSMUSG00000030744/ENSMUSG00000059291/ENSMUSG00000028964/ENSMUSG00000061477/ENSMUSG00000028643/ENSMUSG00000071655/ENSMUSG00000115987/ENSMUSG00000076431
GO:0045047	protein targeting to ER	7/1862	23/17151	0.00898106	0.248779	ENSMUSG00000053317/ENSMUSG00000022474/ENSMUSG00000009549/ENSMUSG00000038467/ENSMUSG00000048355/ENSMUSG00000030082/ENSMUSG00000014504	Sec61b/Pmm1/Srp14/Chmp4b/Arxes1/Sec61a1/Srp19	7	1	ENSMUSG00000030082	6	ENSMUSG00000053317/ENSMUSG00000022474/ENSMUSG00000009549/ENSMUSG00000038467/ENSMUSG00000048355/ENSMUSG00000014504
GO:1901798	positive regulation of signal transduction by p53 class mediator	7/1862	23/17151	0.00898106	0.248779	ENSMUSG00000071415/ENSMUSG00000019505/ENSMUSG00000059291/ENSMUSG00000061477/ENSMUSG00000024521/ENSMUSG00000048878/ENSMUSG00000060938	Rpl23/Ubb/Rpl11/Rps7/Pmaip1/Hexim1/Rpl26	7	0		7	ENSMUSG00000071415/ENSMUSG00000019505/ENSMUSG00000059291/ENSMUSG00000061477/ENSMUSG00000024521/ENSMUSG00000048878/ENSMUSG00000060938
GO:0030007	cellular potassium ion homeostasis	5/1862	13/17151	0.00913698	0.248779	ENSMUSG00000007097/ENSMUSG00000053819/ENSMUSG00000041329/ENSMUSG00000063142/ENSMUSG00000033161	Atp1a2/Camk2d/Atp1b2/Kcnma1/Atp1a1	5	5	ENSMUSG00000007097/ENSMUSG00000053819/ENSMUSG00000041329/ENSMUSG00000063142/ENSMUSG00000033161	0
GO:0051764	actin crosslink formation	5/1862	13/17151	0.00913698	0.248779	ENSMUSG00000031328/ENSMUSG00000015143/ENSMUSG00000024501/ENSMUSG00000069662/ENSMUSG00000016382	Flna/Actn1/Dpysl3/Marcks/Pls3	5	4	ENSMUSG00000031328/ENSMUSG00000015143/ENSMUSG00000024501/ENSMUSG00000016382	1	ENSMUSG00000069662
GO:0090110	cargo loading into COPII-coated vesicle	5/1862	13/17151	0.00913698	0.248779	ENSMUSG00000039367/ENSMUSG00000001052/ENSMUSG00000056050/ENSMUSG00000030298/ENSMUSG00000051984	Sec24c/Sec24b/Mia3/Sec13/Sec31b	5	3	ENSMUSG00000039367/ENSMUSG00000001052/ENSMUSG00000056050	2	ENSMUSG00000030298/ENSMUSG00000051984
GO:1902285	semaphorin-plexin signaling pathway involved in neuron projection guidance	5/1862	13/17151	0.00913698	0.248779	ENSMUSG00000031398/ENSMUSG00000030123/ENSMUSG00000053646/ENSMUSG00000036606/ENSMUSG00000028883	Plxna3/Plxnd1/Plxnb1/Plxnb2/Sema3a	5	5	ENSMUSG00000031398/ENSMUSG00000030123/ENSMUSG00000053646/ENSMUSG00000036606/ENSMUSG00000028883	0
GO:2000650	negative regulation of sodium ion transmembrane transporter activity	5/1862	13/17151	0.00913698	0.248779	ENSMUSG00000007097/ENSMUSG00000041936/ENSMUSG00000053819/ENSMUSG00000032333/ENSMUSG00000020733	Atp1a2/Agrn/Camk2d/Stoml1/Slc9a3r1	5	4	ENSMUSG00000007097/ENSMUSG00000041936/ENSMUSG00000053819/ENSMUSG00000020733	1	ENSMUSG00000032333
GO:0035459	cargo loading into vesicle	6/1862	18/17151	0.00952126	0.255448	ENSMUSG00000039367/ENSMUSG00000021375/ENSMUSG00000001052/ENSMUSG00000056050/ENSMUSG00000030298/ENSMUSG00000051984	Sec24c/Kif13a/Sec24b/Mia3/Sec13/Sec31b	6	4	ENSMUSG00000039367/ENSMUSG00000021375/ENSMUSG00000001052/ENSMUSG00000056050	2	ENSMUSG00000030298/ENSMUSG00000051984
GO:0048268	clathrin coat assembly	6/1862	18/17151	0.00952126	0.255448	ENSMUSG00000025468/ENSMUSG00000047547/ENSMUSG00000029126/ENSMUSG00000020297/ENSMUSG00000047126/ENSMUSG00000039959	Caly/Cltb/Nsg1/Nsg2/Cltc/Hip1	6	2	ENSMUSG00000047126/ENSMUSG00000039959	4	ENSMUSG00000025468/ENSMUSG00000047547/ENSMUSG00000029126/ENSMUSG00000020297
GO:0051654	establishment of mitochondrion localization	6/1862	18/17151	0.00952126	0.255448	ENSMUSG00000026028/ENSMUSG00000019505/ENSMUSG00000021109/ENSMUSG00000029223/ENSMUSG00000020527/ENSMUSG00000063077	Trak2/Ubb/Hif1a/Uchl1/Myo19/Kif1b	6	4	ENSMUSG00000026028/ENSMUSG00000021109/ENSMUSG00000020527/ENSMUSG00000063077	2	ENSMUSG00000019505/ENSMUSG00000029223
GO:0006536	glutamate metabolic process	8/1862	29/17151	0.0101029	0.269737	ENSMUSG00000005360/ENSMUSG00000025911/ENSMUSG00000026473/ENSMUSG00000005871/ENSMUSG00000021794/ENSMUSG00000032350/ENSMUSG00000009566/ENSMUSG00000035936	Slc1a3/Adhfe1/Glul/Apc/Glud1/Gclc/Fpgs/Aldh5a1	8	8	ENSMUSG00000005360/ENSMUSG00000025911/ENSMUSG00000026473/ENSMUSG00000005871/ENSMUSG00000021794/ENSMUSG00000032350/ENSMUSG00000009566/ENSMUSG00000035936	0
GO:0061005	cell differentiation involved in kidney development	11/1862	47/17151	0.0104267	0.275003	ENSMUSG00000026923/ENSMUSG00000001761/ENSMUSG00000027803/ENSMUSG00000027889/ENSMUSG00000032220/ENSMUSG00000052911/ENSMUSG00000021466/ENSMUSG00000030223/ENSMUSG00000022528/ENSMUSG00000051159/ENSMUSG00000045763	Notch1/Smo/Wwtr1/Ampd2/Myo1e/Lamb2/Ptch1/Ptpro/Hes1/Cited1/Basp1	11	8	ENSMUSG00000026923/ENSMUSG00000001761/ENSMUSG00000027803/ENSMUSG00000027889/ENSMUSG00000032220/ENSMUSG00000052911/ENSMUSG00000021466/ENSMUSG00000030223	3	ENSMUSG00000022528/ENSMUSG00000051159/ENSMUSG00000045763
GO:1902041	regulation of extrinsic apoptotic signaling pathway via death domain receptors	11/1862	47/17151	0.0104267	0.275003	ENSMUSG00000005413/ENSMUSG00000028964/ENSMUSG00000000441/ENSMUSG00000020044/ENSMUSG00000037405/ENSMUSG00000032463/ENSMUSG00000023011/ENSMUSG00000030805/ENSMUSG00000052430/ENSMUSG00000038679/ENSMUSG00000040152	Hmox1/Park7/Raf1/Timp3/Icam1/Faim/Faim2/Stx4a/Bmpr1b/Trps1/Thbs1	11	5	ENSMUSG00000000441/ENSMUSG00000020044/ENSMUSG00000052430/ENSMUSG00000038679/ENSMUSG00000040152	6	ENSMUSG00000005413/ENSMUSG00000028964/ENSMUSG00000037405/ENSMUSG00000032463/ENSMUSG00000023011/ENSMUSG00000030805
GO:0006457	protein folding	30/1862	179/17151	0.0104629	0.275003	ENSMUSG00000006412/ENSMUSG00000056629/ENSMUSG00000001289/ENSMUSG00000024346/ENSMUSG00000019428/ENSMUSG00000042043/ENSMUSG00000024847/ENSMUSG00000024309/ENSMUSG00000073676/ENSMUSG00000032966/ENSMUSG00000030417/ENSMUSG00000028851/ENSMUSG00000029616/ENSMUSG00000030357/ENSMUSG00000036052/ENSMUSG00000032383/ENSMUSG00000028651/ENSMUSG00000025413/ENSMUSG00000028416/ENSMUSG00000024966/ENSMUSG00000047260/…	Pfdn2/Fkbp2/Pfdn5/Pfdn1/Fkbp8/Tbca/Aip/Pfdn6/Hspe1/Fkbp1a/Pdcd5/Nudc/Erp29/Fkbp4/Dnajb5/Ppib/Ppie/Ttc4/Bag1/Stip1/Emc6/Grpel1/Hspb6/Tbce/Cryab/Tbcd/Emc1/Cct7/Sgtb/Ranbp2	30	7	ENSMUSG00000025413/ENSMUSG00000036854/ENSMUSG00000039233/ENSMUSG00000039230/ENSMUSG00000078517/ENSMUSG00000042743/ENSMUSG00000003226	23	ENSMUSG00000006412/ENSMUSG00000056629/ENSMUSG00000001289/ENSMUSG00000024346/ENSMUSG00000019428/ENSMUSG00000042043/ENSMUSG00000024847/ENSMUSG00000024309/ENSMUSG00000073676/ENSMUSG00000032966/ENSMUSG00000030417/ENSMUSG00000028851/ENSMUSG00000029616/ENSMUSG00000030357/ENSMUSG00000036052/ENSMUSG00000032383/ENSMUSG00000028651/ENSMUSG00000028416/ENSMUSG00000024966/ENSMUSG00000047260/ENSMUSG00000029198/…
GO:0007212	dopamine receptor signaling pathway	9/1862	35/17151	0.0105914	0.275003	ENSMUSG00000025468/ENSMUSG00000035397/ENSMUSG00000031328/ENSMUSG00000057531/ENSMUSG00000029126/ENSMUSG00000020297/ENSMUSG00000031696/ENSMUSG00000020733/ENSMUSG00000031748	Caly/Klf16/Flna/Dtnbp1/Nsg1/Nsg2/Vps35/Slc9a3r1/Gnao1	9	4	ENSMUSG00000031328/ENSMUSG00000031696/ENSMUSG00000020733/ENSMUSG00000031748	5	ENSMUSG00000025468/ENSMUSG00000035397/ENSMUSG00000057531/ENSMUSG00000029126/ENSMUSG00000020297
GO:0071526	semaphorin-plexin signaling pathway	9/1862	35/17151	0.0105914	0.275003	ENSMUSG00000031398/ENSMUSG00000030123/ENSMUSG00000009376/ENSMUSG00000031328/ENSMUSG00000053646/ENSMUSG00000036606/ENSMUSG00000057969/ENSMUSG00000019647/ENSMUSG00000028883	Plxna3/Plxnd1/Met/Flna/Plxnb1/Plxnb2/Sema3b/Sema6a/Sema3a	9	8	ENSMUSG00000031398/ENSMUSG00000030123/ENSMUSG00000009376/ENSMUSG00000031328/ENSMUSG00000053646/ENSMUSG00000036606/ENSMUSG00000019647/ENSMUSG00000028883	1	ENSMUSG00000057969
GO:0043280	positive regulation of cysteine-type endopeptidase activity involved in apoptotic process	20/1862	107/17151	0.0106285	0.275003	ENSMUSG00000032532/ENSMUSG00000025889/ENSMUSG00000002083/ENSMUSG00000030744/ENSMUSG00000030417/ENSMUSG00000024012/ENSMUSG00000003955/ENSMUSG00000024521/ENSMUSG00000002015/ENSMUSG00000036199/ENSMUSG00000003873/ENSMUSG00000024959/ENSMUSG00000022556/ENSMUSG00000019054/ENSMUSG00000023030/ENSMUSG00000024789/ENSMUSG00000033538/ENSMUSG00000063694/ENSMUSG00000039959/ENSMUSG00000036781	Cck/Snca/Bbc3/Rps3/Pdcd5/Mtch1/Fam162a/Pmaip1/Bcap31/Ndufa13/Bax/Bad/Hsf1/Fis1/Slc11a2/Jak2/Casp4/Cycs/Hip1/Rps27l	20	4	ENSMUSG00000022556/ENSMUSG00000023030/ENSMUSG00000024789/ENSMUSG00000039959	16	ENSMUSG00000032532/ENSMUSG00000025889/ENSMUSG00000002083/ENSMUSG00000030744/ENSMUSG00000030417/ENSMUSG00000024012/ENSMUSG00000003955/ENSMUSG00000024521/ENSMUSG00000002015/ENSMUSG00000036199/ENSMUSG00000003873/ENSMUSG00000024959/ENSMUSG00000019054/ENSMUSG00000033538/ENSMUSG00000063694/ENSMUSG00000036781
GO:0014009	glial cell proliferation	10/1862	41/17151	0.0106501	0.275003	ENSMUSG00000026923/ENSMUSG00000041415/ENSMUSG00000009248/ENSMUSG00000033006/ENSMUSG00000063632/ENSMUSG00000013089/ENSMUSG00000022528/ENSMUSG00000028991/ENSMUSG00000076431/ENSMUSG00000015714	Notch1/Dicer1/Ascl2/Sox10/Sox11/Etv5/Hes1/Mtor/Sox4/Cers2	10	7	ENSMUSG00000026923/ENSMUSG00000041415/ENSMUSG00000009248/ENSMUSG00000033006/ENSMUSG00000013089/ENSMUSG00000028991/ENSMUSG00000015714	3	ENSMUSG00000063632/ENSMUSG00000022528/ENSMUSG00000076431
GO:0007411	axon guidance	33/1862	202/17151	0.0109621	0.280635	ENSMUSG00000062380/ENSMUSG00000045136/ENSMUSG00000031398/ENSMUSG00000030123/ENSMUSG00000041936/ENSMUSG00000056486/ENSMUSG00000053646/ENSMUSG00000028039/ENSMUSG00000038970/ENSMUSG00000001761/ENSMUSG00000029071/ENSMUSG00000036606/ENSMUSG00000061165/ENSMUSG00000022687/ENSMUSG00000020598/ENSMUSG00000052911/ENSMUSG00000003934/ENSMUSG00000057969/ENSMUSG00000019647/ENSMUSG00000042453/ENSMUSG00000021466/…	Tubb3/Tubb2b/Plxna3/Plxnd1/Agrn/Chn1/Plxnb1/Efna3/Lmtk2/Smo/Dvl1/Plxnb2/Olfr160/Boc/Nrcam/Lamb2/Efnb3/Sema3b/Sema6a/Reln/Ptch1/Arhgap35/Ptpro/Bcl11b/Sema3a/Gap43/Cyfip2/Bmpr1b/Foxg1/Slit3/Arx/Foxd1/Cxcl12	33	21	ENSMUSG00000031398/ENSMUSG00000030123/ENSMUSG00000041936/ENSMUSG00000056486/ENSMUSG00000053646/ENSMUSG00000038970/ENSMUSG00000001761/ENSMUSG00000029071/ENSMUSG00000036606/ENSMUSG00000022687/ENSMUSG00000020598/ENSMUSG00000052911/ENSMUSG00000019647/ENSMUSG00000042453/ENSMUSG00000021466/ENSMUSG00000058230/ENSMUSG00000030223/ENSMUSG00000028883/ENSMUSG00000020340/ENSMUSG00000052430/ENSMUSG00000056427	12	ENSMUSG00000062380/ENSMUSG00000045136/ENSMUSG00000028039/ENSMUSG00000061165/ENSMUSG00000003934/ENSMUSG00000057969/ENSMUSG00000048251/ENSMUSG00000047261/ENSMUSG00000020950/ENSMUSG00000035277/ENSMUSG00000078302/ENSMUSG00000061353
GO:0090559	regulation of membrane permeability	13/1862	60/17151	0.0109703	0.280635	ENSMUSG00000002083/ENSMUSG00000057506/ENSMUSG00000031633/ENSMUSG00000024521/ENSMUSG00000054428/ENSMUSG00000002661/ENSMUSG00000003873/ENSMUSG00000024959/ENSMUSG00000031760/ENSMUSG00000016319/ENSMUSG00000024812/ENSMUSG00000028991/ENSMUSG00000064326	Bbc3/Bloc1s2/Slc25a4/Pmaip1/Atpif1/Alkbh7/Bax/Bad/Mt3/Slc25a5/Tjp2/Mtor/Siva1	13	2	ENSMUSG00000024812/ENSMUSG00000028991	11	ENSMUSG00000002083/ENSMUSG00000057506/ENSMUSG00000031633/ENSMUSG00000024521/ENSMUSG00000054428/ENSMUSG00000002661/ENSMUSG00000003873/ENSMUSG00000024959/ENSMUSG00000031760/ENSMUSG00000016319/ENSMUSG00000064326
GO:0072332	intrinsic apoptotic signaling pathway by p53 class mediator	16/1862	80/17151	0.0112182	0.284782	ENSMUSG00000033307/ENSMUSG00000002083/ENSMUSG00000020267/ENSMUSG00000023067/ENSMUSG00000019505/ENSMUSG00000059291/ENSMUSG00000061477/ENSMUSG00000024521/ENSMUSG00000020108/ENSMUSG00000003873/ENSMUSG00000040463/ENSMUSG00000041801/ENSMUSG00000060938/ENSMUSG00000027246/ENSMUSG00000036781/ENSMUSG00000026510	Mif/Bbc3/Hint1/Cdkn1a/Ubb/Rpl11/Rps7/Pmaip1/Ddit4/Bax/Mybbp1a/Phlda3/Rpl26/Ell3/Rps27l/Trp53bp2	16	2	ENSMUSG00000040463/ENSMUSG00000026510	14	ENSMUSG00000033307/ENSMUSG00000002083/ENSMUSG00000020267/ENSMUSG00000023067/ENSMUSG00000019505/ENSMUSG00000059291/ENSMUSG00000061477/ENSMUSG00000024521/ENSMUSG00000020108/ENSMUSG00000003873/ENSMUSG00000041801/ENSMUSG00000060938/ENSMUSG00000027246/ENSMUSG00000036781
GO:0021537	telencephalon development	36/1862	225/17151	0.0112359	0.284782	ENSMUSG00000004892/ENSMUSG00000024346/ENSMUSG00000031398/ENSMUSG00000005089/ENSMUSG00000026959/ENSMUSG00000031785/ENSMUSG00000020122/ENSMUSG00000063450/ENSMUSG00000028078/ENSMUSG00000025128/ENSMUSG00000041415/ENSMUSG00000044894/ENSMUSG00000024565/ENSMUSG00000001761/ENSMUSG00000003873/ENSMUSG00000021109/ENSMUSG00000041235/ENSMUSG00000048001/ENSMUSG00000042453/ENSMUSG00000024426/ENSMUSG00000022528/…	Bcan/Pfdn1/Plxna3/Slc1a2/Grin1/Adgrg1/Egfr/Syne2/Dclk2/Bhlhe22/Dicer1/Uqcrq/Sall3/Smo/Bax/Hif1a/Chd7/Hes5/Reln/Atat1/Hes1/Fgfr1/Bcl11b/Dpcd/Emx1/Atf5/Sema3a/Nrg1/Foxg1/Rtn4/Ntrk2/Kif14/Cep120/Arx/Bbs1/Cxcl12	36	25	ENSMUSG00000004892/ENSMUSG00000031398/ENSMUSG00000005089/ENSMUSG00000026959/ENSMUSG00000031785/ENSMUSG00000020122/ENSMUSG00000063450/ENSMUSG00000028078/ENSMUSG00000041415/ENSMUSG00000024565/ENSMUSG00000001761/ENSMUSG00000021109/ENSMUSG00000041235/ENSMUSG00000048001/ENSMUSG00000042453/ENSMUSG00000024426/ENSMUSG00000031565/ENSMUSG00000038539/ENSMUSG00000028883/ENSMUSG00000062991/ENSMUSG00000020458/…	11	ENSMUSG00000024346/ENSMUSG00000025128/ENSMUSG00000044894/ENSMUSG00000003873/ENSMUSG00000022528/ENSMUSG00000048251/ENSMUSG00000041035/ENSMUSG00000033726/ENSMUSG00000020950/ENSMUSG00000035277/ENSMUSG00000061353
GO:0032469	endoplasmic reticulum calcium ion homeostasis	7/1862	24/17151	0.0115143	0.290398	ENSMUSG00000002083/ENSMUSG00000053819/ENSMUSG00000002015/ENSMUSG00000003873/ENSMUSG00000029467/ENSMUSG00000019054/ENSMUSG00000042682	Bbc3/Camk2d/Bcap31/Bax/Atp2a2/Fis1/Selenok	7	2	ENSMUSG00000053819/ENSMUSG00000029467	5	ENSMUSG00000002083/ENSMUSG00000002015/ENSMUSG00000003873/ENSMUSG00000019054/ENSMUSG00000042682
GO:1901293	nucleoside phosphate biosynthetic process	44/1862	287/17151	0.0116463	0.290398	ENSMUSG00000003072/ENSMUSG00000033307/ENSMUSG00000026817/ENSMUSG00000062683/ENSMUSG00000018770/ENSMUSG00000030647/ENSMUSG00000020444/ENSMUSG00000020654/ENSMUSG00000017390/ENSMUSG00000009995/ENSMUSG00000024782/ENSMUSG00000028785/ENSMUSG00000050856/ENSMUSG00000061518/ENSMUSG00000004267/ENSMUSG00000020108/ENSMUSG00000028719/ENSMUSG00000000295/ENSMUSG00000041380/ENSMUSG00000021109/ENSMUSG00000034353/…	Atp5d/Mif/Ak1/Atp5g2/Atp5g3/Ndufc2/Guk1/Adcy3/Aldoc/Tafazzin/Ak3/Hpca/Atp5k/Cox5b/Eno2/Ddit4/Cmpk1/Hddc2/Htr2c/Hif1a/Ramp1/Tpi1/Ogt/Atp5e/Ampd2/Atp5j/Uqcc3/Surf1/Rrm1/Atp5g1/Ampd3/Gpha2/Cyc1/Rrm2/Atp5h/Atp5pb/Htr2b/Pank3/Slc25a13/Atp5j2/Gapdh/Rundc3a/Atp6v0a2/Naprt	44	16	ENSMUSG00000020654/ENSMUSG00000017390/ENSMUSG00000009995/ENSMUSG00000024782/ENSMUSG00000041380/ENSMUSG00000021109/ENSMUSG00000034160/ENSMUSG00000027889/ENSMUSG00000030978/ENSMUSG00000005686/ENSMUSG00000020649/ENSMUSG00000018846/ENSMUSG00000015112/ENSMUSG00000057666/ENSMUSG00000038023/ENSMUSG00000022574	28	ENSMUSG00000003072/ENSMUSG00000033307/ENSMUSG00000026817/ENSMUSG00000062683/ENSMUSG00000018770/ENSMUSG00000030647/ENSMUSG00000020444/ENSMUSG00000028785/ENSMUSG00000050856/ENSMUSG00000061518/ENSMUSG00000004267/ENSMUSG00000020108/ENSMUSG00000028719/ENSMUSG00000000295/ENSMUSG00000034353/ENSMUSG00000023456/ENSMUSG00000016252/ENSMUSG00000022890/ENSMUSG00000071654/ENSMUSG00000015790/ENSMUSG00000006057/…
GO:0140053	mitochondrial gene expression	18/1862	94/17151	0.0116687	0.290398	ENSMUSG00000041881/ENSMUSG00000030611/ENSMUSG00000045948/ENSMUSG00000039640/ENSMUSG00000030335/ENSMUSG00000054312/ENSMUSG00000021967/ENSMUSG00000010406/ENSMUSG00000017188/ENSMUSG00000024208/ENSMUSG00000025486/ENSMUSG00000037772/ENSMUSG00000037531/ENSMUSG00000023967/ENSMUSG00000034211/ENSMUSG00000002767/ENSMUSG00000063787/ENSMUSG00000018446	Ndufa7/Mrps11/Mrps12/Mrpl12/Mrpl51/Mrps21/Mrpl57/Mrpl52/Coa3/Uqcc2/Sirt3/Mrpl23/Mrpl47/Mrps18a/Mrps17/Mrpl2/Chchd1/C1qbp	18	0		18	ENSMUSG00000041881/ENSMUSG00000030611/ENSMUSG00000045948/ENSMUSG00000039640/ENSMUSG00000030335/ENSMUSG00000054312/ENSMUSG00000021967/ENSMUSG00000010406/ENSMUSG00000017188/ENSMUSG00000024208/ENSMUSG00000025486/ENSMUSG00000037772/ENSMUSG00000037531/ENSMUSG00000023967/ENSMUSG00000034211/ENSMUSG00000002767/ENSMUSG00000063787/ENSMUSG00000018446
GO:2000379	positive regulation of reactive oxygen species metabolic process	18/1862	94/17151	0.0116687	0.290398	ENSMUSG00000025889/ENSMUSG00000028194/ENSMUSG00000022982/ENSMUSG00000060803/ENSMUSG00000026959/ENSMUSG00000023067/ENSMUSG00000078812/ENSMUSG00000020122/ENSMUSG00000067847/ENSMUSG00000028964/ENSMUSG00000034160/ENSMUSG00000037405/ENSMUSG00000076441/ENSMUSG00000024789/ENSMUSG00000059923/ENSMUSG00000028991/ENSMUSG00000036390/ENSMUSG00000040152	Snca/Ddah1/Sod1/Gstp1/Grin1/Cdkn1a/Eif5a/Egfr/Romo1/Park7/Ogt/Icam1/Ass1/Jak2/Grb2/Mtor/Gadd45a/Thbs1	18	7	ENSMUSG00000028194/ENSMUSG00000026959/ENSMUSG00000020122/ENSMUSG00000034160/ENSMUSG00000024789/ENSMUSG00000028991/ENSMUSG00000040152	11	ENSMUSG00000025889/ENSMUSG00000022982/ENSMUSG00000060803/ENSMUSG00000023067/ENSMUSG00000078812/ENSMUSG00000067847/ENSMUSG00000028964/ENSMUSG00000037405/ENSMUSG00000076441/ENSMUSG00000059923/ENSMUSG00000036390
GO:0032271	regulation of protein polymerization	33/1862	203/17151	0.0117662	0.291505	ENSMUSG00000062591/ENSMUSG00000079523/ENSMUSG00000025889/ENSMUSG00000018293/ENSMUSG00000009376/ENSMUSG00000056201/ENSMUSG00000030744/ENSMUSG00000033940/ENSMUSG00000021754/ENSMUSG00000024944/ENSMUSG00000003031/ENSMUSG00000013921/ENSMUSG00000028745/ENSMUSG00000030357/ENSMUSG00000005871/ENSMUSG00000018012/ENSMUSG00000026782/ENSMUSG00000068566/ENSMUSG00000037405/ENSMUSG00000041570/ENSMUSG00000033392/…	Tubb4a/Tmsb10/Snca/Pfn1/Met/Cfl1/Rps3/Brk1/Map3k1/Arl2/Cdkn1b/Clip3/Capzb/Fkbp4/Apc/Rac3/Abi2/Myadm/Icam1/Camsap2/Clasp2/Arpc5l/Wasf1/Sptan1/Nav3/Fchsd2/Grb2/Togaram1/Tbcd/Tppp3/Mtor/Arfgef1/Actr3b	33	17	ENSMUSG00000009376/ENSMUSG00000021754/ENSMUSG00000013921/ENSMUSG00000005871/ENSMUSG00000026782/ENSMUSG00000068566/ENSMUSG00000041570/ENSMUSG00000033392/ENSMUSG00000019831/ENSMUSG00000057738/ENSMUSG00000020181/ENSMUSG00000030691/ENSMUSG00000035614/ENSMUSG00000039230/ENSMUSG00000028991/ENSMUSG00000067851/ENSMUSG00000056367	16	ENSMUSG00000062591/ENSMUSG00000079523/ENSMUSG00000025889/ENSMUSG00000018293/ENSMUSG00000056201/ENSMUSG00000030744/ENSMUSG00000033940/ENSMUSG00000024944/ENSMUSG00000003031/ENSMUSG00000028745/ENSMUSG00000030357/ENSMUSG00000018012/ENSMUSG00000037405/ENSMUSG00000026755/ENSMUSG00000059923/ENSMUSG00000014846
GO:0048483	autonomic nervous system development	10/1862	42/17151	0.0126521	0.300781	ENSMUSG00000031398/ENSMUSG00000022122/ENSMUSG00000039377/ENSMUSG00000021359/ENSMUSG00000033006/ENSMUSG00000063632/ENSMUSG00000021294/ENSMUSG00000022528/ENSMUSG00000028883/ENSMUSG00000076431	Plxna3/Ednrb/Hlx/Tfap2a/Sox10/Sox11/Kif26a/Hes1/Sema3a/Sox4	10	4	ENSMUSG00000031398/ENSMUSG00000022122/ENSMUSG00000033006/ENSMUSG00000028883	6	ENSMUSG00000039377/ENSMUSG00000021359/ENSMUSG00000063632/ENSMUSG00000021294/ENSMUSG00000022528/ENSMUSG00000076431
GO:0032288	myelin assembly	6/1862	19/17151	0.0126603	0.300781	ENSMUSG00000030400/ENSMUSG00000041415/ENSMUSG00000030342/ENSMUSG00000030890/ENSMUSG00000031985/ENSMUSG00000024044	Ercc2/Dicer1/Cd9/Ilk/Gnpat/Epb41l3	6	6	ENSMUSG00000030400/ENSMUSG00000041415/ENSMUSG00000030342/ENSMUSG00000030890/ENSMUSG00000031985/ENSMUSG00000024044	0
GO:0046688	response to copper ion	6/1862	19/17151	0.0126603	0.300781	ENSMUSG00000025889/ENSMUSG00000022982/ENSMUSG00000028964/ENSMUSG00000022556/ENSMUSG00000072941/ENSMUSG00000031760	Snca/Sod1/Park7/Hsf1/Sod3/Mt3	6	1	ENSMUSG00000022556	5	ENSMUSG00000025889/ENSMUSG00000022982/ENSMUSG00000028964/ENSMUSG00000072941/ENSMUSG00000031760
GO:2001224	positive regulation of neuron migration	6/1862	19/17151	0.0126603	0.300781	ENSMUSG00000068748/ENSMUSG00000031328/ENSMUSG00000019647/ENSMUSG00000042453/ENSMUSG00000028059/ENSMUSG00000028883	Ptprz1/Flna/Sema6a/Reln/Arhgef2/Sema3a	6	6	ENSMUSG00000068748/ENSMUSG00000031328/ENSMUSG00000019647/ENSMUSG00000042453/ENSMUSG00000028059/ENSMUSG00000028883	0
GO:0000462	maturation of SSU-rRNA from tricistronic rRNA transcript (SSU-rRNA, 5.8S rRNA, LSU-rRNA)	9/1862	36/17151	0.012794	0.300781	ENSMUSG00000030611/ENSMUSG00000047675/ENSMUSG00000037563/ENSMUSG00000032518/ENSMUSG00000050244/ENSMUSG00000004356/ENSMUSG00000070697/ENSMUSG00000039001/ENSMUSG00000040952	Mrps11/Rps8/Rps16/Rpsa/Heatr1/Utp20/Utp3/Rps21/Rps19	9	2	ENSMUSG00000050244/ENSMUSG00000004356	7	ENSMUSG00000030611/ENSMUSG00000047675/ENSMUSG00000037563/ENSMUSG00000032518/ENSMUSG00000070697/ENSMUSG00000039001/ENSMUSG00000040952
GO:0042398	cellular modified amino acid biosynthetic process	9/1862	36/17151	0.012794	0.300781	ENSMUSG00000031808/ENSMUSG00000028964/ENSMUSG00000054428/ENSMUSG00000024158/ENSMUSG00000032350/ENSMUSG00000074604/ENSMUSG00000020150/ENSMUSG00000009566/ENSMUSG00000038268	Slc27a1/Park7/Atpif1/Hagh/Gclc/Mgst2/Gamt/Fpgs/Ovca2	9	4	ENSMUSG00000031808/ENSMUSG00000032350/ENSMUSG00000009566/ENSMUSG00000038268	5	ENSMUSG00000028964/ENSMUSG00000054428/ENSMUSG00000024158/ENSMUSG00000074604/ENSMUSG00000020150
GO:0009263	deoxyribonucleotide biosynthetic process	5/1862	14/17151	0.0129609	0.300781	ENSMUSG00000020444/ENSMUSG00000028719/ENSMUSG00000000295/ENSMUSG00000030978/ENSMUSG00000020649	Guk1/Cmpk1/Hddc2/Rrm1/Rrm2	5	2	ENSMUSG00000030978/ENSMUSG00000020649	3	ENSMUSG00000020444/ENSMUSG00000028719/ENSMUSG00000000295
GO:0010801	negative regulation of peptidyl-threonine phosphorylation	5/1862	14/17151	0.0129609	0.300781	ENSMUSG00000009376/ENSMUSG00000004815/ENSMUSG00000020108/ENSMUSG00000034160/ENSMUSG00000022114	Met/Dgkq/Ddit4/Ogt/Spry2	5	4	ENSMUSG00000009376/ENSMUSG00000004815/ENSMUSG00000034160/ENSMUSG00000022114	1	ENSMUSG00000020108
GO:0042416	dopamine biosynthetic process	5/1862	14/17151	0.0129609	0.300781	ENSMUSG00000025889/ENSMUSG00000024140/ENSMUSG00000028964/ENSMUSG00000031696/ENSMUSG00000039904	Snca/Epas1/Park7/Vps35/Gpr37	5	3	ENSMUSG00000024140/ENSMUSG00000031696/ENSMUSG00000039904	2	ENSMUSG00000025889/ENSMUSG00000028964
GO:0043649	dicarboxylic acid catabolic process	5/1862	14/17151	0.0129609	0.300781	ENSMUSG00000025911/ENSMUSG00000021794/ENSMUSG00000020256/ENSMUSG00000030088/ENSMUSG00000035936	Adhfe1/Glud1/Aldh1l2/Aldh1l1/Aldh5a1	5	5	ENSMUSG00000025911/ENSMUSG00000021794/ENSMUSG00000020256/ENSMUSG00000030088/ENSMUSG00000035936	0
GO:0061318	renal filtration cell differentiation	5/1862	14/17151	0.0129609	0.300781	ENSMUSG00000027889/ENSMUSG00000032220/ENSMUSG00000052911/ENSMUSG00000030223/ENSMUSG00000045763	Ampd2/Myo1e/Lamb2/Ptpro/Basp1	5	4	ENSMUSG00000027889/ENSMUSG00000032220/ENSMUSG00000052911/ENSMUSG00000030223	1	ENSMUSG00000045763
GO:0071071	regulation of phospholipid biosynthetic process	5/1862	14/17151	0.0129609	0.300781	ENSMUSG00000028773/ENSMUSG00000031808/ENSMUSG00000041380/ENSMUSG00000021608/ENSMUSG00000026228	Fabp3/Slc27a1/Htr2c/Lpcat1/Htr2b	5	3	ENSMUSG00000031808/ENSMUSG00000041380/ENSMUSG00000021608	2	ENSMUSG00000028773/ENSMUSG00000026228
GO:0072112	glomerular visceral epithelial cell differentiation	5/1862	14/17151	0.0129609	0.300781	ENSMUSG00000027889/ENSMUSG00000032220/ENSMUSG00000052911/ENSMUSG00000030223/ENSMUSG00000045763	Ampd2/Myo1e/Lamb2/Ptpro/Basp1	5	4	ENSMUSG00000027889/ENSMUSG00000032220/ENSMUSG00000052911/ENSMUSG00000030223	1	ENSMUSG00000045763
GO:0072311	glomerular epithelial cell differentiation	5/1862	14/17151	0.0129609	0.300781	ENSMUSG00000027889/ENSMUSG00000032220/ENSMUSG00000052911/ENSMUSG00000030223/ENSMUSG00000045763	Ampd2/Myo1e/Lamb2/Ptpro/Basp1	5	4	ENSMUSG00000027889/ENSMUSG00000032220/ENSMUSG00000052911/ENSMUSG00000030223	1	ENSMUSG00000045763
GO:1902306	negative regulation of sodium ion transmembrane transport	5/1862	14/17151	0.0129609	0.300781	ENSMUSG00000007097/ENSMUSG00000041936/ENSMUSG00000053819/ENSMUSG00000032333/ENSMUSG00000020733	Atp1a2/Agrn/Camk2d/Stoml1/Slc9a3r1	5	4	ENSMUSG00000007097/ENSMUSG00000041936/ENSMUSG00000053819/ENSMUSG00000020733	1	ENSMUSG00000032333
GO:0071824	protein-DNA complex subunit organization	32/1862	197/17151	0.0131005	0.302742	ENSMUSG00000044627/ENSMUSG00000071415/ENSMUSG00000056895/ENSMUSG00000018102/ENSMUSG00000026238/ENSMUSG00000052565/ENSMUSG00000059518/ENSMUSG00000044783/ENSMUSG00000018509/ENSMUSG00000008958/ENSMUSG00000078851/ENSMUSG00000016559/ENSMUSG00000002319/ENSMUSG00000005982/ENSMUSG00000060981/ENSMUSG00000057113/ENSMUSG00000015937/ENSMUSG00000036181/ENSMUSG00000096210/ENSMUSG00000073705/ENSMUSG00000034345/…	Swi5/Rpl23/H2bu2/H2bc4/Ptma/H1f3/Znhit1/Hjurp/Cenpv/Vps72/H2aw/H3f3b/Ipo4/Naa60/H4c8/Npm1/Macroh2a1/H1f2/H1f0/Cenps/Gtf2h5/Psmc3/Mcm2/H3f3a/Cand1/Gtf2a2/Tnp2/H4c9/Macroh2a2/H3f3c/Smarcd1/Smarcd2	32	6	ENSMUSG00000044783/ENSMUSG00000002319/ENSMUSG00000005982/ENSMUSG00000002870/ENSMUSG00000020114/ENSMUSG00000023018	26	ENSMUSG00000044627/ENSMUSG00000071415/ENSMUSG00000056895/ENSMUSG00000018102/ENSMUSG00000026238/ENSMUSG00000052565/ENSMUSG00000059518/ENSMUSG00000018509/ENSMUSG00000008958/ENSMUSG00000078851/ENSMUSG00000016559/ENSMUSG00000060981/ENSMUSG00000057113/ENSMUSG00000015937/ENSMUSG00000036181/ENSMUSG00000096210/ENSMUSG00000073705/ENSMUSG00000034345/ENSMUSG00000002102/ENSMUSG00000060743/ENSMUSG00000033543/…
GO:0006919	activation of cysteine-type endopeptidase activity involved in apoptotic process	14/1862	68/17151	0.013299	0.306043	ENSMUSG00000032532/ENSMUSG00000025889/ENSMUSG00000002083/ENSMUSG00000024012/ENSMUSG00000003955/ENSMUSG00000024521/ENSMUSG00000003873/ENSMUSG00000024959/ENSMUSG00000023030/ENSMUSG00000024789/ENSMUSG00000033538/ENSMUSG00000063694/ENSMUSG00000039959/ENSMUSG00000036781	Cck/Snca/Bbc3/Mtch1/Fam162a/Pmaip1/Bax/Bad/Slc11a2/Jak2/Casp4/Cycs/Hip1/Rps27l	14	3	ENSMUSG00000023030/ENSMUSG00000024789/ENSMUSG00000039959	11	ENSMUSG00000032532/ENSMUSG00000025889/ENSMUSG00000002083/ENSMUSG00000024012/ENSMUSG00000003955/ENSMUSG00000024521/ENSMUSG00000003873/ENSMUSG00000024959/ENSMUSG00000033538/ENSMUSG00000063694/ENSMUSG00000036781
GO:0048678	response to axon injury	12/1862	55/17151	0.0134665	0.308607	ENSMUSG00000054252/ENSMUSG00000033307/ENSMUSG00000022982/ENSMUSG00000052684/ENSMUSG00000024501/ENSMUSG00000003873/ENSMUSG00000030657/ENSMUSG00000052911/ENSMUSG00000024789/ENSMUSG00000042834/ENSMUSG00000020458/ENSMUSG00000015714	Fgfr3/Mif/Sod1/Jun/Dpysl3/Bax/Xylt1/Lamb2/Jak2/Nrep/Rtn4/Cers2	12	7	ENSMUSG00000054252/ENSMUSG00000024501/ENSMUSG00000030657/ENSMUSG00000052911/ENSMUSG00000024789/ENSMUSG00000020458/ENSMUSG00000015714	5	ENSMUSG00000033307/ENSMUSG00000022982/ENSMUSG00000052684/ENSMUSG00000003873/ENSMUSG00000042834
GO:0044772	mitotic cell cycle phase transition	50/1862	337/17151	0.0137687	0.314223	ENSMUSG00000023092/ENSMUSG00000023067/ENSMUSG00000020122/ENSMUSG00000040479/ENSMUSG00000030400/ENSMUSG00000031490/ENSMUSG00000053819/ENSMUSG00000022018/ENSMUSG00000043866/ENSMUSG00000019370/ENSMUSG00000038467/ENSMUSG00000055204/ENSMUSG00000025358/ENSMUSG00000003031/ENSMUSG00000063275/ENSMUSG00000032855/ENSMUSG00000022960/ENSMUSG00000005871/ENSMUSG00000022216/ENSMUSG00000029283/ENSMUSG00000031666/…	Fhl1/Cdkn1a/Egfr/Dgkz/Ercc2/Eif4ebp1/Camk2d/Rgcc/Taf10/Calm3/Chmp4b/Ankrd17/Cdk2/Cdkn1b/Hacd1/Pkd1/Donson/Apc/Psme1/Cdc7/Rbl2/Miip/Topbp1/Ube2s/Clasp2/Ranbp1/Ttk/Lsm11/Npat/Cenpe/Rps6/Cdkn2d/Fanci/Crebbp/Cdk14/Rpl26/Calm2/Tcf19/Iqgap3/Ppp3ca/Pole/Sox4/Anapc5/Kif14/Rps27l/Itgb1/Ctdsp2/Phf8/Xpc/Ranbp2	50	31	ENSMUSG00000023092/ENSMUSG00000020122/ENSMUSG00000040479/ENSMUSG00000030400/ENSMUSG00000053819/ENSMUSG00000022018/ENSMUSG00000055204/ENSMUSG00000025358/ENSMUSG00000032855/ENSMUSG00000022960/ENSMUSG00000005871/ENSMUSG00000029283/ENSMUSG00000031666/ENSMUSG00000029022/ENSMUSG00000032555/ENSMUSG00000033392/ENSMUSG00000038379/ENSMUSG00000044847/ENSMUSG00000033054/ENSMUSG00000045328/ENSMUSG00000039187/…	19	ENSMUSG00000023067/ENSMUSG00000031490/ENSMUSG00000043866/ENSMUSG00000019370/ENSMUSG00000038467/ENSMUSG00000003031/ENSMUSG00000063275/ENSMUSG00000022216/ENSMUSG00000060860/ENSMUSG00000005732/ENSMUSG00000028495/ENSMUSG00000096472/ENSMUSG00000022521/ENSMUSG00000060938/ENSMUSG00000036438/ENSMUSG00000028161/ENSMUSG00000076431/ENSMUSG00000036781/ENSMUSG00000030094
GO:0009895	negative regulation of catabolic process	40/1862	259/17151	0.013902	0.315954	ENSMUSG00000071415/ENSMUSG00000025889/ENSMUSG00000032171/ENSMUSG00000028639/ENSMUSG00000002496/ENSMUSG00000005413/ENSMUSG00000019689/ENSMUSG00000045193/ENSMUSG00000031328/ENSMUSG00000020122/ENSMUSG00000005610/ENSMUSG00000059291/ENSMUSG00000028964/ENSMUSG00000061477/ENSMUSG00000014301/ENSMUSG00000038467/ENSMUSG00000041415/ENSMUSG00000020108/ENSMUSG00000024283/ENSMUSG00000034160/ENSMUSG00000062078/…	Rpl23/Snca/Pin1/Ybx1/Tsc2/Hmox1/Fmc1/Cirbp/Flna/Egfr/Eif4g2/Rpl11/Park7/Rps7/Pam16/Chmp4b/Dicer1/Ddit4/Wac/Ogt/Qki/Noct/Timp3/Nbas/Rubcn/Serpine2/Ubxn1/Vps35/Mt3/Nrg1/Hnrnpa0/Cptp/Htr2b/Mtor/Gabarapl2/Prkcg/Mtmr9/Gipc1/Fbxo43/Adra2a	40	20	ENSMUSG00000002496/ENSMUSG00000031328/ENSMUSG00000020122/ENSMUSG00000005610/ENSMUSG00000041415/ENSMUSG00000024283/ENSMUSG00000034160/ENSMUSG00000062078/ENSMUSG00000023087/ENSMUSG00000020044/ENSMUSG00000020576/ENSMUSG00000035629/ENSMUSG00000026249/ENSMUSG00000031696/ENSMUSG00000062991/ENSMUSG00000029073/ENSMUSG00000028991/ENSMUSG00000078816/ENSMUSG00000035078/ENSMUSG00000033717	20	ENSMUSG00000071415/ENSMUSG00000025889/ENSMUSG00000032171/ENSMUSG00000028639/ENSMUSG00000005413/ENSMUSG00000019689/ENSMUSG00000045193/ENSMUSG00000059291/ENSMUSG00000028964/ENSMUSG00000061477/ENSMUSG00000014301/ENSMUSG00000038467/ENSMUSG00000020108/ENSMUSG00000071655/ENSMUSG00000031760/ENSMUSG00000007836/ENSMUSG00000026228/ENSMUSG00000031950/ENSMUSG00000019433/ENSMUSG00000048230
GO:0051348	negative regulation of transferase activity	41/1862	267/17151	0.0141171	0.317699	ENSMUSG00000071415/ENSMUSG00000060803/ENSMUSG00000046447/ENSMUSG00000021892/ENSMUSG00000023067/ENSMUSG00000002496/ENSMUSG00000035268/ENSMUSG00000057531/ENSMUSG00000001034/ENSMUSG00000022490/ENSMUSG00000059291/ENSMUSG00000028964/ENSMUSG00000061477/ENSMUSG00000003031/ENSMUSG00000061718/ENSMUSG00000049313/ENSMUSG00000029071/ENSMUSG00000057113/ENSMUSG00000005871/ENSMUSG00000015937/ENSMUSG00000027803/…	Rpl23/Gstp1/Camk2n1/Sh3bp5/Cdkn1a/Tsc2/Pkig/Dtnbp1/Mapk7/Ppp1r1a/Rpl11/Park7/Rps7/Cdkn1b/Ppp1r1b/Sorl1/Dvl1/Npm1/Apc/Macroh2a1/Wwtr1/Lrrtm3/Hexim1/Pkn1/Ilk/Rubcn/Lrtm1/Uchl1/Inppl1/Prkrip1/Spry2/Spry4/Adar/Zgpat/Dusp4/Rtraf/Ptpn5/Gadd45a/Thy1/Hipk3/Akt1s1	41	18	ENSMUSG00000002496/ENSMUSG00000001034/ENSMUSG00000049313/ENSMUSG00000029071/ENSMUSG00000005871/ENSMUSG00000027803/ENSMUSG00000042846/ENSMUSG00000057672/ENSMUSG00000030890/ENSMUSG00000035629/ENSMUSG00000032737/ENSMUSG00000022114/ENSMUSG00000024427/ENSMUSG00000027951/ENSMUSG00000027582/ENSMUSG00000031530/ENSMUSG00000030854/ENSMUSG00000027177	23	ENSMUSG00000071415/ENSMUSG00000060803/ENSMUSG00000046447/ENSMUSG00000021892/ENSMUSG00000023067/ENSMUSG00000035268/ENSMUSG00000057531/ENSMUSG00000022490/ENSMUSG00000059291/ENSMUSG00000028964/ENSMUSG00000061477/ENSMUSG00000003031/ENSMUSG00000061718/ENSMUSG00000057113/ENSMUSG00000015937/ENSMUSG00000048878/ENSMUSG00000045776/ENSMUSG00000029223/ENSMUSG00000039737/ENSMUSG00000021807/ENSMUSG00000036390/…
GO:0021543	pallium development	25/1862	146/17151	0.0141654	0.317699	ENSMUSG00000004892/ENSMUSG00000031398/ENSMUSG00000026959/ENSMUSG00000031785/ENSMUSG00000020122/ENSMUSG00000063450/ENSMUSG00000028078/ENSMUSG00000025128/ENSMUSG00000041415/ENSMUSG00000044894/ENSMUSG00000001761/ENSMUSG00000003873/ENSMUSG00000021109/ENSMUSG00000042453/ENSMUSG00000024426/ENSMUSG00000031565/ENSMUSG00000033726/ENSMUSG00000028883/ENSMUSG00000020950/ENSMUSG00000020458/ENSMUSG00000055254/…	Bcan/Plxna3/Grin1/Adgrg1/Egfr/Syne2/Dclk2/Bhlhe22/Dicer1/Uqcrq/Smo/Bax/Hif1a/Reln/Atat1/Fgfr1/Emx1/Sema3a/Foxg1/Rtn4/Ntrk2/Kif14/Cep120/Arx/Bbs1	25	19	ENSMUSG00000004892/ENSMUSG00000031398/ENSMUSG00000026959/ENSMUSG00000031785/ENSMUSG00000020122/ENSMUSG00000063450/ENSMUSG00000028078/ENSMUSG00000041415/ENSMUSG00000001761/ENSMUSG00000021109/ENSMUSG00000042453/ENSMUSG00000024426/ENSMUSG00000031565/ENSMUSG00000028883/ENSMUSG00000020458/ENSMUSG00000055254/ENSMUSG00000041498/ENSMUSG00000048799/ENSMUSG00000006464	6	ENSMUSG00000025128/ENSMUSG00000044894/ENSMUSG00000003873/ENSMUSG00000033726/ENSMUSG00000020950/ENSMUSG00000035277
GO:0010656	negative regulation of muscle cell apoptotic process	11/1862	49/17151	0.0142685	0.317699	ENSMUSG00000005413/ENSMUSG00000054021/ENSMUSG00000031633/ENSMUSG00000057113/ENSMUSG00000062078/ENSMUSG00000041354/ENSMUSG00000022556/ENSMUSG00000030890/ENSMUSG00000061315/ENSMUSG00000036854/ENSMUSG00000024789	Hmox1/Sirt5/Slc25a4/Npm1/Qki/Rgl2/Hsf1/Ilk/Naca/Hspb6/Jak2	11	6	ENSMUSG00000062078/ENSMUSG00000041354/ENSMUSG00000022556/ENSMUSG00000030890/ENSMUSG00000036854/ENSMUSG00000024789	5	ENSMUSG00000005413/ENSMUSG00000054021/ENSMUSG00000031633/ENSMUSG00000057113/ENSMUSG00000061315
GO:0014014	negative regulation of gliogenesis	11/1862	49/17151	0.0142685	0.317699	ENSMUSG00000054252/ENSMUSG00000026923/ENSMUSG00000041415/ENSMUSG00000032193/ENSMUSG00000009248/ENSMUSG00000033006/ENSMUSG00000048001/ENSMUSG00000063632/ENSMUSG00000022528/ENSMUSG00000038539/ENSMUSG00000015714	Fgfr3/Notch1/Dicer1/Ldlr/Ascl2/Sox10/Hes5/Sox11/Hes1/Atf5/Cers2	11	9	ENSMUSG00000054252/ENSMUSG00000026923/ENSMUSG00000041415/ENSMUSG00000032193/ENSMUSG00000009248/ENSMUSG00000033006/ENSMUSG00000048001/ENSMUSG00000038539/ENSMUSG00000015714	2	ENSMUSG00000063632/ENSMUSG00000022528
GO:0042982	amyloid precursor protein metabolic process	11/1862	49/17151	0.0142685	0.317699	ENSMUSG00000026600/ENSMUSG00000028039/ENSMUSG00000026223/ENSMUSG00000029126/ENSMUSG00000034926/ENSMUSG00000032966/ENSMUSG00000049313/ENSMUSG00000035722/ENSMUSG00000042846/ENSMUSG00000003458/ENSMUSG00000018697	Soat1/Efna3/Itm2c/Nsg1/Dhcr24/Fkbp1a/Sorl1/Abca7/Lrrtm3/Ncstn/Aatf	11	6	ENSMUSG00000026600/ENSMUSG00000034926/ENSMUSG00000049313/ENSMUSG00000035722/ENSMUSG00000042846/ENSMUSG00000003458	5	ENSMUSG00000028039/ENSMUSG00000026223/ENSMUSG00000029126/ENSMUSG00000032966/ENSMUSG00000018697
GO:0014066	regulation of phosphatidylinositol 3-kinase signaling	17/1862	89/17151	0.0143253	0.317699	ENSMUSG00000002496/ENSMUSG00000020122/ENSMUSG00000053646/ENSMUSG00000045414/ENSMUSG00000019579/ENSMUSG00000002504/ENSMUSG00000041354/ENSMUSG00000026249/ENSMUSG00000042453/ENSMUSG00000032507/ENSMUSG00000020733/ENSMUSG00000062991/ENSMUSG00000024789/ENSMUSG00000027347/ENSMUSG00000037754/ENSMUSG00000055254/ENSMUSG00000034573	Tsc2/Egfr/Plxnb1/Dipk2a/Mydgf/Slc9a3r2/Rgl2/Serpine2/Reln/Fbxl2/Slc9a3r1/Nrg1/Jak2/Rasgrp1/Ppp1r16b/Ntrk2/Ptpn13	17	15	ENSMUSG00000002496/ENSMUSG00000020122/ENSMUSG00000053646/ENSMUSG00000045414/ENSMUSG00000041354/ENSMUSG00000026249/ENSMUSG00000042453/ENSMUSG00000032507/ENSMUSG00000020733/ENSMUSG00000062991/ENSMUSG00000024789/ENSMUSG00000027347/ENSMUSG00000037754/ENSMUSG00000055254/ENSMUSG00000034573	2	ENSMUSG00000019579/ENSMUSG00000002504
GO:1903725	regulation of phospholipid metabolic process	13/1862	62/17151	0.0143949	0.31796	ENSMUSG00000029231/ENSMUSG00000054252/ENSMUSG00000028773/ENSMUSG00000031808/ENSMUSG00000009995/ENSMUSG00000032193/ENSMUSG00000009621/ENSMUSG00000041380/ENSMUSG00000021608/ENSMUSG00000035629/ENSMUSG00000018401/ENSMUSG00000026228/ENSMUSG00000035078	Pdgfra/Fgfr3/Fabp3/Slc27a1/Tafazzin/Ldlr/Vav2/Htr2c/Lpcat1/Rubcn/Mtmr4/Htr2b/Mtmr9	13	11	ENSMUSG00000029231/ENSMUSG00000054252/ENSMUSG00000031808/ENSMUSG00000009995/ENSMUSG00000032193/ENSMUSG00000009621/ENSMUSG00000041380/ENSMUSG00000021608/ENSMUSG00000035629/ENSMUSG00000018401/ENSMUSG00000035078	2	ENSMUSG00000028773/ENSMUSG00000026228
GO:0021953	central nervous system neuron differentiation	31/1862	191/17151	0.0145906	0.320992	ENSMUSG00000031398/ENSMUSG00000039830/ENSMUSG00000060240/ENSMUSG00000019505/ENSMUSG00000028078/ENSMUSG00000025128/ENSMUSG00000041415/ENSMUSG00000044894/ENSMUSG00000024565/ENSMUSG00000001761/ENSMUSG00000021359/ENSMUSG00000018012/ENSMUSG00000048001/ENSMUSG00000021466/ENSMUSG00000058230/ENSMUSG00000022528/ENSMUSG00000031565/ENSMUSG00000048251/ENSMUSG00000041540/ENSMUSG00000023011/ENSMUSG00000033726/…	Plxna3/Olig2/Cend1/Ubb/Dclk2/Bhlhe22/Dicer1/Uqcrq/Sall3/Smo/Tfap2a/Rac3/Hes5/Ptch1/Arhgap35/Hes1/Fgfr1/Bcl11b/Sox5/Faim2/Emx1/Atf5/Sema3a/Dvl3/Foxg1/Tulp3/Sox4/Ntrk2/Cdh11/Arx/Ldb1	31	17	ENSMUSG00000031398/ENSMUSG00000039830/ENSMUSG00000028078/ENSMUSG00000041415/ENSMUSG00000024565/ENSMUSG00000001761/ENSMUSG00000048001/ENSMUSG00000021466/ENSMUSG00000058230/ENSMUSG00000031565/ENSMUSG00000041540/ENSMUSG00000038539/ENSMUSG00000028883/ENSMUSG00000003233/ENSMUSG00000001521/ENSMUSG00000055254/ENSMUSG00000031673	14	ENSMUSG00000060240/ENSMUSG00000019505/ENSMUSG00000025128/ENSMUSG00000044894/ENSMUSG00000021359/ENSMUSG00000018012/ENSMUSG00000022528/ENSMUSG00000048251/ENSMUSG00000023011/ENSMUSG00000033726/ENSMUSG00000020950/ENSMUSG00000076431/ENSMUSG00000035277/ENSMUSG00000025223
GO:2001235	positive regulation of apoptotic signaling pathway	28/1862	169/17151	0.0151107	0.33111	ENSMUSG00000022982/ENSMUSG00000002083/ENSMUSG00000030744/ENSMUSG00000026223/ENSMUSG00000019505/ENSMUSG00000030417/ENSMUSG00000059291/ENSMUSG00000028964/ENSMUSG00000061477/ENSMUSG00000003955/ENSMUSG00000024521/ENSMUSG00000054428/ENSMUSG00000002015/ENSMUSG00000003873/ENSMUSG00000024959/ENSMUSG00000020044/ENSMUSG00000019054/ENSMUSG00000007564/ENSMUSG00000020733/ENSMUSG00000041837/ENSMUSG00000022781/…	Sod1/Bbc3/Rps3/Itm2c/Ubb/Pdcd5/Rpl11/Park7/Rps7/Fam162a/Pmaip1/Atpif1/Bcap31/Bax/Bad/Timp3/Fis1/Ppp2r1a/Slc9a3r1/Pdcd7/Pak2/Rpl26/Bmpr1b/Jak2/Traf7/Siva1/Trps1/Thbs1	28	9	ENSMUSG00000020044/ENSMUSG00000007564/ENSMUSG00000020733/ENSMUSG00000022781/ENSMUSG00000052430/ENSMUSG00000024789/ENSMUSG00000052752/ENSMUSG00000038679/ENSMUSG00000040152	19	ENSMUSG00000022982/ENSMUSG00000002083/ENSMUSG00000030744/ENSMUSG00000026223/ENSMUSG00000019505/ENSMUSG00000030417/ENSMUSG00000059291/ENSMUSG00000028964/ENSMUSG00000061477/ENSMUSG00000003955/ENSMUSG00000024521/ENSMUSG00000054428/ENSMUSG00000002015/ENSMUSG00000003873/ENSMUSG00000024959/ENSMUSG00000019054/ENSMUSG00000041837/ENSMUSG00000060938/ENSMUSG00000064326
GO:0009262	deoxyribonucleotide metabolic process	8/1862	31/17151	0.0152769	0.331719	ENSMUSG00000042462/ENSMUSG00000020736/ENSMUSG00000020444/ENSMUSG00000024782/ENSMUSG00000028719/ENSMUSG00000000295/ENSMUSG00000030978/ENSMUSG00000020649	Dctpp1/Nt5c/Guk1/Ak3/Cmpk1/Hddc2/Rrm1/Rrm2	8	3	ENSMUSG00000024782/ENSMUSG00000030978/ENSMUSG00000020649	5	ENSMUSG00000042462/ENSMUSG00000020736/ENSMUSG00000020444/ENSMUSG00000028719/ENSMUSG00000000295
GO:0035850	epithelial cell differentiation involved in kidney development	9/1862	37/17151	0.0153194	0.331719	ENSMUSG00000026923/ENSMUSG00000001761/ENSMUSG00000027803/ENSMUSG00000027889/ENSMUSG00000032220/ENSMUSG00000052911/ENSMUSG00000030223/ENSMUSG00000051159/ENSMUSG00000045763	Notch1/Smo/Wwtr1/Ampd2/Myo1e/Lamb2/Ptpro/Cited1/Basp1	9	7	ENSMUSG00000026923/ENSMUSG00000001761/ENSMUSG00000027803/ENSMUSG00000027889/ENSMUSG00000032220/ENSMUSG00000052911/ENSMUSG00000030223	2	ENSMUSG00000051159/ENSMUSG00000045763
GO:0072210	metanephric nephron development	9/1862	37/17151	0.0153194	0.331719	ENSMUSG00000029231/ENSMUSG00000001761/ENSMUSG00000021359/ENSMUSG00000048001/ENSMUSG00000052911/ENSMUSG00000038418/ENSMUSG00000022528/ENSMUSG00000051159/ENSMUSG00000078302	Pdgfra/Smo/Tfap2a/Hes5/Lamb2/Egr1/Hes1/Cited1/Foxd1	9	5	ENSMUSG00000029231/ENSMUSG00000001761/ENSMUSG00000048001/ENSMUSG00000052911/ENSMUSG00000038418	4	ENSMUSG00000021359/ENSMUSG00000022528/ENSMUSG00000051159/ENSMUSG00000078302
GO:2001056	positive regulation of cysteine-type endopeptidase activity	21/1862	118/17151	0.0154673	0.332147	ENSMUSG00000032532/ENSMUSG00000025889/ENSMUSG00000002083/ENSMUSG00000030744/ENSMUSG00000030417/ENSMUSG00000024012/ENSMUSG00000003955/ENSMUSG00000024521/ENSMUSG00000002015/ENSMUSG00000036199/ENSMUSG00000003873/ENSMUSG00000024959/ENSMUSG00000022556/ENSMUSG00000019054/ENSMUSG00000023030/ENSMUSG00000020340/ENSMUSG00000024789/ENSMUSG00000033538/ENSMUSG00000063694/ENSMUSG00000039959/ENSMUSG00000036781	Cck/Snca/Bbc3/Rps3/Pdcd5/Mtch1/Fam162a/Pmaip1/Bcap31/Ndufa13/Bax/Bad/Hsf1/Fis1/Slc11a2/Cyfip2/Jak2/Casp4/Cycs/Hip1/Rps27l	21	5	ENSMUSG00000022556/ENSMUSG00000023030/ENSMUSG00000020340/ENSMUSG00000024789/ENSMUSG00000039959	16	ENSMUSG00000032532/ENSMUSG00000025889/ENSMUSG00000002083/ENSMUSG00000030744/ENSMUSG00000030417/ENSMUSG00000024012/ENSMUSG00000003955/ENSMUSG00000024521/ENSMUSG00000002015/ENSMUSG00000036199/ENSMUSG00000003873/ENSMUSG00000024959/ENSMUSG00000019054/ENSMUSG00000033538/ENSMUSG00000063694/ENSMUSG00000036781
GO:0048008	platelet-derived growth factor receptor signaling pathway	12/1862	56/17151	0.0154936	0.332147	ENSMUSG00000029231/ENSMUSG00000025889/ENSMUSG00000029623/ENSMUSG00000022548/ENSMUSG00000032220/ENSMUSG00000033392/ENSMUSG00000020733/ENSMUSG00000032737/ENSMUSG00000024789/ENSMUSG00000024750/ENSMUSG00000039959/ENSMUSG00000039844	Pdgfra/Snca/Pdap1/Apod/Myo1e/Clasp2/Slc9a3r1/Inppl1/Jak2/Zfand5/Hip1/Rapgef1	12	9	ENSMUSG00000029231/ENSMUSG00000032220/ENSMUSG00000033392/ENSMUSG00000020733/ENSMUSG00000032737/ENSMUSG00000024789/ENSMUSG00000024750/ENSMUSG00000039959/ENSMUSG00000039844	3	ENSMUSG00000025889/ENSMUSG00000029623/ENSMUSG00000022548
GO:1903321	negative regulation of protein modification by small protein conjugation or removal	15/1862	76/17151	0.0155203	0.332147	ENSMUSG00000071415/ENSMUSG00000030744/ENSMUSG00000059291/ENSMUSG00000028964/ENSMUSG00000061477/ENSMUSG00000073616/ENSMUSG00000034160/ENSMUSG00000028643/ENSMUSG00000032350/ENSMUSG00000071655/ENSMUSG00000115987/ENSMUSG00000035692/ENSMUSG00000028991/ENSMUSG00000076431/ENSMUSG00000078816	Rpl23/Rps3/Rpl11/Park7/Rps7/Cops9/Ogt/Svbp/Gclc/Ubxn1/Vps28/Isg15/Mtor/Sox4/Prkcg	15	5	ENSMUSG00000034160/ENSMUSG00000032350/ENSMUSG00000035692/ENSMUSG00000028991/ENSMUSG00000078816	10	ENSMUSG00000071415/ENSMUSG00000030744/ENSMUSG00000059291/ENSMUSG00000028964/ENSMUSG00000061477/ENSMUSG00000073616/ENSMUSG00000028643/ENSMUSG00000071655/ENSMUSG00000115987/ENSMUSG00000076431
GO:1902652	secondary alcohol metabolic process	20/1862	111/17151	0.0156929	0.334539	ENSMUSG00000022982/ENSMUSG00000026600/ENSMUSG00000026944/ENSMUSG00000034926/ENSMUSG00000020538/ENSMUSG00000004815/ENSMUSG00000032193/ENSMUSG00000049313/ENSMUSG00000015243/ENSMUSG00000026675/ENSMUSG00000031565/ENSMUSG00000033105/ENSMUSG00000031760/ENSMUSG00000031168/ENSMUSG00000020447/ENSMUSG00000031996/ENSMUSG00000039519/ENSMUSG00000027952/ENSMUSG00000093930/ENSMUSG00000022351	Sod1/Soat1/Abca2/Dhcr24/Srebf1/Dgkq/Ldlr/Sorl1/Abca1/Hsd17b7/Fgfr1/Lss/Mt3/Ebp/Npc1l1/Aplp2/Cyp7b1/Pmvk/Hmgcs1/Sqle	20	15	ENSMUSG00000026600/ENSMUSG00000026944/ENSMUSG00000034926/ENSMUSG00000020538/ENSMUSG00000004815/ENSMUSG00000032193/ENSMUSG00000049313/ENSMUSG00000015243/ENSMUSG00000026675/ENSMUSG00000031565/ENSMUSG00000033105/ENSMUSG00000031996/ENSMUSG00000039519/ENSMUSG00000093930/ENSMUSG00000022351	5	ENSMUSG00000022982/ENSMUSG00000031760/ENSMUSG00000031168/ENSMUSG00000020447/ENSMUSG00000027952
GO:0045786	negative regulation of cell cycle	61/1862	428/17151	0.0160822	0.341513	ENSMUSG00000071415/ENSMUSG00000054252/ENSMUSG00000026923/ENSMUSG00000020914/ENSMUSG00000033307/ENSMUSG00000025499/ENSMUSG00000075334/ENSMUSG00000026817/ENSMUSG00000046447/ENSMUSG00000023092/ENSMUSG00000023067/ENSMUSG00000059518/ENSMUSG00000046240/ENSMUSG00000020122/ENSMUSG00000040479/ENSMUSG00000023809/ENSMUSG00000022018/ENSMUSG00000043909/ENSMUSG00000003031/ENSMUSG00000032855/ENSMUSG00000057113/…	Rpl23/Fgfr3/Notch1/Top2a/Mif/Hras/Rprm/Ak1/Camk2n1/Fhl1/Cdkn1a/Znhit1/Hepacam/Egfr/Dgkz/Rps6ka2/Rgcc/Trp53bp1/Cdkn1b/Pkd1/Npm1/Donson/Wac/Ints3/Apc/Macroh2a1/Prpf19/Hexim1/Heca/Sgsm3/Tbrg1/Mybbp1a/Rbl2/Chfr/Hsf1/Miip/Cgref1/Ilk/Topbp1/Kntc1/Ttk/Slc9a3r1/Atf5/Cenpe/Rps6/Cdkn2d/Ddx39b/Fanci/Nr4a1/Rhob/Rpl26/Babam1/Tipin/Sox4/Rps27l/Gadd45a/Cdc123/Ctdsp2/Xpc/Fbxo43/Thbs1	61	35	ENSMUSG00000054252/ENSMUSG00000026923/ENSMUSG00000020914/ENSMUSG00000023092/ENSMUSG00000046240/ENSMUSG00000020122/ENSMUSG00000040479/ENSMUSG00000023809/ENSMUSG00000022018/ENSMUSG00000043909/ENSMUSG00000032855/ENSMUSG00000022960/ENSMUSG00000024283/ENSMUSG00000027933/ENSMUSG00000005871/ENSMUSG00000039879/ENSMUSG00000042303/ENSMUSG00000011114/ENSMUSG00000040463/ENSMUSG00000031666/ENSMUSG00000014668/…	26	ENSMUSG00000071415/ENSMUSG00000033307/ENSMUSG00000025499/ENSMUSG00000075334/ENSMUSG00000026817/ENSMUSG00000046447/ENSMUSG00000023067/ENSMUSG00000059518/ENSMUSG00000003031/ENSMUSG00000057113/ENSMUSG00000015937/ENSMUSG00000024735/ENSMUSG00000048878/ENSMUSG00000029161/ENSMUSG00000028495/ENSMUSG00000096472/ENSMUSG00000054364/ENSMUSG00000060938/ENSMUSG00000031820/ENSMUSG00000032397/ENSMUSG00000076431/…
GO:0072331	signal transduction by p53 class mediator	23/1862	133/17151	0.0161972	0.342633	ENSMUSG00000071415/ENSMUSG00000033307/ENSMUSG00000002083/ENSMUSG00000020267/ENSMUSG00000023067/ENSMUSG00000033577/ENSMUSG00000019505/ENSMUSG00000059291/ENSMUSG00000061477/ENSMUSG00000024521/ENSMUSG00000020108/ENSMUSG00000057113/ENSMUSG00000003873/ENSMUSG00000048878/ENSMUSG00000040463/ENSMUSG00000041801/ENSMUSG00000026603/ENSMUSG00000029833/ENSMUSG00000060938/ENSMUSG00000027246/ENSMUSG00000076431/…	Rpl23/Mif/Bbc3/Hint1/Cdkn1a/Myo6/Ubb/Rpl11/Rps7/Pmaip1/Ddit4/Npm1/Bax/Hexim1/Mybbp1a/Phlda3/Smyd2/Trim24/Rpl26/Ell3/Sox4/Rps27l/Trp53bp2	23	5	ENSMUSG00000033577/ENSMUSG00000040463/ENSMUSG00000026603/ENSMUSG00000029833/ENSMUSG00000026510	18	ENSMUSG00000071415/ENSMUSG00000033307/ENSMUSG00000002083/ENSMUSG00000020267/ENSMUSG00000023067/ENSMUSG00000019505/ENSMUSG00000059291/ENSMUSG00000061477/ENSMUSG00000024521/ENSMUSG00000020108/ENSMUSG00000057113/ENSMUSG00000003873/ENSMUSG00000048878/ENSMUSG00000041801/ENSMUSG00000060938/ENSMUSG00000027246/ENSMUSG00000076431/ENSMUSG00000036781
GO:2000310	regulation of NMDA receptor activity	6/1862	20/17151	0.0164589	0.345365	ENSMUSG00000056201/ENSMUSG00000028964/ENSMUSG00000063887/ENSMUSG00000042453/ENSMUSG00000024873/ENSMUSG00000021708	Cfl1/Park7/Nlgn1/Reln/Cnih2/Rasgrf2	6	3	ENSMUSG00000063887/ENSMUSG00000042453/ENSMUSG00000021708	3	ENSMUSG00000056201/ENSMUSG00000028964/ENSMUSG00000024873
GO:0014065	phosphatidylinositol 3-kinase signaling	21/1862	119/17151	0.01692	0.345365	ENSMUSG00000002496/ENSMUSG00000020122/ENSMUSG00000053646/ENSMUSG00000045414/ENSMUSG00000019579/ENSMUSG00000002504/ENSMUSG00000028073/ENSMUSG00000041354/ENSMUSG00000026249/ENSMUSG00000042453/ENSMUSG00000032507/ENSMUSG00000020733/ENSMUSG00000062991/ENSMUSG00000024789/ENSMUSG00000027347/ENSMUSG00000026228/ENSMUSG00000037754/ENSMUSG00000045348/ENSMUSG00000055254/ENSMUSG00000018446/ENSMUSG00000034573	Tsc2/Egfr/Plxnb1/Dipk2a/Mydgf/Slc9a3r2/Pear1/Rgl2/Serpine2/Reln/Fbxl2/Slc9a3r1/Nrg1/Jak2/Rasgrp1/Htr2b/Ppp1r16b/Nyap1/Ntrk2/C1qbp/Ptpn13	21	15	ENSMUSG00000002496/ENSMUSG00000020122/ENSMUSG00000053646/ENSMUSG00000045414/ENSMUSG00000041354/ENSMUSG00000026249/ENSMUSG00000042453/ENSMUSG00000032507/ENSMUSG00000020733/ENSMUSG00000062991/ENSMUSG00000024789/ENSMUSG00000027347/ENSMUSG00000037754/ENSMUSG00000055254/ENSMUSG00000034573	6	ENSMUSG00000019579/ENSMUSG00000002504/ENSMUSG00000028073/ENSMUSG00000026228/ENSMUSG00000045348/ENSMUSG00000018446
GO:0032886	regulation of microtubule-based process	34/1862	216/17151	0.01693	0.345365	ENSMUSG00000062591/ENSMUSG00000025889/ENSMUSG00000022044/ENSMUSG00000009376/ENSMUSG00000041936/ENSMUSG00000030744/ENSMUSG00000027581/ENSMUSG00000024944/ENSMUSG00000023249/ENSMUSG00000038467/ENSMUSG00000003031/ENSMUSG00000013921/ENSMUSG00000032855/ENSMUSG00000027469/ENSMUSG00000028745/ENSMUSG00000057113/ENSMUSG00000030357/ENSMUSG00000005871/ENSMUSG00000028419/ENSMUSG00000041570/ENSMUSG00000033392/…	Tubb4a/Snca/Stmn4/Met/Agrn/Rps3/Stmn3/Arl2/Parp3/Chmp4b/Cdkn1b/Clip3/Pkd1/Tpx2/Capzb/Npm1/Fkbp4/Apc/Chmp5/Camsap2/Clasp2/Ranbp1/Atat1/Cnih2/Igbp1/Arhgef2/Atf5/Nav3/Togaram1/Cltc/Tbcd/Cep120/Bbs1/Ranbp2	34	19	ENSMUSG00000009376/ENSMUSG00000041936/ENSMUSG00000023249/ENSMUSG00000013921/ENSMUSG00000032855/ENSMUSG00000027469/ENSMUSG00000005871/ENSMUSG00000041570/ENSMUSG00000033392/ENSMUSG00000024426/ENSMUSG00000028059/ENSMUSG00000038539/ENSMUSG00000020181/ENSMUSG00000035614/ENSMUSG00000047126/ENSMUSG00000039230/ENSMUSG00000048799/ENSMUSG00000006464/ENSMUSG00000003226	15	ENSMUSG00000062591/ENSMUSG00000025889/ENSMUSG00000022044/ENSMUSG00000030744/ENSMUSG00000027581/ENSMUSG00000024944/ENSMUSG00000038467/ENSMUSG00000003031/ENSMUSG00000028745/ENSMUSG00000057113/ENSMUSG00000030357/ENSMUSG00000028419/ENSMUSG00000005732/ENSMUSG00000024873/ENSMUSG00000031221
GO:0006995	cellular response to nitrogen starvation	4/1862	10/17151	0.0169798	0.345365	ENSMUSG00000027602/ENSMUSG00000030161/ENSMUSG00000018567/ENSMUSG00000031950	Map1lc3a/Gabarapl1/Gabarap/Gabarapl2	4	0		4	ENSMUSG00000027602/ENSMUSG00000030161/ENSMUSG00000018567/ENSMUSG00000031950
GO:0021800	cerebral cortex tangential migration	4/1862	10/17151	0.0169798	0.345365	ENSMUSG00000042453/ENSMUSG00000031565/ENSMUSG00000028883/ENSMUSG00000035277	Reln/Fgfr1/Sema3a/Arx	4	3	ENSMUSG00000042453/ENSMUSG00000031565/ENSMUSG00000028883	1	ENSMUSG00000035277
GO:0031055	chromatin remodeling at centromere	4/1862	10/17151	0.0169798	0.345365	ENSMUSG00000044783/ENSMUSG00000018509/ENSMUSG00000016559/ENSMUSG00000060743	Hjurp/Cenpv/H3f3b/H3f3a	4	1	ENSMUSG00000044783	3	ENSMUSG00000018509/ENSMUSG00000016559/ENSMUSG00000060743
GO:0042048	olfactory behavior	4/1862	10/17151	0.0169798	0.345365	ENSMUSG00000026959/ENSMUSG00000020654/ENSMUSG00000041235/ENSMUSG00000006464	Grin1/Adcy3/Chd7/Bbs1	4	4	ENSMUSG00000026959/ENSMUSG00000020654/ENSMUSG00000041235/ENSMUSG00000006464	0
GO:0043562	cellular response to nitrogen levels	4/1862	10/17151	0.0169798	0.345365	ENSMUSG00000027602/ENSMUSG00000030161/ENSMUSG00000018567/ENSMUSG00000031950	Map1lc3a/Gabarapl1/Gabarap/Gabarapl2	4	0		4	ENSMUSG00000027602/ENSMUSG00000030161/ENSMUSG00000018567/ENSMUSG00000031950
GO:1901030	positive regulation of mitochondrial outer membrane permeabilization involved in apoptotic signaling pathway	4/1862	10/17151	0.0169798	0.345365	ENSMUSG00000002083/ENSMUSG00000024521/ENSMUSG00000054428/ENSMUSG00000064326	Bbc3/Pmaip1/Atpif1/Siva1	4	0		4	ENSMUSG00000002083/ENSMUSG00000024521/ENSMUSG00000054428/ENSMUSG00000064326
GO:0006979	response to oxidative stress	54/1862	373/17151	0.0170171	0.345365	ENSMUSG00000029231/ENSMUSG00000024953/ENSMUSG00000025889/ENSMUSG00000020022/ENSMUSG00000022982/ENSMUSG00000060803/ENSMUSG00000022450/ENSMUSG00000009376/ENSMUSG00000056201/ENSMUSG00000005413/ENSMUSG00000021032/ENSMUSG00000075706/ENSMUSG00000030744/ENSMUSG00000024140/ENSMUSG00000020122/ENSMUSG00000022193/ENSMUSG00000067847/ENSMUSG00000030400/ENSMUSG00000001034/ENSMUSG00000028964/ENSMUSG00000028367/…	Pdgfra/Prdx5/Snca/Ndufa12/Sod1/Gstp1/Ndufa6/Met/Cfl1/Hmox1/Ngb/Gpx4/Rps3/Epas1/Egfr/Psmb5/Romo1/Ercc2/Mapk7/Park7/Txn1/Apod/Atrn/Jun/Meak7/Hif1a/Ndufb4/Macroh2a1/Atp2a2/Adprs/Hsf1/Axl/Gclc/Slc11a2/Cygb/Stc2/Sod3/Etv5/Gpr37/Mt3/Lias/Stx4a/Selenok/Rhob/Jak2/Selenos/Cryab/Atf4/Ndufs8/Ect2/Ndufs2/Thbs1/Atox1/Naprt	54	19	ENSMUSG00000029231/ENSMUSG00000009376/ENSMUSG00000024140/ENSMUSG00000020122/ENSMUSG00000030400/ENSMUSG00000001034/ENSMUSG00000027312/ENSMUSG00000021109/ENSMUSG00000029467/ENSMUSG00000022556/ENSMUSG00000002602/ENSMUSG00000032350/ENSMUSG00000023030/ENSMUSG00000013089/ENSMUSG00000039904/ENSMUSG00000024789/ENSMUSG00000027699/ENSMUSG00000040152/ENSMUSG00000022574	35	ENSMUSG00000024953/ENSMUSG00000025889/ENSMUSG00000020022/ENSMUSG00000022982/ENSMUSG00000060803/ENSMUSG00000022450/ENSMUSG00000056201/ENSMUSG00000005413/ENSMUSG00000021032/ENSMUSG00000075706/ENSMUSG00000030744/ENSMUSG00000022193/ENSMUSG00000067847/ENSMUSG00000028964/ENSMUSG00000028367/ENSMUSG00000022548/ENSMUSG00000052684/ENSMUSG00000034105/ENSMUSG00000022820/ENSMUSG00000015937/ENSMUSG00000042558/…
GO:2001233	regulation of apoptotic signaling pathway	54/1862	373/17151	0.0170171	0.345365	ENSMUSG00000033307/ENSMUSG00000022982/ENSMUSG00000002083/ENSMUSG00000060126/ENSMUSG00000005413/ENSMUSG00000030744/ENSMUSG00000026223/ENSMUSG00000001034/ENSMUSG00000019505/ENSMUSG00000021156/ENSMUSG00000038412/ENSMUSG00000030417/ENSMUSG00000059291/ENSMUSG00000028964/ENSMUSG00000061477/ENSMUSG00000029616/ENSMUSG00000003955/ENSMUSG00000024521/ENSMUSG00000000441/ENSMUSG00000054428/ENSMUSG00000002015/…	Mif/Sod1/Bbc3/Tpt1/Hmox1/Rps3/Itm2c/Mapk7/Ubb/Zmynd11/Higd1a/Pdcd5/Rpl11/Park7/Rps7/Erp29/Fam162a/Pmaip1/Raf1/Atpif1/Bcap31/Pam16/Ndufa13/Pih1d1/Bax/Hif1a/Bad/Timp3/Fis1/Gclc/Icam1/Faim/Ppp2r1a/Fgfr1/Igbp1/Slc9a3r1/Faim2/Pdcd7/Slc25a5/Cdkn2d/Pak2/Stx4a/Rpl26/Bmpr1b/Mnt/Jak2/Selenos/Ell3/Traf7/Siva1/Itga6/Cxcl12/Trps1/Thbs1	54	16	ENSMUSG00000001034/ENSMUSG00000021156/ENSMUSG00000000441/ENSMUSG00000021109/ENSMUSG00000020044/ENSMUSG00000032350/ENSMUSG00000007564/ENSMUSG00000031565/ENSMUSG00000020733/ENSMUSG00000022781/ENSMUSG00000052430/ENSMUSG00000024789/ENSMUSG00000052752/ENSMUSG00000027111/ENSMUSG00000038679/ENSMUSG00000040152	38	ENSMUSG00000033307/ENSMUSG00000022982/ENSMUSG00000002083/ENSMUSG00000060126/ENSMUSG00000005413/ENSMUSG00000030744/ENSMUSG00000026223/ENSMUSG00000019505/ENSMUSG00000038412/ENSMUSG00000030417/ENSMUSG00000059291/ENSMUSG00000028964/ENSMUSG00000061477/ENSMUSG00000029616/ENSMUSG00000003955/ENSMUSG00000024521/ENSMUSG00000054428/ENSMUSG00000002015/ENSMUSG00000014301/ENSMUSG00000036199/ENSMUSG00000003423/…
GO:0045727	positive regulation of translation	20/1862	112/17151	0.0172154	0.345882	ENSMUSG00000006333/ENSMUSG00000078812/ENSMUSG00000045193/ENSMUSG00000017188/ENSMUSG00000005610/ENSMUSG00000057113/ENSMUSG00000038398/ENSMUSG00000024208/ENSMUSG00000064030/ENSMUSG00000019432/ENSMUSG00000060938/ENSMUSG00000071662/ENSMUSG00000028161/ENSMUSG00000033272/ENSMUSG00000028991/ENSMUSG00000034839/ENSMUSG00000076431/ENSMUSG00000036781/ENSMUSG00000018446/ENSMUSG00000040152	Rps9/Eif5a/Cirbp/Coa3/Eif4g2/Npm1/Upf3a/Uqcc2/Pym1/Ddx39b/Rpl26/Polr2g/Ppp3ca/Slc35a4/Mtor/Larp6/Sox4/Rps27l/C1qbp/Thbs1	20	5	ENSMUSG00000005610/ENSMUSG00000019432/ENSMUSG00000033272/ENSMUSG00000028991/ENSMUSG00000040152	15	ENSMUSG00000006333/ENSMUSG00000078812/ENSMUSG00000045193/ENSMUSG00000017188/ENSMUSG00000057113/ENSMUSG00000038398/ENSMUSG00000024208/ENSMUSG00000064030/ENSMUSG00000060938/ENSMUSG00000071662/ENSMUSG00000028161/ENSMUSG00000034839/ENSMUSG00000076431/ENSMUSG00000036781/ENSMUSG00000018446
GO:0051930	regulation of sensory perception of pain	10/1862	44/17151	0.017487	0.345882	ENSMUSG00000032532/ENSMUSG00000044708/ENSMUSG00000003974/ENSMUSG00000022122/ENSMUSG00000041380/ENSMUSG00000025905/ENSMUSG00000028004/ENSMUSG00000031565/ENSMUSG00000028991/ENSMUSG00000020458	Cck/Kcnj10/Grm3/Ednrb/Htr2c/Oprk1/Npy2r/Fgfr1/Mtor/Rtn4	10	7	ENSMUSG00000044708/ENSMUSG00000003974/ENSMUSG00000022122/ENSMUSG00000041380/ENSMUSG00000031565/ENSMUSG00000028991/ENSMUSG00000020458	3	ENSMUSG00000032532/ENSMUSG00000025905/ENSMUSG00000028004
GO:0051931	regulation of sensory perception	10/1862	44/17151	0.017487	0.345882	ENSMUSG00000032532/ENSMUSG00000044708/ENSMUSG00000003974/ENSMUSG00000022122/ENSMUSG00000041380/ENSMUSG00000025905/ENSMUSG00000028004/ENSMUSG00000031565/ENSMUSG00000028991/ENSMUSG00000020458	Cck/Kcnj10/Grm3/Ednrb/Htr2c/Oprk1/Npy2r/Fgfr1/Mtor/Rtn4	10	7	ENSMUSG00000044708/ENSMUSG00000003974/ENSMUSG00000022122/ENSMUSG00000041380/ENSMUSG00000031565/ENSMUSG00000028991/ENSMUSG00000020458	3	ENSMUSG00000032532/ENSMUSG00000025905/ENSMUSG00000028004
GO:0098930	axonal transport	10/1862	44/17151	0.017487	0.345882	ENSMUSG00000022982/ENSMUSG00000057506/ENSMUSG00000057531/ENSMUSG00000026028/ENSMUSG00000021109/ENSMUSG00000029223/ENSMUSG00000060708/ENSMUSG00000024873/ENSMUSG00000021824/ENSMUSG00000063077	Sod1/Bloc1s2/Dtnbp1/Trak2/Hif1a/Uchl1/Bloc1s4/Cnih2/Ap3m1/Kif1b	10	4	ENSMUSG00000026028/ENSMUSG00000021109/ENSMUSG00000021824/ENSMUSG00000063077	6	ENSMUSG00000022982/ENSMUSG00000057506/ENSMUSG00000057531/ENSMUSG00000029223/ENSMUSG00000060708/ENSMUSG00000024873
GO:0007050	cell cycle arrest	23/1862	134/17151	0.0176077	0.345882	ENSMUSG00000071415/ENSMUSG00000026923/ENSMUSG00000033307/ENSMUSG00000025499/ENSMUSG00000075334/ENSMUSG00000026817/ENSMUSG00000023067/ENSMUSG00000046240/ENSMUSG00000022018/ENSMUSG00000003031/ENSMUSG00000032855/ENSMUSG00000005871/ENSMUSG00000042303/ENSMUSG00000011114/ENSMUSG00000040463/ENSMUSG00000029161/ENSMUSG00000030890/ENSMUSG00000096472/ENSMUSG00000060938/ENSMUSG00000076431/ENSMUSG00000036390/…	Rpl23/Notch1/Mif/Hras/Rprm/Ak1/Cdkn1a/Hepacam/Rgcc/Cdkn1b/Pkd1/Apc/Sgsm3/Tbrg1/Mybbp1a/Cgref1/Ilk/Cdkn2d/Rpl26/Sox4/Gadd45a/Cdc123/Thbs1	23	10	ENSMUSG00000026923/ENSMUSG00000046240/ENSMUSG00000022018/ENSMUSG00000032855/ENSMUSG00000005871/ENSMUSG00000042303/ENSMUSG00000011114/ENSMUSG00000040463/ENSMUSG00000030890/ENSMUSG00000040152	13	ENSMUSG00000071415/ENSMUSG00000033307/ENSMUSG00000025499/ENSMUSG00000075334/ENSMUSG00000026817/ENSMUSG00000023067/ENSMUSG00000003031/ENSMUSG00000029161/ENSMUSG00000096472/ENSMUSG00000060938/ENSMUSG00000076431/ENSMUSG00000036390/ENSMUSG00000039128
GO:0006465	signal peptide processing	5/1862	15/17151	0.0177343	0.345882	ENSMUSG00000024516/ENSMUSG00000048355/ENSMUSG00000054408/ENSMUSG00000029550/ENSMUSG00000025724	Sec11c/Arxes1/Spcs3/Sppl3/Sec11a	5	2	ENSMUSG00000054408/ENSMUSG00000029550	3	ENSMUSG00000024516/ENSMUSG00000048355/ENSMUSG00000025724
GO:0006613	cotranslational protein targeting to membrane	5/1862	15/17151	0.0177343	0.345882	ENSMUSG00000053317/ENSMUSG00000041355/ENSMUSG00000009549/ENSMUSG00000030082/ENSMUSG00000014504	Sec61b/Ssr2/Srp14/Sec61a1/Srp19	5	1	ENSMUSG00000030082	4	ENSMUSG00000053317/ENSMUSG00000041355/ENSMUSG00000009549/ENSMUSG00000014504
GO:0006677	glycosylceramide metabolic process	5/1862	15/17151	0.0177343	0.345882	ENSMUSG00000026811/ENSMUSG00000052423/ENSMUSG00000028381/ENSMUSG00000034780/ENSMUSG00000035936	St6galnac6/B4galt3/Ugcg/B3galt1/Aldh5a1	5	4	ENSMUSG00000052423/ENSMUSG00000028381/ENSMUSG00000034780/ENSMUSG00000035936	1	ENSMUSG00000026811
GO:0021889	olfactory bulb interneuron differentiation	5/1862	15/17151	0.0177343	0.345882	ENSMUSG00000041415/ENSMUSG00000024565/ENSMUSG00000031565/ENSMUSG00000038539/ENSMUSG00000035277	Dicer1/Sall3/Fgfr1/Atf5/Arx	5	4	ENSMUSG00000041415/ENSMUSG00000024565/ENSMUSG00000031565/ENSMUSG00000038539	1	ENSMUSG00000035277
GO:0042407	cristae formation	5/1862	15/17151	0.0177343	0.345882	ENSMUSG00000049760/ENSMUSG00000009995/ENSMUSG00000030086/ENSMUSG00000071654/ENSMUSG00000053768	Micos13/Tafazzin/Chchd6/Uqcc3/Chchd3	5	1	ENSMUSG00000009995	4	ENSMUSG00000049760/ENSMUSG00000030086/ENSMUSG00000071654/ENSMUSG00000053768
GO:0061029	eyelid development in camera-type eye	5/1862	15/17151	0.0177343	0.345882	ENSMUSG00000020122/ENSMUSG00000021754/ENSMUSG00000052684/ENSMUSG00000021359/ENSMUSG00000063632	Egfr/Map3k1/Jun/Tfap2a/Sox11	5	2	ENSMUSG00000020122/ENSMUSG00000021754	3	ENSMUSG00000052684/ENSMUSG00000021359/ENSMUSG00000063632
GO:0060384	innervation	7/1862	26/17151	0.0180597	0.349748	ENSMUSG00000030029/ENSMUSG00000054252/ENSMUSG00000025582/ENSMUSG00000041235/ENSMUSG00000026249/ENSMUSG00000028883/ENSMUSG00000078816	Lrig1/Fgfr3/Nptx1/Chd7/Serpine2/Sema3a/Prkcg	7	6	ENSMUSG00000030029/ENSMUSG00000054252/ENSMUSG00000041235/ENSMUSG00000026249/ENSMUSG00000028883/ENSMUSG00000078816	1	ENSMUSG00000025582
GO:2000311	regulation of AMPA receptor activity	7/1862	26/17151	0.0180597	0.349748	ENSMUSG00000063887/ENSMUSG00000042453/ENSMUSG00000020827/ENSMUSG00000040373/ENSMUSG00000024873/ENSMUSG00000022602/ENSMUSG00000026514	Nlgn1/Reln/Mink1/Cacng5/Cnih2/Arc/Cnih3	7	6	ENSMUSG00000063887/ENSMUSG00000042453/ENSMUSG00000020827/ENSMUSG00000040373/ENSMUSG00000022602/ENSMUSG00000026514	1	ENSMUSG00000024873
GO:0006270	DNA replication initiation	8/1862	32/17151	0.0184813	0.354171	ENSMUSG00000041859/ENSMUSG00000025358/ENSMUSG00000029283/ENSMUSG00000031546/ENSMUSG00000026355/ENSMUSG00000032555/ENSMUSG00000002870/ENSMUSG00000029730	Mcm3/Cdk2/Cdc7/Gins4/Mcm6/Topbp1/Mcm2/Mcm7	8	7	ENSMUSG00000041859/ENSMUSG00000025358/ENSMUSG00000029283/ENSMUSG00000026355/ENSMUSG00000032555/ENSMUSG00000002870/ENSMUSG00000029730	1	ENSMUSG00000031546
GO:0006383	transcription by RNA polymerase III	8/1862	32/17151	0.0184813	0.354171	ENSMUSG00000024953/ENSMUSG00000034525/ENSMUSG00000036281/ENSMUSG00000032398/ENSMUSG00000053754/ENSMUSG00000025532/ENSMUSG00000106864/ENSMUSG00000028991	Prdx5/Ice1/Snapc4/Snapc5/Chd8/Crcp/Gtf3c2/Mtor	8	5	ENSMUSG00000034525/ENSMUSG00000036281/ENSMUSG00000053754/ENSMUSG00000106864/ENSMUSG00000028991	3	ENSMUSG00000024953/ENSMUSG00000032398/ENSMUSG00000025532
GO:0045879	negative regulation of smoothened signaling pathway	8/1862	32/17151	0.0184813	0.354171	ENSMUSG00000054252/ENSMUSG00000024565/ENSMUSG00000022517/ENSMUSG00000026249/ENSMUSG00000021466/ENSMUSG00000021752/ENSMUSG00000001521/ENSMUSG00000044952	Fgfr3/Sall3/Mgrn1/Serpine2/Ptch1/Kctd6/Tulp3/Kctd21	8	7	ENSMUSG00000054252/ENSMUSG00000024565/ENSMUSG00000022517/ENSMUSG00000026249/ENSMUSG00000021466/ENSMUSG00000001521/ENSMUSG00000044952	1	ENSMUSG00000021752
GO:0030900	forebrain development	51/1862	351/17151	0.0187229	0.357556	ENSMUSG00000004892/ENSMUSG00000054252/ENSMUSG00000026923/ENSMUSG00000024346/ENSMUSG00000031398/ENSMUSG00000005089/ENSMUSG00000026959/ENSMUSG00000031785/ENSMUSG00000090125/ENSMUSG00000020122/ENSMUSG00000063450/ENSMUSG00000039830/ENSMUSG00000019505/ENSMUSG00000028078/ENSMUSG00000025128/ENSMUSG00000041415/ENSMUSG00000044894/ENSMUSG00000024565/ENSMUSG00000001761/ENSMUSG00000003873/ENSMUSG00000021359/…	Bcan/Fgfr3/Notch1/Pfdn1/Plxna3/Slc1a2/Grin1/Adgrg1/Pou3f1/Egfr/Syne2/Olig2/Ubb/Dclk2/Bhlhe22/Dicer1/Uqcrq/Sall3/Smo/Bax/Tfap2a/Hif1a/Rac3/Aplp1/Chd7/Hes5/Axl/Reln/Arhgap35/Atat1/Twsg1/Hes1/Fgfr1/Bcl11b/Dpcd/Emx1/Atf5/Tal2/Sema3a/Notch3/Nrg1/Mrtfb/Aplp2/Foxg1/Rtn4/Ntrk2/Kif14/Cep120/Arx/Bbs1/Cxcl12	51	34	ENSMUSG00000004892/ENSMUSG00000054252/ENSMUSG00000026923/ENSMUSG00000031398/ENSMUSG00000005089/ENSMUSG00000026959/ENSMUSG00000031785/ENSMUSG00000020122/ENSMUSG00000063450/ENSMUSG00000039830/ENSMUSG00000028078/ENSMUSG00000041415/ENSMUSG00000024565/ENSMUSG00000001761/ENSMUSG00000021109/ENSMUSG00000041235/ENSMUSG00000048001/ENSMUSG00000002602/ENSMUSG00000042453/ENSMUSG00000058230/ENSMUSG00000024426/…	17	ENSMUSG00000024346/ENSMUSG00000090125/ENSMUSG00000019505/ENSMUSG00000025128/ENSMUSG00000044894/ENSMUSG00000003873/ENSMUSG00000021359/ENSMUSG00000018012/ENSMUSG00000006651/ENSMUSG00000022528/ENSMUSG00000048251/ENSMUSG00000041035/ENSMUSG00000033726/ENSMUSG00000028417/ENSMUSG00000020950/ENSMUSG00000035277/ENSMUSG00000061353
GO:0008203	cholesterol metabolic process	19/1862	106/17151	0.0191656	0.364744	ENSMUSG00000022982/ENSMUSG00000026600/ENSMUSG00000026944/ENSMUSG00000034926/ENSMUSG00000020538/ENSMUSG00000004815/ENSMUSG00000032193/ENSMUSG00000049313/ENSMUSG00000015243/ENSMUSG00000026675/ENSMUSG00000033105/ENSMUSG00000031760/ENSMUSG00000031168/ENSMUSG00000020447/ENSMUSG00000031996/ENSMUSG00000039519/ENSMUSG00000027952/ENSMUSG00000093930/ENSMUSG00000022351	Sod1/Soat1/Abca2/Dhcr24/Srebf1/Dgkq/Ldlr/Sorl1/Abca1/Hsd17b7/Lss/Mt3/Ebp/Npc1l1/Aplp2/Cyp7b1/Pmvk/Hmgcs1/Sqle	19	14	ENSMUSG00000026600/ENSMUSG00000026944/ENSMUSG00000034926/ENSMUSG00000020538/ENSMUSG00000004815/ENSMUSG00000032193/ENSMUSG00000049313/ENSMUSG00000015243/ENSMUSG00000026675/ENSMUSG00000033105/ENSMUSG00000031996/ENSMUSG00000039519/ENSMUSG00000093930/ENSMUSG00000022351	5	ENSMUSG00000022982/ENSMUSG00000031760/ENSMUSG00000031168/ENSMUSG00000020447/ENSMUSG00000027952
GO:0021954	central nervous system neuron development	16/1862	85/17151	0.019574	0.370813	ENSMUSG00000031398/ENSMUSG00000019505/ENSMUSG00000028078/ENSMUSG00000025128/ENSMUSG00000044894/ENSMUSG00000024565/ENSMUSG00000021359/ENSMUSG00000018012/ENSMUSG00000058230/ENSMUSG00000031565/ENSMUSG00000038539/ENSMUSG00000028883/ENSMUSG00000020950/ENSMUSG00000055254/ENSMUSG00000031673/ENSMUSG00000035277	Plxna3/Ubb/Dclk2/Bhlhe22/Uqcrq/Sall3/Tfap2a/Rac3/Arhgap35/Fgfr1/Atf5/Sema3a/Foxg1/Ntrk2/Cdh11/Arx	16	9	ENSMUSG00000031398/ENSMUSG00000028078/ENSMUSG00000024565/ENSMUSG00000058230/ENSMUSG00000031565/ENSMUSG00000038539/ENSMUSG00000028883/ENSMUSG00000055254/ENSMUSG00000031673	7	ENSMUSG00000019505/ENSMUSG00000025128/ENSMUSG00000044894/ENSMUSG00000021359/ENSMUSG00000018012/ENSMUSG00000020950/ENSMUSG00000035277
GO:0009991	response to extracellular stimulus	49/1862	336/17151	0.0196194	0.370813	ENSMUSG00000032532/ENSMUSG00000010064/ENSMUSG00000024039/ENSMUSG00000027602/ENSMUSG00000042462/ENSMUSG00000022982/ENSMUSG00000046607/ENSMUSG00000005089/ENSMUSG00000026959/ENSMUSG00000023067/ENSMUSG00000054452/ENSMUSG00000010663/ENSMUSG00000039278/ENSMUSG00000031490/ENSMUSG00000020538/ENSMUSG00000038412/ENSMUSG00000004815/ENSMUSG00000033400/ENSMUSG00000030161/ENSMUSG00000026473/ENSMUSG00000032193/…	Cck/Slc38a3/Cbs/Map1lc3a/Dctpp1/Sod1/Hrk/Slc1a2/Grin1/Cdkn1a/Tle5/Fads1/Pcsk1n/Eif4ebp1/Srebf1/Higd1a/Dgkq/Agl/Gabarapl1/Glul/Ldlr/Ripor1/Jun/Htr2c/Tfrc/Noct/Mybbp1a/Arsb/Gabarap/Axl/Mars1/Ulk2/Npy/Arhgap35/Kif26a/4921509C19Rik/Mt3/Cdkn2d/Trim24/Tnrc6a/Nenf/Slc16a1/Fcor/Atf4/Mtor/Ldha/Gabarapl2/Prkcg/Itga6	49	25	ENSMUSG00000010064/ENSMUSG00000024039/ENSMUSG00000005089/ENSMUSG00000026959/ENSMUSG00000010663/ENSMUSG00000020538/ENSMUSG00000004815/ENSMUSG00000033400/ENSMUSG00000026473/ENSMUSG00000032193/ENSMUSG00000038604/ENSMUSG00000041380/ENSMUSG00000022797/ENSMUSG00000023087/ENSMUSG00000040463/ENSMUSG00000042082/ENSMUSG00000002602/ENSMUSG00000040354/ENSMUSG00000004798/ENSMUSG00000058230/ENSMUSG00000029833/…	24	ENSMUSG00000032532/ENSMUSG00000027602/ENSMUSG00000042462/ENSMUSG00000022982/ENSMUSG00000046607/ENSMUSG00000023067/ENSMUSG00000054452/ENSMUSG00000039278/ENSMUSG00000031490/ENSMUSG00000038412/ENSMUSG00000030161/ENSMUSG00000052684/ENSMUSG00000018567/ENSMUSG00000029819/ENSMUSG00000021294/ENSMUSG00000061525/ENSMUSG00000031760/ENSMUSG00000096472/ENSMUSG00000037499/ENSMUSG00000032902/ENSMUSG00000089665/…
GO:0002064	epithelial cell development	34/1862	219/17151	0.0204592	0.384771	ENSMUSG00000050953/ENSMUSG00000054252/ENSMUSG00000026923/ENSMUSG00000022982/ENSMUSG00000037242/ENSMUSG00000009376/ENSMUSG00000029401/ENSMUSG00000021754/ENSMUSG00000031871/ENSMUSG00000034908/ENSMUSG00000036885/ENSMUSG00000041415/ENSMUSG00000001761/ENSMUSG00000021359/ENSMUSG00000021109/ENSMUSG00000024959/ENSMUSG00000027889/ENSMUSG00000022286/ENSMUSG00000068566/ENSMUSG00000032220/ENSMUSG00000052911/…	Gja1/Fgfr3/Notch1/Sod1/Clic4/Met/Rilpl2/Map3k1/Cdh5/Sidt2/Arhgef26/Dicer1/Smo/Tfap2a/Hif1a/Bad/Ampd2/Grhl2/Myadm/Myo1e/Lamb2/B4galt1/Icam1/Fgfr1/Bcl11b/Slc9a3r1/Fat1/Vezf1/Tjp2/Sec24b/Spint2/Ppp1r16b/Rab13/Rapgef1	34	24	ENSMUSG00000050953/ENSMUSG00000054252/ENSMUSG00000026923/ENSMUSG00000037242/ENSMUSG00000009376/ENSMUSG00000021754/ENSMUSG00000034908/ENSMUSG00000036885/ENSMUSG00000041415/ENSMUSG00000001761/ENSMUSG00000021109/ENSMUSG00000027889/ENSMUSG00000068566/ENSMUSG00000032220/ENSMUSG00000052911/ENSMUSG00000028413/ENSMUSG00000031565/ENSMUSG00000020733/ENSMUSG00000070047/ENSMUSG00000018377/ENSMUSG00000024812/…	10	ENSMUSG00000022982/ENSMUSG00000029401/ENSMUSG00000031871/ENSMUSG00000021359/ENSMUSG00000024959/ENSMUSG00000022286/ENSMUSG00000037405/ENSMUSG00000048251/ENSMUSG00000074227/ENSMUSG00000027935
GO:0030278	regulation of ossification	31/1862	196/17151	0.0204978	0.384771	ENSMUSG00000050953/ENSMUSG00000054252/ENSMUSG00000026923/ENSMUSG00000045092/ENSMUSG00000019359/ENSMUSG00000027253/ENSMUSG00000027339/ENSMUSG00000021359/ENSMUSG00000021109/ENSMUSG00000005871/ENSMUSG00000000182/ENSMUSG00000024955/ENSMUSG00000031342/ENSMUSG00000023087/ENSMUSG00000024940/ENSMUSG00000024598/ENSMUSG00000021493/ENSMUSG00000063632/ENSMUSG00000030890/ENSMUSG00000021466/ENSMUSG00000024098/…	Gja1/Fgfr3/Notch1/S1pr1/Gdpd2/Lrp4/Rassf2/Tfap2a/Hif1a/Apc/Fgf23/Esrra/Gpm6b/Noct/Ltbp3/Fbn2/Pdlim7/Sox11/Ilk/Ptch1/Twsg1/Fgfr1/Cited1/Bmp2k/Nbr1/Cebpb/Bmpr1b/Isg15/Mia3/Kremen2/Ctnnbip1	31	21	ENSMUSG00000050953/ENSMUSG00000054252/ENSMUSG00000026923/ENSMUSG00000045092/ENSMUSG00000019359/ENSMUSG00000027253/ENSMUSG00000027339/ENSMUSG00000021109/ENSMUSG00000005871/ENSMUSG00000031342/ENSMUSG00000023087/ENSMUSG00000024940/ENSMUSG00000030890/ENSMUSG00000021466/ENSMUSG00000024098/ENSMUSG00000031565/ENSMUSG00000034663/ENSMUSG00000017119/ENSMUSG00000052430/ENSMUSG00000035692/ENSMUSG00000056050	10	ENSMUSG00000021359/ENSMUSG00000000182/ENSMUSG00000024955/ENSMUSG00000024598/ENSMUSG00000021493/ENSMUSG00000063632/ENSMUSG00000051159/ENSMUSG00000056501/ENSMUSG00000040680/ENSMUSG00000028988
GO:0042053	regulation of dopamine metabolic process	6/1862	21/17151	0.020975	0.39239	ENSMUSG00000025889/ENSMUSG00000024140/ENSMUSG00000028964/ENSMUSG00000041380/ENSMUSG00000031696/ENSMUSG00000039904	Snca/Epas1/Park7/Htr2c/Vps35/Gpr37	6	4	ENSMUSG00000024140/ENSMUSG00000041380/ENSMUSG00000031696/ENSMUSG00000039904	2	ENSMUSG00000025889/ENSMUSG00000028964
GO:0090407	organophosphate biosynthetic process	66/1862	475/17151	0.021204	0.395328	ENSMUSG00000025889/ENSMUSG00000003072/ENSMUSG00000033307/ENSMUSG00000026817/ENSMUSG00000062683/ENSMUSG00000018770/ENSMUSG00000030647/ENSMUSG00000020444/ENSMUSG00000028773/ENSMUSG00000020654/ENSMUSG00000042737/ENSMUSG00000017390/ENSMUSG00000024978/ENSMUSG00000030869/ENSMUSG00000031808/ENSMUSG00000009995/ENSMUSG00000024782/ENSMUSG00000028785/ENSMUSG00000004815/ENSMUSG00000050856/ENSMUSG00000030682/…	Snca/Atp5d/Mif/Ak1/Atp5g2/Atp5g3/Ndufc2/Guk1/Fabp3/Adcy3/Dpm3/Aldoc/Gpam/Ndufab1/Slc27a1/Tafazzin/Ak3/Hpca/Dgkq/Atp5k/Cdipt/Cox5b/Dpm2/Adcyap1r1/Eno2/Serinc5/Ddit4/Plcg1/Cmpk1/Hddc2/Htr2c/Hif1a/Ramp1/Fabp5/Tpi1/Lpcat1/Ogt/Pigq/Atp5e/Ampd2/Atp5j/Uqcc3/Surf1/Rrm1/Atp5g1/Ampd3/Gpha2/Cyc1/Inppl1/Gnpat/Lpgat1/Mboat2/Rrm2/Atp5h/Atp5pb/Htr2b/Pank3/Pmvk/Slc25a13/Atp5j2/Gapdh/Hmgcs1/Rundc3a/Pigyl/Atp6v0a2…	66	29	ENSMUSG00000020654/ENSMUSG00000017390/ENSMUSG00000024978/ENSMUSG00000031808/ENSMUSG00000009995/ENSMUSG00000024782/ENSMUSG00000004815/ENSMUSG00000029778/ENSMUSG00000021703/ENSMUSG00000016933/ENSMUSG00000041380/ENSMUSG00000021109/ENSMUSG00000021608/ENSMUSG00000034160/ENSMUSG00000025728/ENSMUSG00000027889/ENSMUSG00000030978/ENSMUSG00000005686/ENSMUSG00000032737/ENSMUSG00000031985/ENSMUSG00000026623/…	37	ENSMUSG00000025889/ENSMUSG00000003072/ENSMUSG00000033307/ENSMUSG00000026817/ENSMUSG00000062683/ENSMUSG00000018770/ENSMUSG00000030647/ENSMUSG00000020444/ENSMUSG00000028773/ENSMUSG00000042737/ENSMUSG00000030869/ENSMUSG00000028785/ENSMUSG00000050856/ENSMUSG00000030682/ENSMUSG00000061518/ENSMUSG00000026810/ENSMUSG00000004267/ENSMUSG00000020108/ENSMUSG00000028719/ENSMUSG00000000295/ENSMUSG00000034353/…
GO:0031333	negative regulation of protein complex assembly	22/1862	129/17151	0.0213338	0.395779	ENSMUSG00000062591/ENSMUSG00000079523/ENSMUSG00000025889/ENSMUSG00000018293/ENSMUSG00000056201/ENSMUSG00000021071/ENSMUSG00000031490/ENSMUSG00000000441/ENSMUSG00000049313/ENSMUSG00000013921/ENSMUSG00000028745/ENSMUSG00000030357/ENSMUSG00000068566/ENSMUSG00000031696/ENSMUSG00000028059/ENSMUSG00000057738/ENSMUSG00000032060/ENSMUSG00000029073/ENSMUSG00000039230/ENSMUSG00000041498/ENSMUSG00000067851/…	Tubb4a/Tmsb10/Snca/Pfn1/Cfl1/Trim9/Eif4ebp1/Raf1/Sorl1/Clip3/Capzb/Fkbp4/Myadm/Vps35/Arhgef2/Sptan1/Cryab/Cptp/Tbcd/Kif14/Arfgef1/Ctnnbip1	22	12	ENSMUSG00000021071/ENSMUSG00000000441/ENSMUSG00000049313/ENSMUSG00000013921/ENSMUSG00000068566/ENSMUSG00000031696/ENSMUSG00000028059/ENSMUSG00000057738/ENSMUSG00000029073/ENSMUSG00000039230/ENSMUSG00000041498/ENSMUSG00000067851	10	ENSMUSG00000062591/ENSMUSG00000079523/ENSMUSG00000025889/ENSMUSG00000018293/ENSMUSG00000056201/ENSMUSG00000031490/ENSMUSG00000028745/ENSMUSG00000030357/ENSMUSG00000032060/ENSMUSG00000028988
GO:0043281	regulation of cysteine-type endopeptidase activity involved in apoptotic process	30/1862	189/17151	0.0213721	0.395779	ENSMUSG00000032532/ENSMUSG00000025889/ENSMUSG00000002083/ENSMUSG00000030744/ENSMUSG00000034926/ENSMUSG00000030417/ENSMUSG00000028964/ENSMUSG00000024012/ENSMUSG00000003955/ENSMUSG00000024521/ENSMUSG00000002015/ENSMUSG00000036199/ENSMUSG00000003423/ENSMUSG00000003873/ENSMUSG00000024959/ENSMUSG00000022556/ENSMUSG00000019054/ENSMUSG00000023030/ENSMUSG00000031221/ENSMUSG00000096472/ENSMUSG00000022781/…	Cck/Snca/Bbc3/Rps3/Dhcr24/Pdcd5/Park7/Mtch1/Fam162a/Pmaip1/Bcap31/Ndufa13/Pih1d1/Bax/Bad/Hsf1/Fis1/Slc11a2/Igbp1/Cdkn2d/Pak2/Nr4a1/Jak2/Casp4/Cryab/Cycs/Lamtor5/Hip1/Rps27l/Thbs1	30	8	ENSMUSG00000034926/ENSMUSG00000022556/ENSMUSG00000023030/ENSMUSG00000022781/ENSMUSG00000023034/ENSMUSG00000024789/ENSMUSG00000039959/ENSMUSG00000040152	22	ENSMUSG00000032532/ENSMUSG00000025889/ENSMUSG00000002083/ENSMUSG00000030744/ENSMUSG00000030417/ENSMUSG00000028964/ENSMUSG00000024012/ENSMUSG00000003955/ENSMUSG00000024521/ENSMUSG00000002015/ENSMUSG00000036199/ENSMUSG00000003423/ENSMUSG00000003873/ENSMUSG00000024959/ENSMUSG00000019054/ENSMUSG00000031221/ENSMUSG00000096472/ENSMUSG00000033538/ENSMUSG00000032060/ENSMUSG00000063694/ENSMUSG00000087260/…
GO:0006835	dicarboxylic acid transport	14/1862	72/17151	0.0214524	0.395934	ENSMUSG00000005360/ENSMUSG00000032532/ENSMUSG00000044708/ENSMUSG00000025889/ENSMUSG00000005089/ENSMUSG00000057531/ENSMUSG00000033577/ENSMUSG00000027737/ENSMUSG00000005892/ENSMUSG00000001225/ENSMUSG00000055254/ENSMUSG00000015112/ENSMUSG00000025792/ENSMUSG00000019433	Slc1a3/Cck/Kcnj10/Snca/Slc1a2/Dtnbp1/Myo6/Slc7a11/Trh/Slc26a3/Ntrk2/Slc25a13/Slc25a10/Gipc1	14	8	ENSMUSG00000005360/ENSMUSG00000044708/ENSMUSG00000005089/ENSMUSG00000033577/ENSMUSG00000027737/ENSMUSG00000055254/ENSMUSG00000015112/ENSMUSG00000025792	6	ENSMUSG00000032532/ENSMUSG00000025889/ENSMUSG00000057531/ENSMUSG00000005892/ENSMUSG00000001225/ENSMUSG00000019433
GO:0030282	bone mineralization	17/1862	93/17151	0.0215817	0.396988	ENSMUSG00000050953/ENSMUSG00000054252/ENSMUSG00000045092/ENSMUSG00000030400/ENSMUSG00000021359/ENSMUSG00000021109/ENSMUSG00000000182/ENSMUSG00000031342/ENSMUSG00000024940/ENSMUSG00000024598/ENSMUSG00000034663/ENSMUSG00000017119/ENSMUSG00000025337/ENSMUSG00000052430/ENSMUSG00000035692/ENSMUSG00000056050/ENSMUSG00000051920	Gja1/Fgfr3/S1pr1/Ercc2/Tfap2a/Hif1a/Fgf23/Gpm6b/Ltbp3/Fbn2/Bmp2k/Nbr1/Sbds/Bmpr1b/Isg15/Mia3/Rspo2	17	12	ENSMUSG00000050953/ENSMUSG00000054252/ENSMUSG00000045092/ENSMUSG00000030400/ENSMUSG00000021109/ENSMUSG00000031342/ENSMUSG00000024940/ENSMUSG00000034663/ENSMUSG00000017119/ENSMUSG00000052430/ENSMUSG00000035692/ENSMUSG00000056050	5	ENSMUSG00000021359/ENSMUSG00000000182/ENSMUSG00000024598/ENSMUSG00000025337/ENSMUSG00000051920
GO:2000377	regulation of reactive oxygen species metabolic process	28/1862	174/17151	0.0216609	0.397117	ENSMUSG00000025889/ENSMUSG00000028194/ENSMUSG00000022982/ENSMUSG00000060803/ENSMUSG00000026959/ENSMUSG00000023067/ENSMUSG00000078812/ENSMUSG00000030647/ENSMUSG00000020122/ENSMUSG00000054021/ENSMUSG00000067847/ENSMUSG00000028964/ENSMUSG00000020402/ENSMUSG00000021359/ENSMUSG00000021109/ENSMUSG00000034160/ENSMUSG00000009013/ENSMUSG00000025486/ENSMUSG00000037405/ENSMUSG00000076441/ENSMUSG00000024789/…	Snca/Ddah1/Sod1/Gstp1/Grin1/Cdkn1a/Eif5a/Ndufc2/Egfr/Sirt5/Romo1/Park7/Vdac1/Tfap2a/Hif1a/Ogt/Dynll1/Sirt3/Icam1/Ass1/Jak2/Selenos/Cryab/Grb2/Mtor/Aatf/Gadd45a/Thbs1	28	8	ENSMUSG00000028194/ENSMUSG00000026959/ENSMUSG00000020122/ENSMUSG00000021109/ENSMUSG00000034160/ENSMUSG00000024789/ENSMUSG00000028991/ENSMUSG00000040152	20	ENSMUSG00000025889/ENSMUSG00000022982/ENSMUSG00000060803/ENSMUSG00000023067/ENSMUSG00000078812/ENSMUSG00000030647/ENSMUSG00000054021/ENSMUSG00000067847/ENSMUSG00000028964/ENSMUSG00000020402/ENSMUSG00000021359/ENSMUSG00000009013/ENSMUSG00000025486/ENSMUSG00000037405/ENSMUSG00000076441/ENSMUSG00000075701/ENSMUSG00000032060/ENSMUSG00000059923/ENSMUSG00000018697/ENSMUSG00000036390
GO:0055075	potassium ion homeostasis	7/1862	27/17151	0.0221559	0.403501	ENSMUSG00000007097/ENSMUSG00000044708/ENSMUSG00000053819/ENSMUSG00000041329/ENSMUSG00000027130/ENSMUSG00000063142/ENSMUSG00000033161	Atp1a2/Kcnj10/Camk2d/Atp1b2/Slc12a6/Kcnma1/Atp1a1	7	7	ENSMUSG00000007097/ENSMUSG00000044708/ENSMUSG00000053819/ENSMUSG00000041329/ENSMUSG00000027130/ENSMUSG00000063142/ENSMUSG00000033161	0
GO:0097345	mitochondrial outer membrane permeabilization	7/1862	27/17151	0.0221559	0.403501	ENSMUSG00000002083/ENSMUSG00000057506/ENSMUSG00000024521/ENSMUSG00000054428/ENSMUSG00000003873/ENSMUSG00000016319/ENSMUSG00000064326	Bbc3/Bloc1s2/Pmaip1/Atpif1/Bax/Slc25a5/Siva1	7	0		7	ENSMUSG00000002083/ENSMUSG00000057506/ENSMUSG00000024521/ENSMUSG00000054428/ENSMUSG00000003873/ENSMUSG00000016319/ENSMUSG00000064326
GO:0051291	protein heterooligomerization	25/1862	152/17151	0.0225992	0.410216	ENSMUSG00000025499/ENSMUSG00000026959/ENSMUSG00000002496/ENSMUSG00000063882/ENSMUSG00000041936/ENSMUSG00000017390/ENSMUSG00000056999/ENSMUSG00000027253/ENSMUSG00000060981/ENSMUSG00000017210/ENSMUSG00000041959/ENSMUSG00000034160/ENSMUSG00000053907/ENSMUSG00000063887/ENSMUSG00000030890/ENSMUSG00000030978/ENSMUSG00000019920/ENSMUSG00000069631/ENSMUSG00000020649/ENSMUSG00000060639/ENSMUSG00000059923/…	Hras/Grin1/Tsc2/Uqcrh/Agrn/Aldoc/Ide/Lrp4/H4c8/Med24/S100a10/Ogt/Mat2a/Nlgn1/Ilk/Rrm1/Lims1/Strada/Rrm2/H4c9/Grb2/C1qtnf6/Pakap/Sqstm1/Trps1	25	16	ENSMUSG00000026959/ENSMUSG00000002496/ENSMUSG00000041936/ENSMUSG00000017390/ENSMUSG00000056999/ENSMUSG00000027253/ENSMUSG00000017210/ENSMUSG00000034160/ENSMUSG00000053907/ENSMUSG00000063887/ENSMUSG00000030890/ENSMUSG00000030978/ENSMUSG00000019920/ENSMUSG00000020649/ENSMUSG00000022440/ENSMUSG00000038679	9	ENSMUSG00000025499/ENSMUSG00000063882/ENSMUSG00000060981/ENSMUSG00000041959/ENSMUSG00000069631/ENSMUSG00000060639/ENSMUSG00000059923/ENSMUSG00000038729/ENSMUSG00000015837
GO:0014013	regulation of gliogenesis	22/1862	130/17151	0.0231345	0.415932	ENSMUSG00000068748/ENSMUSG00000054252/ENSMUSG00000026923/ENSMUSG00000039830/ENSMUSG00000041415/ENSMUSG00000032193/ENSMUSG00000009248/ENSMUSG00000023915/ENSMUSG00000024735/ENSMUSG00000033006/ENSMUSG00000062078/ENSMUSG00000048001/ENSMUSG00000063632/ENSMUSG00000026249/ENSMUSG00000055538/ENSMUSG00000013089/ENSMUSG00000022528/ENSMUSG00000033726/ENSMUSG00000038539/ENSMUSG00000028991/ENSMUSG00000020458/…	Ptprz1/Fgfr3/Notch1/Olig2/Dicer1/Ldlr/Ascl2/Tnfrsf21/Prpf19/Sox10/Qki/Hes5/Sox11/Serpine2/Zcchc24/Etv5/Hes1/Emx1/Atf5/Mtor/Rtn4/Cers2	22	18	ENSMUSG00000068748/ENSMUSG00000054252/ENSMUSG00000026923/ENSMUSG00000039830/ENSMUSG00000041415/ENSMUSG00000032193/ENSMUSG00000009248/ENSMUSG00000023915/ENSMUSG00000033006/ENSMUSG00000062078/ENSMUSG00000048001/ENSMUSG00000026249/ENSMUSG00000055538/ENSMUSG00000013089/ENSMUSG00000038539/ENSMUSG00000028991/ENSMUSG00000020458/ENSMUSG00000015714	4	ENSMUSG00000024735/ENSMUSG00000063632/ENSMUSG00000022528/ENSMUSG00000033726
GO:0007635	chemosensory behavior	5/1862	16/17151	0.0235381	0.415932	ENSMUSG00000026959/ENSMUSG00000020654/ENSMUSG00000041235/ENSMUSG00000078816/ENSMUSG00000006464	Grin1/Adcy3/Chd7/Prkcg/Bbs1	5	5	ENSMUSG00000026959/ENSMUSG00000020654/ENSMUSG00000041235/ENSMUSG00000078816/ENSMUSG00000006464	0
GO:0032095	regulation of response to food	5/1862	16/17151	0.0235381	0.415932	ENSMUSG00000032532/ENSMUSG00000031760/ENSMUSG00000037499/ENSMUSG00000028991/ENSMUSG00000078816	Cck/Mt3/Nenf/Mtor/Prkcg	5	2	ENSMUSG00000028991/ENSMUSG00000078816	3	ENSMUSG00000032532/ENSMUSG00000031760/ENSMUSG00000037499
GO:0034643	establishment of mitochondrion localization, microtubule-mediated	5/1862	16/17151	0.0235381	0.415932	ENSMUSG00000026028/ENSMUSG00000019505/ENSMUSG00000021109/ENSMUSG00000029223/ENSMUSG00000063077	Trak2/Ubb/Hif1a/Uchl1/Kif1b	5	3	ENSMUSG00000026028/ENSMUSG00000021109/ENSMUSG00000063077	2	ENSMUSG00000019505/ENSMUSG00000029223
GO:0047497	mitochondrion transport along microtubule	5/1862	16/17151	0.0235381	0.415932	ENSMUSG00000026028/ENSMUSG00000019505/ENSMUSG00000021109/ENSMUSG00000029223/ENSMUSG00000063077	Trak2/Ubb/Hif1a/Uchl1/Kif1b	5	3	ENSMUSG00000026028/ENSMUSG00000021109/ENSMUSG00000063077	2	ENSMUSG00000019505/ENSMUSG00000029223
GO:0072010	glomerular epithelium development	5/1862	16/17151	0.0235381	0.415932	ENSMUSG00000027889/ENSMUSG00000032220/ENSMUSG00000052911/ENSMUSG00000030223/ENSMUSG00000045763	Ampd2/Myo1e/Lamb2/Ptpro/Basp1	5	4	ENSMUSG00000027889/ENSMUSG00000032220/ENSMUSG00000052911/ENSMUSG00000030223	1	ENSMUSG00000045763
GO:0072148	epithelial cell fate commitment	5/1862	16/17151	0.0235381	0.415932	ENSMUSG00000054252/ENSMUSG00000026923/ENSMUSG00000048001/ENSMUSG00000022528/ENSMUSG00000035277	Fgfr3/Notch1/Hes5/Hes1/Arx	5	3	ENSMUSG00000054252/ENSMUSG00000026923/ENSMUSG00000048001	2	ENSMUSG00000022528/ENSMUSG00000035277
GO:0032024	positive regulation of insulin secretion	14/1862	73/17151	0.0239779	0.415932	ENSMUSG00000067786/ENSMUSG00000050953/ENSMUSG00000026473/ENSMUSG00000021109/ENSMUSG00000024959/ENSMUSG00000021794/ENSMUSG00000026568/ENSMUSG00000009013/ENSMUSG00000025486/ENSMUSG00000005892/ENSMUSG00000030805/ENSMUSG00000047415/ENSMUSG00000024789/ENSMUSG00000076431	Nnat/Gja1/Glul/Hif1a/Bad/Glud1/Mpc2/Dynll1/Sirt3/Trh/Stx4a/Gpr68/Jak2/Sox4	14	5	ENSMUSG00000050953/ENSMUSG00000026473/ENSMUSG00000021109/ENSMUSG00000021794/ENSMUSG00000024789	9	ENSMUSG00000067786/ENSMUSG00000024959/ENSMUSG00000026568/ENSMUSG00000009013/ENSMUSG00000025486/ENSMUSG00000005892/ENSMUSG00000030805/ENSMUSG00000047415/ENSMUSG00000076431
GO:0046916	cellular transition metal ion homeostasis	15/1862	80/17151	0.0240857	0.415932	ENSMUSG00000039105/ENSMUSG00000022982/ENSMUSG00000005413/ENSMUSG00000022797/ENSMUSG00000021109/ENSMUSG00000045438/ENSMUSG00000025825/ENSMUSG00000023030/ENSMUSG00000032583/ENSMUSG00000042111/ENSMUSG00000031760/ENSMUSG00000031996/ENSMUSG00000032570/ENSMUSG00000038023/ENSMUSG00000018585	Atp6v1g1/Sod1/Hmox1/Tfrc/Hif1a/Cox19/Iscu/Slc11a2/Mon1a/Ccdc115/Mt3/Aplp2/Atp2c1/Atp6v0a2/Atox1	15	6	ENSMUSG00000022797/ENSMUSG00000021109/ENSMUSG00000023030/ENSMUSG00000031996/ENSMUSG00000032570/ENSMUSG00000038023	9	ENSMUSG00000039105/ENSMUSG00000022982/ENSMUSG00000005413/ENSMUSG00000045438/ENSMUSG00000025825/ENSMUSG00000032583/ENSMUSG00000042111/ENSMUSG00000031760/ENSMUSG00000018585
GO:0001765	membrane raft assembly	4/1862	11/17151	0.0244265	0.415932	ENSMUSG00000022505/ENSMUSG00000041959/ENSMUSG00000016664/ENSMUSG00000039316	Emp2/S100a10/Pacsin2/Rftn1	4	2	ENSMUSG00000022505/ENSMUSG00000016664	2	ENSMUSG00000041959/ENSMUSG00000039316
GO:0015740	C4-dicarboxylate transport	4/1862	11/17151	0.0244265	0.415932	ENSMUSG00000005360/ENSMUSG00000005089/ENSMUSG00000015112/ENSMUSG00000025792	Slc1a3/Slc1a2/Slc25a13/Slc25a10	4	4	ENSMUSG00000005360/ENSMUSG00000005089/ENSMUSG00000015112/ENSMUSG00000025792	0
GO:0021860	pyramidal neuron development	4/1862	11/17151	0.0244265	0.415932	ENSMUSG00000031398/ENSMUSG00000028078/ENSMUSG00000044894/ENSMUSG00000020950	Plxna3/Dclk2/Uqcrq/Foxg1	4	2	ENSMUSG00000031398/ENSMUSG00000028078	2	ENSMUSG00000044894/ENSMUSG00000020950
GO:0033603	positive regulation of dopamine secretion	4/1862	11/17151	0.0244265	0.415932	ENSMUSG00000025905/ENSMUSG00000028004/ENSMUSG00000020458/ENSMUSG00000061353	Oprk1/Npy2r/Rtn4/Cxcl12	4	1	ENSMUSG00000020458	3	ENSMUSG00000025905/ENSMUSG00000028004/ENSMUSG00000061353
GO:0042983	amyloid precursor protein biosynthetic process	4/1862	11/17151	0.0244265	0.415932	ENSMUSG00000026600/ENSMUSG00000026223/ENSMUSG00000035722/ENSMUSG00000018697	Soat1/Itm2c/Abca7/Aatf	4	2	ENSMUSG00000026600/ENSMUSG00000035722	2	ENSMUSG00000026223/ENSMUSG00000018697
GO:0042984	regulation of amyloid precursor protein biosynthetic process	4/1862	11/17151	0.0244265	0.415932	ENSMUSG00000026600/ENSMUSG00000026223/ENSMUSG00000035722/ENSMUSG00000018697	Soat1/Itm2c/Abca7/Aatf	4	2	ENSMUSG00000026600/ENSMUSG00000035722	2	ENSMUSG00000026223/ENSMUSG00000018697
GO:0043619	regulation of transcription from RNA polymerase II promoter in response to oxidative stress	4/1862	11/17151	0.0244265	0.415932	ENSMUSG00000005413/ENSMUSG00000024140/ENSMUSG00000021109/ENSMUSG00000042406	Hmox1/Epas1/Hif1a/Atf4	4	2	ENSMUSG00000024140/ENSMUSG00000021109	2	ENSMUSG00000005413/ENSMUSG00000042406
GO:0043653	mitochondrial fragmentation involved in apoptotic process	4/1862	11/17151	0.0244265	0.415932	ENSMUSG00000025582/ENSMUSG00000003873/ENSMUSG00000019054/ENSMUSG00000031696	Nptx1/Bax/Fis1/Vps35	4	1	ENSMUSG00000031696	3	ENSMUSG00000025582/ENSMUSG00000003873/ENSMUSG00000019054
GO:0045792	negative regulation of cell size	4/1862	11/17151	0.0244265	0.415932	ENSMUSG00000002496/ENSMUSG00000056201/ENSMUSG00000028991/ENSMUSG00000011096	Tsc2/Cfl1/Mtor/Akt1s1	4	2	ENSMUSG00000002496/ENSMUSG00000028991	2	ENSMUSG00000056201/ENSMUSG00000011096
GO:0046607	positive regulation of centrosome cycle	4/1862	11/17151	0.0244265	0.415932	ENSMUSG00000057113/ENSMUSG00000005732/ENSMUSG00000048799/ENSMUSG00000003226	Npm1/Ranbp1/Cep120/Ranbp2	4	2	ENSMUSG00000048799/ENSMUSG00000003226	2	ENSMUSG00000057113/ENSMUSG00000005732
GO:0060600	dichotomous subdivision of an epithelial terminal unit	4/1862	11/17151	0.0244265	0.415932	ENSMUSG00000030123/ENSMUSG00000028883/ENSMUSG00000016028/ENSMUSG00000078302	Plxnd1/Sema3a/Celsr1/Foxd1	4	2	ENSMUSG00000030123/ENSMUSG00000028883	2	ENSMUSG00000016028/ENSMUSG00000078302
GO:0030490	maturation of SSU-rRNA	11/1862	53/17151	0.0250228	0.4231	ENSMUSG00000030611/ENSMUSG00000003848/ENSMUSG00000047675/ENSMUSG00000037563/ENSMUSG00000032518/ENSMUSG00000050244/ENSMUSG00000004356/ENSMUSG00000070697/ENSMUSG00000039001/ENSMUSG00000067288/ENSMUSG00000040952	Mrps11/Nob1/Rps8/Rps16/Rpsa/Heatr1/Utp20/Utp3/Rps21/Rps28/Rps19	11	2	ENSMUSG00000050244/ENSMUSG00000004356	9	ENSMUSG00000030611/ENSMUSG00000003848/ENSMUSG00000047675/ENSMUSG00000037563/ENSMUSG00000032518/ENSMUSG00000070697/ENSMUSG00000039001/ENSMUSG00000067288/ENSMUSG00000040952
GO:0003382	epithelial cell morphogenesis	9/1862	40/17151	0.0250783	0.4231	ENSMUSG00000037242/ENSMUSG00000009376/ENSMUSG00000029401/ENSMUSG00000021754/ENSMUSG00000036885/ENSMUSG00000022286/ENSMUSG00000048251/ENSMUSG00000070047/ENSMUSG00000074227	Clic4/Met/Rilpl2/Map3k1/Arhgef26/Grhl2/Bcl11b/Fat1/Spint2	9	5	ENSMUSG00000037242/ENSMUSG00000009376/ENSMUSG00000021754/ENSMUSG00000036885/ENSMUSG00000070047	4	ENSMUSG00000029401/ENSMUSG00000022286/ENSMUSG00000048251/ENSMUSG00000074227
GO:0018208	peptidyl-proline modification	9/1862	40/17151	0.0250783	0.4231	ENSMUSG00000056629/ENSMUSG00000019428/ENSMUSG00000032966/ENSMUSG00000030357/ENSMUSG00000026857/ENSMUSG00000032383/ENSMUSG00000058709/ENSMUSG00000028651/ENSMUSG00000003226	Fkbp2/Fkbp8/Fkbp1a/Fkbp4/Ntmt1/Ppib/Egln2/Ppie/Ranbp2	9	1	ENSMUSG00000003226	8	ENSMUSG00000056629/ENSMUSG00000019428/ENSMUSG00000032966/ENSMUSG00000030357/ENSMUSG00000026857/ENSMUSG00000032383/ENSMUSG00000058709/ENSMUSG00000028651
GO:0043254	regulation of protein complex assembly	58/1862	414/17151	0.0252955	0.425459	ENSMUSG00000062591/ENSMUSG00000032532/ENSMUSG00000079523/ENSMUSG00000025889/ENSMUSG00000002083/ENSMUSG00000034525/ENSMUSG00000018293/ENSMUSG00000009376/ENSMUSG00000056201/ENSMUSG00000044783/ENSMUSG00000030744/ENSMUSG00000033940/ENSMUSG00000021754/ENSMUSG00000021071/ENSMUSG00000016559/ENSMUSG00000024944/ENSMUSG00000031490/ENSMUSG00000056999/ENSMUSG00000000441/ENSMUSG00000003031/ENSMUSG00000049313/…	Tubb4a/Cck/Tmsb10/Snca/Bbc3/Ice1/Pfn1/Met/Cfl1/Hjurp/Rps3/Brk1/Map3k1/Trim9/H3f3b/Arl2/Eif4ebp1/Ide/Raf1/Cdkn1b/Sorl1/Pih1d1/Clip3/Capzb/Jun/Bax/Fkbp4/Apc/Rac3/Abi2/Myadm/Cnot1/Icam1/Camsap2/Clasp2/Psmc3/Atat1/Arpc5l/Vps35/Wasf1/Arhgef2/Sptan1/Cand1/Nav3/Fchsd2/Sec24b/Cryab/Grb2/Togaram1/Cptp/Tbcd/Tppp3/Mtor/Kif14/Arfgef1/Actr3b/Mief2/Ctnnbip1	58	31	ENSMUSG00000034525/ENSMUSG00000009376/ENSMUSG00000044783/ENSMUSG00000021754/ENSMUSG00000021071/ENSMUSG00000056999/ENSMUSG00000000441/ENSMUSG00000049313/ENSMUSG00000013921/ENSMUSG00000005871/ENSMUSG00000026782/ENSMUSG00000068566/ENSMUSG00000036550/ENSMUSG00000041570/ENSMUSG00000033392/ENSMUSG00000024426/ENSMUSG00000031696/ENSMUSG00000019831/ENSMUSG00000028059/ENSMUSG00000057738/ENSMUSG00000020114/…	27	ENSMUSG00000062591/ENSMUSG00000032532/ENSMUSG00000079523/ENSMUSG00000025889/ENSMUSG00000002083/ENSMUSG00000018293/ENSMUSG00000056201/ENSMUSG00000030744/ENSMUSG00000033940/ENSMUSG00000016559/ENSMUSG00000024944/ENSMUSG00000031490/ENSMUSG00000003031/ENSMUSG00000003423/ENSMUSG00000028745/ENSMUSG00000052684/ENSMUSG00000003873/ENSMUSG00000030357/ENSMUSG00000018012/ENSMUSG00000037405/ENSMUSG00000002102/…
GO:0007040	lysosome organization	12/1862	60/17151	0.0259632	0.4276	ENSMUSG00000035311/ENSMUSG00000028419/ENSMUSG00000015243/ENSMUSG00000030842/ENSMUSG00000042111/ENSMUSG00000031696/ENSMUSG00000031760/ENSMUSG00000031504/ENSMUSG00000024121/ENSMUSG00000031667/ENSMUSG00000013495/ENSMUSG00000079477	Gnptab/Chmp5/Abca1/Lamtor1/Ccdc115/Vps35/Mt3/Rab20/Atp6v0c/Aktip/Tmem175/Rab7	12	4	ENSMUSG00000035311/ENSMUSG00000015243/ENSMUSG00000031696/ENSMUSG00000013495	8	ENSMUSG00000028419/ENSMUSG00000030842/ENSMUSG00000042111/ENSMUSG00000031760/ENSMUSG00000031504/ENSMUSG00000024121/ENSMUSG00000031667/ENSMUSG00000079477
GO:0080171	lytic vacuole organization	12/1862	60/17151	0.0259632	0.4276	ENSMUSG00000035311/ENSMUSG00000028419/ENSMUSG00000015243/ENSMUSG00000030842/ENSMUSG00000042111/ENSMUSG00000031696/ENSMUSG00000031760/ENSMUSG00000031504/ENSMUSG00000024121/ENSMUSG00000031667/ENSMUSG00000013495/ENSMUSG00000079477	Gnptab/Chmp5/Abca1/Lamtor1/Ccdc115/Vps35/Mt3/Rab20/Atp6v0c/Aktip/Tmem175/Rab7	12	4	ENSMUSG00000035311/ENSMUSG00000015243/ENSMUSG00000031696/ENSMUSG00000013495	8	ENSMUSG00000028419/ENSMUSG00000030842/ENSMUSG00000042111/ENSMUSG00000031760/ENSMUSG00000031504/ENSMUSG00000024121/ENSMUSG00000031667/ENSMUSG00000079477
GO:0009299	mRNA transcription	6/1862	22/17151	0.0262602	0.4276	ENSMUSG00000031328/ENSMUSG00000020538/ENSMUSG00000032698/ENSMUSG00000022556/ENSMUSG00000042406/ENSMUSG00000027177	Flna/Srebf1/Lmo2/Hsf1/Atf4/Hipk3	6	4	ENSMUSG00000031328/ENSMUSG00000020538/ENSMUSG00000022556/ENSMUSG00000027177	2	ENSMUSG00000032698/ENSMUSG00000042406
GO:0032104	regulation of response to extracellular stimulus	6/1862	22/17151	0.0262602	0.4276	ENSMUSG00000032532/ENSMUSG00000031760/ENSMUSG00000029833/ENSMUSG00000037499/ENSMUSG00000028991/ENSMUSG00000078816	Cck/Mt3/Trim24/Nenf/Mtor/Prkcg	6	3	ENSMUSG00000029833/ENSMUSG00000028991/ENSMUSG00000078816	3	ENSMUSG00000032532/ENSMUSG00000031760/ENSMUSG00000037499
GO:0032107	regulation of response to nutrient levels	6/1862	22/17151	0.0262602	0.4276	ENSMUSG00000032532/ENSMUSG00000031760/ENSMUSG00000029833/ENSMUSG00000037499/ENSMUSG00000028991/ENSMUSG00000078816	Cck/Mt3/Trim24/Nenf/Mtor/Prkcg	6	3	ENSMUSG00000029833/ENSMUSG00000028991/ENSMUSG00000078816	3	ENSMUSG00000032532/ENSMUSG00000031760/ENSMUSG00000037499
GO:0042069	regulation of catecholamine metabolic process	6/1862	22/17151	0.0262602	0.4276	ENSMUSG00000025889/ENSMUSG00000024140/ENSMUSG00000028964/ENSMUSG00000041380/ENSMUSG00000031696/ENSMUSG00000039904	Snca/Epas1/Park7/Htr2c/Vps35/Gpr37	6	4	ENSMUSG00000024140/ENSMUSG00000041380/ENSMUSG00000031696/ENSMUSG00000039904	2	ENSMUSG00000025889/ENSMUSG00000028964
GO:0044783	G1 DNA damage checkpoint	6/1862	22/17151	0.0262602	0.4276	ENSMUSG00000023067/ENSMUSG00000040479/ENSMUSG00000024283/ENSMUSG00000060938/ENSMUSG00000076431/ENSMUSG00000036781	Cdkn1a/Dgkz/Wac/Rpl26/Sox4/Rps27l	6	2	ENSMUSG00000040479/ENSMUSG00000024283	4	ENSMUSG00000023067/ENSMUSG00000060938/ENSMUSG00000076431/ENSMUSG00000036781
GO:0006730	one-carbon metabolic process	8/1862	34/17151	0.026278	0.4276	ENSMUSG00000027893/ENSMUSG00000009614/ENSMUSG00000054428/ENSMUSG00000053907/ENSMUSG00000020256/ENSMUSG00000030088/ENSMUSG00000041261/ENSMUSG00000009566	Ahcyl1/Sardh/Atpif1/Mat2a/Aldh1l2/Aldh1l1/Car8/Fpgs	8	7	ENSMUSG00000027893/ENSMUSG00000009614/ENSMUSG00000053907/ENSMUSG00000020256/ENSMUSG00000030088/ENSMUSG00000041261/ENSMUSG00000009566	1	ENSMUSG00000054428
GO:0008038	neuron recognition	8/1862	34/17151	0.026278	0.4276	ENSMUSG00000068748/ENSMUSG00000033585/ENSMUSG00000003934/ENSMUSG00000058230/ENSMUSG00000028883/ENSMUSG00000047261/ENSMUSG00000020950/ENSMUSG00000020458	Ptprz1/Ndn/Efnb3/Arhgap35/Sema3a/Gap43/Foxg1/Rtn4	8	4	ENSMUSG00000068748/ENSMUSG00000058230/ENSMUSG00000028883/ENSMUSG00000020458	4	ENSMUSG00000033585/ENSMUSG00000003934/ENSMUSG00000047261/ENSMUSG00000020950
GO:0033238	regulation of cellular amine metabolic process	8/1862	34/17151	0.026278	0.4276	ENSMUSG00000025889/ENSMUSG00000024140/ENSMUSG00000028964/ENSMUSG00000032959/ENSMUSG00000041380/ENSMUSG00000005871/ENSMUSG00000031696/ENSMUSG00000039904	Snca/Epas1/Park7/Pebp1/Htr2c/Apc/Vps35/Gpr37	8	5	ENSMUSG00000024140/ENSMUSG00000041380/ENSMUSG00000005871/ENSMUSG00000031696/ENSMUSG00000039904	3	ENSMUSG00000025889/ENSMUSG00000028964/ENSMUSG00000032959
GO:0051968	positive regulation of synaptic transmission, glutamatergic	8/1862	34/17151	0.026278	0.4276	ENSMUSG00000020122/ENSMUSG00000057531/ENSMUSG00000026473/ENSMUSG00000063887/ENSMUSG00000042453/ENSMUSG00000040373/ENSMUSG00000025892/ENSMUSG00000055254	Egfr/Dtnbp1/Glul/Nlgn1/Reln/Cacng5/Gria4/Ntrk2	8	6	ENSMUSG00000020122/ENSMUSG00000026473/ENSMUSG00000063887/ENSMUSG00000042453/ENSMUSG00000040373/ENSMUSG00000055254	2	ENSMUSG00000057531/ENSMUSG00000025892
GO:0007215	glutamate receptor signaling pathway	15/1862	81/17151	0.0266938	0.432204	ENSMUSG00000003974/ENSMUSG00000026959/ENSMUSG00000056201/ENSMUSG00000028964/ENSMUSG00000063887/ENSMUSG00000042453/ENSMUSG00000020827/ENSMUSG00000040373/ENSMUSG00000024873/ENSMUSG00000022602/ENSMUSG00000026514/ENSMUSG00000039579/ENSMUSG00000021708/ENSMUSG00000035745/ENSMUSG00000036902	Grm3/Grin1/Cfl1/Park7/Nlgn1/Reln/Mink1/Cacng5/Cnih2/Arc/Cnih3/Grin3a/Rasgrf2/Grin3b/Neto2	15	12	ENSMUSG00000003974/ENSMUSG00000026959/ENSMUSG00000063887/ENSMUSG00000042453/ENSMUSG00000020827/ENSMUSG00000040373/ENSMUSG00000022602/ENSMUSG00000026514/ENSMUSG00000039579/ENSMUSG00000021708/ENSMUSG00000035745/ENSMUSG00000036902	3	ENSMUSG00000056201/ENSMUSG00000028964/ENSMUSG00000024873
GO:0048708	astrocyte differentiation	14/1862	74/17151	0.0267181	0.432204	ENSMUSG00000028517/ENSMUSG00000054252/ENSMUSG00000026923/ENSMUSG00000051910/ENSMUSG00000020122/ENSMUSG00000032193/ENSMUSG00000001761/ENSMUSG00000024735/ENSMUSG00000048001/ENSMUSG00000052911/ENSMUSG00000026249/ENSMUSG00000022528/ENSMUSG00000031760/ENSMUSG00000038539	Plpp3/Fgfr3/Notch1/Sox6/Egfr/Ldlr/Smo/Prpf19/Hes5/Lamb2/Serpine2/Hes1/Mt3/Atf5	14	11	ENSMUSG00000028517/ENSMUSG00000054252/ENSMUSG00000026923/ENSMUSG00000051910/ENSMUSG00000020122/ENSMUSG00000032193/ENSMUSG00000001761/ENSMUSG00000048001/ENSMUSG00000052911/ENSMUSG00000026249/ENSMUSG00000038539	3	ENSMUSG00000024735/ENSMUSG00000022528/ENSMUSG00000031760
GO:0014044	Schwann cell development	7/1862	28/17151	0.0268518	0.433094	ENSMUSG00000022982/ENSMUSG00000090125/ENSMUSG00000079487/ENSMUSG00000041415/ENSMUSG00000052911/ENSMUSG00000030890/ENSMUSG00000045629	Sod1/Pou3f1/Med12/Dicer1/Lamb2/Ilk/Sh3tc2	7	4	ENSMUSG00000079487/ENSMUSG00000041415/ENSMUSG00000052911/ENSMUSG00000030890	3	ENSMUSG00000022982/ENSMUSG00000090125/ENSMUSG00000045629
GO:0051290	protein heterotetramerization	10/1862	47/17151	0.0271121	0.434742	ENSMUSG00000026959/ENSMUSG00000041936/ENSMUSG00000017390/ENSMUSG00000027253/ENSMUSG00000060981/ENSMUSG00000041959/ENSMUSG00000063887/ENSMUSG00000030978/ENSMUSG00000020649/ENSMUSG00000060639	Grin1/Agrn/Aldoc/Lrp4/H4c8/S100a10/Nlgn1/Rrm1/Rrm2/H4c9	10	7	ENSMUSG00000026959/ENSMUSG00000041936/ENSMUSG00000017390/ENSMUSG00000027253/ENSMUSG00000063887/ENSMUSG00000030978/ENSMUSG00000020649	3	ENSMUSG00000060981/ENSMUSG00000041959/ENSMUSG00000060639
GO:0051954	positive regulation of amine transport	10/1862	47/17151	0.0271121	0.434742	ENSMUSG00000032532/ENSMUSG00000010064/ENSMUSG00000057531/ENSMUSG00000041380/ENSMUSG00000025905/ENSMUSG00000005892/ENSMUSG00000028004/ENSMUSG00000030310/ENSMUSG00000020458/ENSMUSG00000061353	Cck/Slc38a3/Dtnbp1/Htr2c/Oprk1/Trh/Npy2r/Slc6a1/Rtn4/Cxcl12	10	4	ENSMUSG00000010064/ENSMUSG00000041380/ENSMUSG00000030310/ENSMUSG00000020458	6	ENSMUSG00000032532/ENSMUSG00000057531/ENSMUSG00000025905/ENSMUSG00000005892/ENSMUSG00000028004/ENSMUSG00000061353
GO:0001503	ossification	48/1862	335/17151	0.0275285	0.440136	ENSMUSG00000050953/ENSMUSG00000054252/ENSMUSG00000026923/ENSMUSG00000024039/ENSMUSG00000045092/ENSMUSG00000053646/ENSMUSG00000016559/ENSMUSG00000030400/ENSMUSG00000019359/ENSMUSG00000027253/ENSMUSG00000014301/ENSMUSG00000070576/ENSMUSG00000003429/ENSMUSG00000001761/ENSMUSG00000027339/ENSMUSG00000021359/ENSMUSG00000021109/ENSMUSG00000005871/ENSMUSG00000000957/ENSMUSG00000027803/ENSMUSG00000000182/…	Gja1/Fgfr3/Notch1/Cbs/S1pr1/Plxnb1/H3f3b/Ercc2/Gdpd2/Lrp4/Pam16/Mn1/Rps11/Smo/Rassf2/Tfap2a/Hif1a/Apc/Mmp14/Wwtr1/Fgf23/Esrra/Rpl38/Gpm6b/Noct/Ltbp3/Fbn2/Pdlim7/Sox11/Ilk/Ptch1/Twsg1/Fgfr1/Cited1/Bmp2k/Nbr1/Sbds/Inppl1/H3f3a/Cebpb/Adar/Bmpr1b/Isg15/Mia3/Kremen2/Rspo2/Thbs3/Ctnnbip1	48	30	ENSMUSG00000050953/ENSMUSG00000054252/ENSMUSG00000026923/ENSMUSG00000024039/ENSMUSG00000045092/ENSMUSG00000053646/ENSMUSG00000030400/ENSMUSG00000019359/ENSMUSG00000027253/ENSMUSG00000001761/ENSMUSG00000027339/ENSMUSG00000021109/ENSMUSG00000005871/ENSMUSG00000000957/ENSMUSG00000027803/ENSMUSG00000031342/ENSMUSG00000023087/ENSMUSG00000024940/ENSMUSG00000030890/ENSMUSG00000021466/ENSMUSG00000024098/…	18	ENSMUSG00000016559/ENSMUSG00000014301/ENSMUSG00000070576/ENSMUSG00000003429/ENSMUSG00000021359/ENSMUSG00000000182/ENSMUSG00000024955/ENSMUSG00000057322/ENSMUSG00000024598/ENSMUSG00000021493/ENSMUSG00000063632/ENSMUSG00000051159/ENSMUSG00000025337/ENSMUSG00000060743/ENSMUSG00000056501/ENSMUSG00000040680/ENSMUSG00000051920/ENSMUSG00000028988
GO:0071901	negative regulation of protein serine/threonine kinase activity	18/1862	103/17151	0.0280411	0.447032	ENSMUSG00000060803/ENSMUSG00000023067/ENSMUSG00000002496/ENSMUSG00000035268/ENSMUSG00000057531/ENSMUSG00000001034/ENSMUSG00000003031/ENSMUSG00000049313/ENSMUSG00000005871/ENSMUSG00000015937/ENSMUSG00000048878/ENSMUSG00000029223/ENSMUSG00000032737/ENSMUSG00000022114/ENSMUSG00000024427/ENSMUSG00000031530/ENSMUSG00000030854/ENSMUSG00000027177	Gstp1/Cdkn1a/Tsc2/Pkig/Dtnbp1/Mapk7/Cdkn1b/Sorl1/Apc/Macroh2a1/Hexim1/Uchl1/Inppl1/Spry2/Spry4/Dusp4/Ptpn5/Hipk3	18	10	ENSMUSG00000002496/ENSMUSG00000001034/ENSMUSG00000049313/ENSMUSG00000005871/ENSMUSG00000032737/ENSMUSG00000022114/ENSMUSG00000024427/ENSMUSG00000031530/ENSMUSG00000030854/ENSMUSG00000027177	8	ENSMUSG00000060803/ENSMUSG00000023067/ENSMUSG00000035268/ENSMUSG00000057531/ENSMUSG00000003031/ENSMUSG00000015937/ENSMUSG00000048878/ENSMUSG00000029223
GO:0006334	nucleosome assembly	17/1862	96/17151	0.0286452	0.455342	ENSMUSG00000056895/ENSMUSG00000018102/ENSMUSG00000052565/ENSMUSG00000044783/ENSMUSG00000016559/ENSMUSG00000002319/ENSMUSG00000005982/ENSMUSG00000060981/ENSMUSG00000057113/ENSMUSG00000015937/ENSMUSG00000036181/ENSMUSG00000096210/ENSMUSG00000002870/ENSMUSG00000060743/ENSMUSG00000060639/ENSMUSG00000020086/ENSMUSG00000082029	H2bu2/H2bc4/H1f3/Hjurp/H3f3b/Ipo4/Naa60/H4c8/Npm1/Macroh2a1/H1f2/H1f0/Mcm2/H3f3a/H4c9/Macroh2a2/H3f3c	17	4	ENSMUSG00000044783/ENSMUSG00000002319/ENSMUSG00000005982/ENSMUSG00000002870	13	ENSMUSG00000056895/ENSMUSG00000018102/ENSMUSG00000052565/ENSMUSG00000016559/ENSMUSG00000060981/ENSMUSG00000057113/ENSMUSG00000015937/ENSMUSG00000036181/ENSMUSG00000096210/ENSMUSG00000060743/ENSMUSG00000060639/ENSMUSG00000020086/ENSMUSG00000082029
GO:0006695	cholesterol biosynthetic process	9/1862	41/17151	0.0291362	0.459167	ENSMUSG00000022982/ENSMUSG00000034926/ENSMUSG00000020538/ENSMUSG00000026675/ENSMUSG00000033105/ENSMUSG00000031168/ENSMUSG00000020447/ENSMUSG00000027952/ENSMUSG00000093930	Sod1/Dhcr24/Srebf1/Hsd17b7/Lss/Ebp/Npc1l1/Pmvk/Hmgcs1	9	5	ENSMUSG00000034926/ENSMUSG00000020538/ENSMUSG00000026675/ENSMUSG00000033105/ENSMUSG00000093930	4	ENSMUSG00000022982/ENSMUSG00000031168/ENSMUSG00000020447/ENSMUSG00000027952
GO:0006879	cellular iron ion homeostasis	9/1862	41/17151	0.0291362	0.459167	ENSMUSG00000039105/ENSMUSG00000022982/ENSMUSG00000005413/ENSMUSG00000022797/ENSMUSG00000021109/ENSMUSG00000025825/ENSMUSG00000032583/ENSMUSG00000042111/ENSMUSG00000038023	Atp6v1g1/Sod1/Hmox1/Tfrc/Hif1a/Iscu/Mon1a/Ccdc115/Atp6v0a2	9	3	ENSMUSG00000022797/ENSMUSG00000021109/ENSMUSG00000038023	6	ENSMUSG00000039105/ENSMUSG00000022982/ENSMUSG00000005413/ENSMUSG00000025825/ENSMUSG00000032583/ENSMUSG00000042111
GO:0042771	intrinsic apoptotic signaling pathway in response to DNA damage by p53 class mediator	9/1862	41/17151	0.0291362	0.459167	ENSMUSG00000033307/ENSMUSG00000002083/ENSMUSG00000023067/ENSMUSG00000024521/ENSMUSG00000020108/ENSMUSG00000041801/ENSMUSG00000060938/ENSMUSG00000027246/ENSMUSG00000036781	Mif/Bbc3/Cdkn1a/Pmaip1/Ddit4/Phlda3/Rpl26/Ell3/Rps27l	9	0		9	ENSMUSG00000033307/ENSMUSG00000002083/ENSMUSG00000023067/ENSMUSG00000024521/ENSMUSG00000020108/ENSMUSG00000041801/ENSMUSG00000060938/ENSMUSG00000027246/ENSMUSG00000036781
GO:0045665	negative regulation of neuron differentiation	36/1862	241/17151	0.0297558	0.466477	ENSMUSG00000068748/ENSMUSG00000061517/ENSMUSG00000026923/ENSMUSG00000031398/ENSMUSG00000002496/ENSMUSG00000022122/ENSMUSG00000031328/ENSMUSG00000003269/ENSMUSG00000057531/ENSMUSG00000026223/ENSMUSG00000039830/ENSMUSG00000026028/ENSMUSG00000027253/ENSMUSG00000024501/ENSMUSG00000050071/ENSMUSG00000024735/ENSMUSG00000063887/ENSMUSG00000030657/ENSMUSG00000048001/ENSMUSG00000003934/ENSMUSG00000057969/…	Ptprz1/Sox21/Notch1/Plxna3/Tsc2/Ednrb/Flna/Cyth2/Dtnbp1/Itm2c/Olig2/Trak2/Lrp4/Dpysl3/Bex1/Prpf19/Nlgn1/Xylt1/Hes5/Efnb3/Sema3b/Ulk2/Hes1/Cspg4/Inppl1/Sema3a/Notch3/Ttc3/Ywhah/Ppp3ca/Arhgap4/Foxg1/Rtn4/Itgb1/Thy1/Cers2	36	24	ENSMUSG00000068748/ENSMUSG00000061517/ENSMUSG00000026923/ENSMUSG00000031398/ENSMUSG00000002496/ENSMUSG00000022122/ENSMUSG00000031328/ENSMUSG00000039830/ENSMUSG00000026028/ENSMUSG00000027253/ENSMUSG00000024501/ENSMUSG00000063887/ENSMUSG00000030657/ENSMUSG00000048001/ENSMUSG00000004798/ENSMUSG00000032911/ENSMUSG00000032737/ENSMUSG00000028883/ENSMUSG00000038146/ENSMUSG00000040785/ENSMUSG00000031389/…	12	ENSMUSG00000003269/ENSMUSG00000057531/ENSMUSG00000026223/ENSMUSG00000050071/ENSMUSG00000024735/ENSMUSG00000003934/ENSMUSG00000057969/ENSMUSG00000022528/ENSMUSG00000018965/ENSMUSG00000028161/ENSMUSG00000020950/ENSMUSG00000032011
GO:0031929	TOR signaling	19/1862	111/17151	0.0297697	0.466477	ENSMUSG00000050552/ENSMUSG00000028062/ENSMUSG00000002496/ENSMUSG00000031490/ENSMUSG00000004815/ENSMUSG00000003423/ENSMUSG00000020108/ENSMUSG00000021109/ENSMUSG00000030842/ENSMUSG00000042453/ENSMUSG00000061525/ENSMUSG00000028495/ENSMUSG00000027650/ENSMUSG00000087260/ENSMUSG00000028991/ENSMUSG00000030298/ENSMUSG00000036206/ENSMUSG00000001127/ENSMUSG00000011096	Lamtor4/Lamtor2/Tsc2/Eif4ebp1/Dgkq/Pih1d1/Ddit4/Hif1a/Lamtor1/Reln/4921509C19Rik/Rps6/Tti1/Lamtor5/Mtor/Sec13/Sh3bp4/Araf/Akt1s1	19	7	ENSMUSG00000002496/ENSMUSG00000004815/ENSMUSG00000021109/ENSMUSG00000042453/ENSMUSG00000027650/ENSMUSG00000028991/ENSMUSG00000036206	12	ENSMUSG00000050552/ENSMUSG00000028062/ENSMUSG00000031490/ENSMUSG00000003423/ENSMUSG00000020108/ENSMUSG00000030842/ENSMUSG00000061525/ENSMUSG00000028495/ENSMUSG00000087260/ENSMUSG00000030298/ENSMUSG00000001127/ENSMUSG00000011096
GO:0030574	collagen catabolic process	5/1862	17/17151	0.0304379	0.468931	ENSMUSG00000057729/ENSMUSG00000000957/ENSMUSG00000020695/ENSMUSG00000025809/ENSMUSG00000028041	Prtn3/Mmp14/Mrc2/Itgb1/Adam15	5	3	ENSMUSG00000000957/ENSMUSG00000025809/ENSMUSG00000028041	2	ENSMUSG00000057729/ENSMUSG00000020695
GO:0033617	mitochondrial respiratory chain complex IV assembly	5/1862	17/17151	0.0304379	0.468931	ENSMUSG00000023020/ENSMUSG00000087687/ENSMUSG00000017188/ENSMUSG00000045438/ENSMUSG00000015790	Cox14/Pet100/Coa3/Cox19/Surf1	5	0		5	ENSMUSG00000023020/ENSMUSG00000087687/ENSMUSG00000017188/ENSMUSG00000045438/ENSMUSG00000015790
GO:0048490	anterograde synaptic vesicle transport	5/1862	17/17151	0.0304379	0.468931	ENSMUSG00000057506/ENSMUSG00000057531/ENSMUSG00000060708/ENSMUSG00000024873/ENSMUSG00000021824	Bloc1s2/Dtnbp1/Bloc1s4/Cnih2/Ap3m1	5	1	ENSMUSG00000021824	4	ENSMUSG00000057506/ENSMUSG00000057531/ENSMUSG00000060708/ENSMUSG00000024873
GO:0080182	histone H3-K4 trimethylation	5/1862	17/17151	0.0304379	0.468931	ENSMUSG00000052565/ENSMUSG00000036181/ENSMUSG00000034160/ENSMUSG00000038369/ENSMUSG00000027304	H1f3/H1f2/Ogt/Ncoa6/Rtf1	5	2	ENSMUSG00000034160/ENSMUSG00000038369	3	ENSMUSG00000052565/ENSMUSG00000036181/ENSMUSG00000027304
GO:0099514	synaptic vesicle cytoskeletal transport	5/1862	17/17151	0.0304379	0.468931	ENSMUSG00000057506/ENSMUSG00000057531/ENSMUSG00000060708/ENSMUSG00000024873/ENSMUSG00000021824	Bloc1s2/Dtnbp1/Bloc1s4/Cnih2/Ap3m1	5	1	ENSMUSG00000021824	4	ENSMUSG00000057506/ENSMUSG00000057531/ENSMUSG00000060708/ENSMUSG00000024873
GO:0099517	synaptic vesicle transport along microtubule	5/1862	17/17151	0.0304379	0.468931	ENSMUSG00000057506/ENSMUSG00000057531/ENSMUSG00000060708/ENSMUSG00000024873/ENSMUSG00000021824	Bloc1s2/Dtnbp1/Bloc1s4/Cnih2/Ap3m1	5	1	ENSMUSG00000021824	4	ENSMUSG00000057506/ENSMUSG00000057531/ENSMUSG00000060708/ENSMUSG00000024873
GO:0050770	regulation of axonogenesis	29/1862	187/17151	0.0308225	0.472719	ENSMUSG00000045136/ENSMUSG00000031398/ENSMUSG00000026959/ENSMUSG00000030123/ENSMUSG00000002496/ENSMUSG00000041936/ENSMUSG00000056486/ENSMUSG00000034616/ENSMUSG00000053646/ENSMUSG00000026028/ENSMUSG00000005610/ENSMUSG00000027253/ENSMUSG00000032399/ENSMUSG00000031729/ENSMUSG00000036606/ENSMUSG00000003934/ENSMUSG00000030890/ENSMUSG00000057969/ENSMUSG00000002274/ENSMUSG00000004798/ENSMUSG00000033392/…	Tubb2b/Plxna3/Grin1/Plxnd1/Tsc2/Agrn/Chn1/Ssh3/Plxnb1/Trak2/Eif4g2/Lrp4/Rpl4/Ist1/Plxnb2/Efnb3/Ilk/Sema3b/Metrn/Ulk2/Clasp2/Arhgap35/Sema3a/Nrg1/Arhgap4/Rtn4/Ntrk2/Thy1/Cxcl12	29	22	ENSMUSG00000031398/ENSMUSG00000026959/ENSMUSG00000030123/ENSMUSG00000002496/ENSMUSG00000041936/ENSMUSG00000056486/ENSMUSG00000034616/ENSMUSG00000053646/ENSMUSG00000026028/ENSMUSG00000005610/ENSMUSG00000027253/ENSMUSG00000031729/ENSMUSG00000036606/ENSMUSG00000030890/ENSMUSG00000004798/ENSMUSG00000033392/ENSMUSG00000058230/ENSMUSG00000028883/ENSMUSG00000062991/ENSMUSG00000031389/ENSMUSG00000020458/…	7	ENSMUSG00000045136/ENSMUSG00000032399/ENSMUSG00000003934/ENSMUSG00000057969/ENSMUSG00000002274/ENSMUSG00000032011/ENSMUSG00000061353
GO:0030513	positive regulation of BMP signaling pathway	8/1862	35/17151	0.0309259	0.472719	ENSMUSG00000026923/ENSMUSG00000019428/ENSMUSG00000048001/ENSMUSG00000063632/ENSMUSG00000030890/ENSMUSG00000024098/ENSMUSG00000022528/ENSMUSG00000078302	Notch1/Fkbp8/Hes5/Sox11/Ilk/Twsg1/Hes1/Foxd1	8	4	ENSMUSG00000026923/ENSMUSG00000048001/ENSMUSG00000030890/ENSMUSG00000024098	4	ENSMUSG00000019428/ENSMUSG00000063632/ENSMUSG00000022528/ENSMUSG00000078302
GO:0043618	regulation of transcription from RNA polymerase II promoter in response to stress	10/1862	48/17151	0.0310275	0.472719	ENSMUSG00000026923/ENSMUSG00000005413/ENSMUSG00000024140/ENSMUSG00000001034/ENSMUSG00000052684/ENSMUSG00000021109/ENSMUSG00000022556/ENSMUSG00000038418/ENSMUSG00000056501/ENSMUSG00000042406	Notch1/Hmox1/Epas1/Mapk7/Jun/Hif1a/Hsf1/Egr1/Cebpb/Atf4	10	6	ENSMUSG00000026923/ENSMUSG00000024140/ENSMUSG00000001034/ENSMUSG00000021109/ENSMUSG00000022556/ENSMUSG00000038418	4	ENSMUSG00000005413/ENSMUSG00000052684/ENSMUSG00000056501/ENSMUSG00000042406
GO:2000648	positive regulation of stem cell proliferation	10/1862	48/17151	0.0310275	0.472719	ENSMUSG00000026923/ENSMUSG00000001761/ENSMUSG00000021109/ENSMUSG00000050071/ENSMUSG00000033006/ENSMUSG00000024940/ENSMUSG00000063632/ENSMUSG00000023994/ENSMUSG00000019966/ENSMUSG00000020950	Notch1/Smo/Hif1a/Bex1/Sox10/Ltbp3/Sox11/Nfya/Kitl/Foxg1	10	6	ENSMUSG00000026923/ENSMUSG00000001761/ENSMUSG00000021109/ENSMUSG00000033006/ENSMUSG00000024940/ENSMUSG00000019966	4	ENSMUSG00000050071/ENSMUSG00000063632/ENSMUSG00000023994/ENSMUSG00000020950
GO:0001649	osteoblast differentiation	27/1862	172/17151	0.0316141	0.480325	ENSMUSG00000050953/ENSMUSG00000026923/ENSMUSG00000016559/ENSMUSG00000019359/ENSMUSG00000003429/ENSMUSG00000001761/ENSMUSG00000027339/ENSMUSG00000005871/ENSMUSG00000027803/ENSMUSG00000000182/ENSMUSG00000024955/ENSMUSG00000023087/ENSMUSG00000024598/ENSMUSG00000021493/ENSMUSG00000063632/ENSMUSG00000030890/ENSMUSG00000021466/ENSMUSG00000024098/ENSMUSG00000031565/ENSMUSG00000051159/ENSMUSG00000017119/…	Gja1/Notch1/H3f3b/Gdpd2/Rps11/Smo/Rassf2/Apc/Wwtr1/Fgf23/Esrra/Noct/Fbn2/Pdlim7/Sox11/Ilk/Ptch1/Twsg1/Fgfr1/Cited1/Nbr1/H3f3a/Cebpb/Adar/Bmpr1b/Rspo2/Ctnnbip1	27	15	ENSMUSG00000050953/ENSMUSG00000026923/ENSMUSG00000019359/ENSMUSG00000001761/ENSMUSG00000027339/ENSMUSG00000005871/ENSMUSG00000027803/ENSMUSG00000023087/ENSMUSG00000030890/ENSMUSG00000021466/ENSMUSG00000024098/ENSMUSG00000031565/ENSMUSG00000017119/ENSMUSG00000027951/ENSMUSG00000052430	12	ENSMUSG00000016559/ENSMUSG00000003429/ENSMUSG00000000182/ENSMUSG00000024955/ENSMUSG00000024598/ENSMUSG00000021493/ENSMUSG00000063632/ENSMUSG00000051159/ENSMUSG00000060743/ENSMUSG00000056501/ENSMUSG00000051920/ENSMUSG00000028988
GO:0006903	vesicle targeting	7/1862	29/17151	0.0321811	0.483595	ENSMUSG00000024948/ENSMUSG00000027255/ENSMUSG00000058569/ENSMUSG00000045414/ENSMUSG00000025224/ENSMUSG00000063887/ENSMUSG00000033392	Map4k2/Arfgap2/Tmed9/Dipk2a/Gbf1/Nlgn1/Clasp2	7	6	ENSMUSG00000024948/ENSMUSG00000027255/ENSMUSG00000045414/ENSMUSG00000025224/ENSMUSG00000063887/ENSMUSG00000033392	1	ENSMUSG00000058569
GO:0031116	positive regulation of microtubule polymerization	7/1862	29/17151	0.0321811	0.483595	ENSMUSG00000009376/ENSMUSG00000030744/ENSMUSG00000024944/ENSMUSG00000003031/ENSMUSG00000005871/ENSMUSG00000020181/ENSMUSG00000035614	Met/Rps3/Arl2/Cdkn1b/Apc/Nav3/Togaram1	7	4	ENSMUSG00000009376/ENSMUSG00000005871/ENSMUSG00000020181/ENSMUSG00000035614	3	ENSMUSG00000030744/ENSMUSG00000024944/ENSMUSG00000003031
GO:0035308	negative regulation of protein dephosphorylation	7/1862	29/17151	0.0321811	0.483595	ENSMUSG00000038619/ENSMUSG00000032966/ENSMUSG00000061718/ENSMUSG00000036398/ENSMUSG00000028882/ENSMUSG00000031221/ENSMUSG00000037754	Ensa/Fkbp1a/Ppp1r1b/Ppp1r11/Ppp1r8/Igbp1/Ppp1r16b	7	1	ENSMUSG00000037754	6	ENSMUSG00000038619/ENSMUSG00000032966/ENSMUSG00000061718/ENSMUSG00000036398/ENSMUSG00000028882/ENSMUSG00000031221
GO:0070528	protein kinase C signaling	7/1862	29/17151	0.0321811	0.483595	ENSMUSG00000031785/ENSMUSG00000038587/ENSMUSG00000004815/ENSMUSG00000028745/ENSMUSG00000068566/ENSMUSG00000026228/ENSMUSG00000028041	Adgrg1/Akap12/Dgkq/Capzb/Myadm/Htr2b/Adam15	7	4	ENSMUSG00000031785/ENSMUSG00000004815/ENSMUSG00000068566/ENSMUSG00000028041	3	ENSMUSG00000038587/ENSMUSG00000028745/ENSMUSG00000026228
GO:0043094	cellular metabolic compound salvage	6/1862	23/17151	0.0323587	0.483622	ENSMUSG00000000295/ENSMUSG00000027889/ENSMUSG00000010911/ENSMUSG00000006589/ENSMUSG00000005686/ENSMUSG00000022574	Hddc2/Ampd2/Apip/Aprt/Ampd3/Naprt	6	3	ENSMUSG00000027889/ENSMUSG00000005686/ENSMUSG00000022574	3	ENSMUSG00000000295/ENSMUSG00000010911/ENSMUSG00000006589
GO:0090114	COPII-coated vesicle budding	6/1862	23/17151	0.0323587	0.483622	ENSMUSG00000039367/ENSMUSG00000054455/ENSMUSG00000001052/ENSMUSG00000056050/ENSMUSG00000030298/ENSMUSG00000051984	Sec24c/Vapb/Sec24b/Mia3/Sec13/Sec31b	6	3	ENSMUSG00000039367/ENSMUSG00000001052/ENSMUSG00000056050	3	ENSMUSG00000054455/ENSMUSG00000030298/ENSMUSG00000051984
GO:0022604	regulation of cell morphogenesis	66/1862	486/17151	0.0326728	0.486635	ENSMUSG00000068748/ENSMUSG00000045136/ENSMUSG00000028273/ENSMUSG00000031398/ENSMUSG00000026959/ENSMUSG00000030123/ENSMUSG00000009376/ENSMUSG00000002496/ENSMUSG00000056201/ENSMUSG00000041936/ENSMUSG00000056486/ENSMUSG00000034616/ENSMUSG00000042408/ENSMUSG00000031328/ENSMUSG00000053646/ENSMUSG00000057531/ENSMUSG00000026028/ENSMUSG00000022272/ENSMUSG00000005610/ENSMUSG00000023008/ENSMUSG00000027253/…	Ptprz1/Tubb2b/Pdlim5/Plxna3/Grin1/Plxnd1/Met/Tsc2/Cfl1/Agrn/Chn1/Ssh3/Zmym6/Flna/Plxnb1/Dtnbp1/Trak2/Myo10/Eif4g2/Fmnl3/Lrp4/Capzb/Rpl4/Ist1/S100a10/Rnd1/Rac3/Plxnb2/Cdc7/Myadm/Nlgn1/Arhgap44/Efnb3/Ilk/Sema3b/Fbxw8/Metrn/Icam1/Ulk2/Reln/Clasp2/Arhgap35/Parvb/Cfdp1/Palmd/Lims1/Slc9a3r1/Csnk1g2/Epb41l2/Arc/Sema3a/Ttc3/Nrg1/Rhob/Ywhah/Ppp3ca/Csnk1g3/Epb41l3/Rhobtb3/Arhgap4/Rtn4/Ntrk2/C1qbp/Thy1/Arhg…	66	45	ENSMUSG00000068748/ENSMUSG00000028273/ENSMUSG00000031398/ENSMUSG00000026959/ENSMUSG00000030123/ENSMUSG00000009376/ENSMUSG00000002496/ENSMUSG00000041936/ENSMUSG00000056486/ENSMUSG00000034616/ENSMUSG00000042408/ENSMUSG00000031328/ENSMUSG00000053646/ENSMUSG00000026028/ENSMUSG00000022272/ENSMUSG00000005610/ENSMUSG00000023008/ENSMUSG00000027253/ENSMUSG00000031729/ENSMUSG00000036606/ENSMUSG00000029283/…	21	ENSMUSG00000045136/ENSMUSG00000056201/ENSMUSG00000057531/ENSMUSG00000028745/ENSMUSG00000032399/ENSMUSG00000041959/ENSMUSG00000054855/ENSMUSG00000018012/ENSMUSG00000003934/ENSMUSG00000057969/ENSMUSG00000002274/ENSMUSG00000037405/ENSMUSG00000022438/ENSMUSG00000031954/ENSMUSG00000003345/ENSMUSG00000054364/ENSMUSG00000018965/ENSMUSG00000028161/ENSMUSG00000018446/ENSMUSG00000032011/ENSMUSG00000061353
GO:0097194	execution phase of apoptosis	12/1862	62/17151	0.0327997	0.486635	ENSMUSG00000020914/ENSMUSG00000002083/ENSMUSG00000030744/ENSMUSG00000014301/ENSMUSG00000041415/ENSMUSG00000003873/ENSMUSG00000022556/ENSMUSG00000067787/ENSMUSG00000022781/ENSMUSG00000033538/ENSMUSG00000022763/ENSMUSG00000026510	Top2a/Bbc3/Rps3/Pam16/Dicer1/Bax/Hsf1/Blcap/Pak2/Casp4/Aifm3/Trp53bp2	12	6	ENSMUSG00000020914/ENSMUSG00000041415/ENSMUSG00000022556/ENSMUSG00000022781/ENSMUSG00000022763/ENSMUSG00000026510	6	ENSMUSG00000002083/ENSMUSG00000030744/ENSMUSG00000014301/ENSMUSG00000003873/ENSMUSG00000067787/ENSMUSG00000033538
GO:0002328	pro-B cell differentiation	4/1862	12/17151	0.0335558	0.486635	ENSMUSG00000026923/ENSMUSG00000048001/ENSMUSG00000022528/ENSMUSG00000076431	Notch1/Hes5/Hes1/Sox4	4	2	ENSMUSG00000026923/ENSMUSG00000048001	2	ENSMUSG00000022528/ENSMUSG00000076431
GO:0003093	regulation of glomerular filtration	4/1862	12/17151	0.0335558	0.486635	ENSMUSG00000050953/ENSMUSG00000022505/ENSMUSG00000030223/ENSMUSG00000028963	Gja1/Emp2/Ptpro/Uts2	4	3	ENSMUSG00000050953/ENSMUSG00000022505/ENSMUSG00000030223	1	ENSMUSG00000028963
GO:0006614	SRP-dependent cotranslational protein targeting to membrane	4/1862	12/17151	0.0335558	0.486635	ENSMUSG00000053317/ENSMUSG00000009549/ENSMUSG00000030082/ENSMUSG00000014504	Sec61b/Srp14/Sec61a1/Srp19	4	1	ENSMUSG00000030082	3	ENSMUSG00000053317/ENSMUSG00000009549/ENSMUSG00000014504
GO:0009219	pyrimidine deoxyribonucleotide metabolic process	4/1862	12/17151	0.0335558	0.486635	ENSMUSG00000042462/ENSMUSG00000020736/ENSMUSG00000028719/ENSMUSG00000000295	Dctpp1/Nt5c/Cmpk1/Hddc2	4	0		4	ENSMUSG00000042462/ENSMUSG00000020736/ENSMUSG00000028719/ENSMUSG00000000295
GO:0021794	thalamus development	4/1862	12/17151	0.0335558	0.486635	ENSMUSG00000039830/ENSMUSG00000044894/ENSMUSG00000001761/ENSMUSG00000028417	Olig2/Uqcrq/Smo/Tal2	4	2	ENSMUSG00000039830/ENSMUSG00000001761	2	ENSMUSG00000044894/ENSMUSG00000028417
GO:0021859	pyramidal neuron differentiation	4/1862	12/17151	0.0335558	0.486635	ENSMUSG00000031398/ENSMUSG00000028078/ENSMUSG00000044894/ENSMUSG00000020950	Plxna3/Dclk2/Uqcrq/Foxg1	4	2	ENSMUSG00000031398/ENSMUSG00000028078	2	ENSMUSG00000044894/ENSMUSG00000020950
GO:0048484	enteric nervous system development	4/1862	12/17151	0.0335558	0.486635	ENSMUSG00000022122/ENSMUSG00000039377/ENSMUSG00000033006/ENSMUSG00000021294	Ednrb/Hlx/Sox10/Kif26a	4	2	ENSMUSG00000022122/ENSMUSG00000033006	2	ENSMUSG00000039377/ENSMUSG00000021294
GO:0061051	positive regulation of cell growth involved in cardiac muscle cell development	4/1862	12/17151	0.0335558	0.486635	ENSMUSG00000032171/ENSMUSG00000031633/ENSMUSG00000019432/ENSMUSG00000028991	Pin1/Slc25a4/Ddx39b/Mtor	4	2	ENSMUSG00000019432/ENSMUSG00000028991	2	ENSMUSG00000032171/ENSMUSG00000031633
GO:0071340	skeletal muscle acetylcholine-gated channel clustering	4/1862	12/17151	0.0335558	0.486635	ENSMUSG00000041936/ENSMUSG00000027253/ENSMUSG00000029071/ENSMUSG00000013089	Agrn/Lrp4/Dvl1/Etv5	4	4	ENSMUSG00000041936/ENSMUSG00000027253/ENSMUSG00000029071/ENSMUSG00000013089	0
GO:0001890	placenta development	24/1862	150/17151	0.033622	0.486635	ENSMUSG00000027962/ENSMUSG00000009376/ENSMUSG00000006205/ENSMUSG00000040857/ENSMUSG00000024140/ENSMUSG00000020122/ENSMUSG00000003031/ENSMUSG00000032855/ENSMUSG00000009248/ENSMUSG00000021109/ENSMUSG00000022286/ENSMUSG00000038369/ENSMUSG00000021477/ENSMUSG00000022556/ENSMUSG00000032867/ENSMUSG00000069565/ENSMUSG00000022528/ENSMUSG00000051159/ENSMUSG00000005566/ENSMUSG00000028495/ENSMUSG00000056501/…	Vcam1/Met/Htra1/Erf/Epas1/Egfr/Cdkn1b/Pkd1/Ascl2/Hif1a/Grhl2/Ncoa6/Ctsl/Hsf1/Fbxw8/Dazap1/Hes1/Cited1/Trim28/Rps6/Cebpb/Grb2/Spint2/Peg10	24	13	ENSMUSG00000027962/ENSMUSG00000009376/ENSMUSG00000006205/ENSMUSG00000024140/ENSMUSG00000020122/ENSMUSG00000032855/ENSMUSG00000009248/ENSMUSG00000021109/ENSMUSG00000038369/ENSMUSG00000022556/ENSMUSG00000032867/ENSMUSG00000005566/ENSMUSG00000092035	11	ENSMUSG00000040857/ENSMUSG00000003031/ENSMUSG00000022286/ENSMUSG00000021477/ENSMUSG00000069565/ENSMUSG00000022528/ENSMUSG00000051159/ENSMUSG00000028495/ENSMUSG00000056501/ENSMUSG00000059923/ENSMUSG00000074227
GO:0001892	embryonic placenta development	17/1862	98/17151	0.0342281	0.494106	ENSMUSG00000027962/ENSMUSG00000040857/ENSMUSG00000024140/ENSMUSG00000020122/ENSMUSG00000032855/ENSMUSG00000009248/ENSMUSG00000021109/ENSMUSG00000022286/ENSMUSG00000038369/ENSMUSG00000022556/ENSMUSG00000032867/ENSMUSG00000022528/ENSMUSG00000051159/ENSMUSG00000005566/ENSMUSG00000056501/ENSMUSG00000059923/ENSMUSG00000074227	Vcam1/Erf/Epas1/Egfr/Pkd1/Ascl2/Hif1a/Grhl2/Ncoa6/Hsf1/Fbxw8/Hes1/Cited1/Trim28/Cebpb/Grb2/Spint2	17	10	ENSMUSG00000027962/ENSMUSG00000024140/ENSMUSG00000020122/ENSMUSG00000032855/ENSMUSG00000009248/ENSMUSG00000021109/ENSMUSG00000038369/ENSMUSG00000022556/ENSMUSG00000032867/ENSMUSG00000005566	7	ENSMUSG00000040857/ENSMUSG00000022286/ENSMUSG00000022528/ENSMUSG00000051159/ENSMUSG00000056501/ENSMUSG00000059923/ENSMUSG00000074227
GO:0010811	positive regulation of cell-substrate adhesion	19/1862	113/17151	0.03506	0.503332	ENSMUSG00000022505/ENSMUSG00000056201/ENSMUSG00000031328/ENSMUSG00000063275/ENSMUSG00000041959/ENSMUSG00000018012/ENSMUSG00000068566/ENSMUSG00000030890/ENSMUSG00000028004/ENSMUSG00000019920/ENSMUSG00000037966/ENSMUSG00000068196/ENSMUSG00000024789/ENSMUSG00000025809/ENSMUSG00000023886/ENSMUSG00000018446/ENSMUSG00000027111/ENSMUSG00000032011/ENSMUSG00000040152	Emp2/Cfl1/Flna/Hacd1/S100a10/Rac3/Myadm/Ilk/Npy2r/Lims1/Ninj1/Col8a1/Jak2/Itgb1/Smoc2/C1qbp/Itga6/Thy1/Thbs1	19	10	ENSMUSG00000022505/ENSMUSG00000031328/ENSMUSG00000068566/ENSMUSG00000030890/ENSMUSG00000019920/ENSMUSG00000068196/ENSMUSG00000024789/ENSMUSG00000025809/ENSMUSG00000027111/ENSMUSG00000040152	9	ENSMUSG00000056201/ENSMUSG00000063275/ENSMUSG00000041959/ENSMUSG00000018012/ENSMUSG00000028004/ENSMUSG00000037966/ENSMUSG00000023886/ENSMUSG00000018446/ENSMUSG00000032011
GO:0010771	negative regulation of cell morphogenesis involved in differentiation	16/1862	91/17151	0.0350606	0.503332	ENSMUSG00000031398/ENSMUSG00000002496/ENSMUSG00000057531/ENSMUSG00000026028/ENSMUSG00000027253/ENSMUSG00000063887/ENSMUSG00000003934/ENSMUSG00000057969/ENSMUSG00000004798/ENSMUSG00000028883/ENSMUSG00000040785/ENSMUSG00000018965/ENSMUSG00000028161/ENSMUSG00000031389/ENSMUSG00000020458/ENSMUSG00000032011	Plxna3/Tsc2/Dtnbp1/Trak2/Lrp4/Nlgn1/Efnb3/Sema3b/Ulk2/Sema3a/Ttc3/Ywhah/Ppp3ca/Arhgap4/Rtn4/Thy1	16	10	ENSMUSG00000031398/ENSMUSG00000002496/ENSMUSG00000026028/ENSMUSG00000027253/ENSMUSG00000063887/ENSMUSG00000004798/ENSMUSG00000028883/ENSMUSG00000040785/ENSMUSG00000031389/ENSMUSG00000020458	6	ENSMUSG00000057531/ENSMUSG00000003934/ENSMUSG00000057969/ENSMUSG00000018965/ENSMUSG00000028161/ENSMUSG00000032011
GO:0006900	vesicle budding from membrane	10/1862	49/17151	0.0353247	0.503332	ENSMUSG00000027255/ENSMUSG00000058569/ENSMUSG00000025224/ENSMUSG00000041959/ENSMUSG00000039367/ENSMUSG00000054455/ENSMUSG00000001052/ENSMUSG00000056050/ENSMUSG00000030298/ENSMUSG00000051984	Arfgap2/Tmed9/Gbf1/S100a10/Sec24c/Vapb/Sec24b/Mia3/Sec13/Sec31b	10	5	ENSMUSG00000027255/ENSMUSG00000025224/ENSMUSG00000039367/ENSMUSG00000001052/ENSMUSG00000056050	5	ENSMUSG00000058569/ENSMUSG00000041959/ENSMUSG00000054455/ENSMUSG00000030298/ENSMUSG00000051984
GO:0016126	sterol biosynthetic process	10/1862	49/17151	0.0353247	0.503332	ENSMUSG00000022982/ENSMUSG00000034926/ENSMUSG00000020538/ENSMUSG00000026675/ENSMUSG00000033105/ENSMUSG00000031168/ENSMUSG00000020447/ENSMUSG00000027952/ENSMUSG00000093930/ENSMUSG00000022351	Sod1/Dhcr24/Srebf1/Hsd17b7/Lss/Ebp/Npc1l1/Pmvk/Hmgcs1/Sqle	10	6	ENSMUSG00000034926/ENSMUSG00000020538/ENSMUSG00000026675/ENSMUSG00000033105/ENSMUSG00000093930/ENSMUSG00000022351	4	ENSMUSG00000022982/ENSMUSG00000031168/ENSMUSG00000020447/ENSMUSG00000027952
GO:2000649	regulation of sodium ion transmembrane transporter activity	10/1862	49/17151	0.0353247	0.503332	ENSMUSG00000007097/ENSMUSG00000029359/ENSMUSG00000041936/ENSMUSG00000053819/ENSMUSG00000066705/ENSMUSG00000032333/ENSMUSG00000020733/ENSMUSG00000018965/ENSMUSG00000021870/ENSMUSG00000036902	Atp1a2/Tesc/Agrn/Camk2d/Fxyd6/Stoml1/Slc9a3r1/Ywhah/Slmap/Neto2	10	6	ENSMUSG00000007097/ENSMUSG00000041936/ENSMUSG00000053819/ENSMUSG00000020733/ENSMUSG00000021870/ENSMUSG00000036902	4	ENSMUSG00000029359/ENSMUSG00000066705/ENSMUSG00000032333/ENSMUSG00000018965
GO:0009185	ribonucleoside diphosphate metabolic process	15/1862	84/17151	0.0357732	0.506595	ENSMUSG00000033307/ENSMUSG00000026817/ENSMUSG00000020444/ENSMUSG00000017390/ENSMUSG00000024782/ENSMUSG00000004267/ENSMUSG00000020108/ENSMUSG00000028719/ENSMUSG00000021109/ENSMUSG00000024959/ENSMUSG00000023456/ENSMUSG00000034160/ENSMUSG00000005686/ENSMUSG00000063229/ENSMUSG00000057666	Mif/Ak1/Guk1/Aldoc/Ak3/Eno2/Ddit4/Cmpk1/Hif1a/Bad/Tpi1/Ogt/Ampd3/Ldha/Gapdh	15	6	ENSMUSG00000017390/ENSMUSG00000024782/ENSMUSG00000021109/ENSMUSG00000034160/ENSMUSG00000005686/ENSMUSG00000057666	9	ENSMUSG00000033307/ENSMUSG00000026817/ENSMUSG00000020444/ENSMUSG00000004267/ENSMUSG00000020108/ENSMUSG00000028719/ENSMUSG00000024959/ENSMUSG00000023456/ENSMUSG00000063229
GO:0010657	muscle cell apoptotic process	15/1862	84/17151	0.0357732	0.506595	ENSMUSG00000005413/ENSMUSG00000078812/ENSMUSG00000054021/ENSMUSG00000023809/ENSMUSG00000053819/ENSMUSG00000031633/ENSMUSG00000041415/ENSMUSG00000057113/ENSMUSG00000062078/ENSMUSG00000041354/ENSMUSG00000022556/ENSMUSG00000030890/ENSMUSG00000061315/ENSMUSG00000036854/ENSMUSG00000024789	Hmox1/Eif5a/Sirt5/Rps6ka2/Camk2d/Slc25a4/Dicer1/Npm1/Qki/Rgl2/Hsf1/Ilk/Naca/Hspb6/Jak2	15	9	ENSMUSG00000023809/ENSMUSG00000053819/ENSMUSG00000041415/ENSMUSG00000062078/ENSMUSG00000041354/ENSMUSG00000022556/ENSMUSG00000030890/ENSMUSG00000036854/ENSMUSG00000024789	6	ENSMUSG00000005413/ENSMUSG00000078812/ENSMUSG00000054021/ENSMUSG00000031633/ENSMUSG00000057113/ENSMUSG00000061315
GO:0043409	negative regulation of MAPK cascade	24/1862	151/17151	0.0360124	0.506595	ENSMUSG00000004558/ENSMUSG00000032171/ENSMUSG00000060803/ENSMUSG00000046447/ENSMUSG00000002496/ENSMUSG00000001034/ENSMUSG00000021156/ENSMUSG00000032959/ENSMUSG00000049313/ENSMUSG00000005871/ENSMUSG00000020044/ENSMUSG00000025486/ENSMUSG00000029223/ENSMUSG00000020151/ENSMUSG00000031221/ENSMUSG00000020733/ENSMUSG00000032737/ENSMUSG00000027598/ENSMUSG00000022114/ENSMUSG00000024427/ENSMUSG00000031530/…	Ndrg2/Pin1/Gstp1/Camk2n1/Tsc2/Mapk7/Zmynd11/Pebp1/Sorl1/Apc/Timp3/Sirt3/Uchl1/Ptprr/Igbp1/Slc9a3r1/Inppl1/Itch/Spry2/Spry4/Dusp4/Ptpn5/Rapgef1/Hipk3	24	17	ENSMUSG00000004558/ENSMUSG00000002496/ENSMUSG00000001034/ENSMUSG00000021156/ENSMUSG00000049313/ENSMUSG00000005871/ENSMUSG00000020044/ENSMUSG00000020151/ENSMUSG00000020733/ENSMUSG00000032737/ENSMUSG00000027598/ENSMUSG00000022114/ENSMUSG00000024427/ENSMUSG00000031530/ENSMUSG00000030854/ENSMUSG00000039844/ENSMUSG00000027177	7	ENSMUSG00000032171/ENSMUSG00000060803/ENSMUSG00000046447/ENSMUSG00000032959/ENSMUSG00000025486/ENSMUSG00000029223/ENSMUSG00000031221
GO:0008089	anterograde axonal transport	8/1862	36/17151	0.0361064	0.506595	ENSMUSG00000022982/ENSMUSG00000057506/ENSMUSG00000057531/ENSMUSG00000026028/ENSMUSG00000060708/ENSMUSG00000024873/ENSMUSG00000021824/ENSMUSG00000063077	Sod1/Bloc1s2/Dtnbp1/Trak2/Bloc1s4/Cnih2/Ap3m1/Kif1b	8	3	ENSMUSG00000026028/ENSMUSG00000021824/ENSMUSG00000063077	5	ENSMUSG00000022982/ENSMUSG00000057506/ENSMUSG00000057531/ENSMUSG00000060708/ENSMUSG00000024873
GO:0046839	phospholipid dephosphorylation	8/1862	36/17151	0.0361064	0.506595	ENSMUSG00000028517/ENSMUSG00000023805/ENSMUSG00000033342/ENSMUSG00000028221/ENSMUSG00000018401/ENSMUSG00000028894/ENSMUSG00000032737/ENSMUSG00000035078	Plpp3/Synj2/Plppr5/Pip4p2/Mtmr4/Inpp5b/Inppl1/Mtmr9	8	8	ENSMUSG00000028517/ENSMUSG00000023805/ENSMUSG00000033342/ENSMUSG00000028221/ENSMUSG00000018401/ENSMUSG00000028894/ENSMUSG00000032737/ENSMUSG00000035078	0
GO:0048710	regulation of astrocyte differentiation	8/1862	36/17151	0.0361064	0.506595	ENSMUSG00000054252/ENSMUSG00000026923/ENSMUSG00000032193/ENSMUSG00000024735/ENSMUSG00000048001/ENSMUSG00000026249/ENSMUSG00000022528/ENSMUSG00000038539	Fgfr3/Notch1/Ldlr/Prpf19/Hes5/Serpine2/Hes1/Atf5	8	6	ENSMUSG00000054252/ENSMUSG00000026923/ENSMUSG00000032193/ENSMUSG00000048001/ENSMUSG00000026249/ENSMUSG00000038539	2	ENSMUSG00000024735/ENSMUSG00000022528
GO:0051260	protein homooligomerization	47/1862	333/17151	0.0363718	0.50902	ENSMUSG00000044708/ENSMUSG00000024411/ENSMUSG00000024900/ENSMUSG00000033307/ENSMUSG00000042462/ENSMUSG00000005089/ENSMUSG00000008090/ENSMUSG00000002083/ENSMUSG00000074575/ENSMUSG00000039450/ENSMUSG00000002496/ENSMUSG00000005413/ENSMUSG00000022342/ENSMUSG00000033940/ENSMUSG00000017390/ENSMUSG00000043866/ENSMUSG00000024782/ENSMUSG00000056999/ENSMUSG00000043909/ENSMUSG00000026473/ENSMUSG00000038467/…	Kcnj10/Aqp4/Cpt1a/Mif/Dctpp1/Slc1a2/Fgfrl1/Bbc3/Kcng1/Dcxr/Tsc2/Hmox1/Kcnv1/Brk1/Aldoc/Taf10/Ak3/Ide/Trp53bp1/Glul/Chmp4b/Clpp/Npm1/Dpysl3/Bax/Pam/Apc/Cuta/Ogt/Nlgn1/Naxe/Hsf1/Apip/Fis1/B4galt1/Kctd6/Marcks/Vps35/Kcnma1/Cryab/Slc6a1/Acaca/Kctd21/Slc34a1/Ect2/Mief2/Aldh5a1	47	28	ENSMUSG00000044708/ENSMUSG00000024411/ENSMUSG00000024900/ENSMUSG00000005089/ENSMUSG00000008090/ENSMUSG00000074575/ENSMUSG00000002496/ENSMUSG00000022342/ENSMUSG00000017390/ENSMUSG00000024782/ENSMUSG00000056999/ENSMUSG00000043909/ENSMUSG00000026473/ENSMUSG00000024501/ENSMUSG00000026335/ENSMUSG00000005871/ENSMUSG00000034160/ENSMUSG00000063887/ENSMUSG00000022556/ENSMUSG00000028413/ENSMUSG00000031696/…	19	ENSMUSG00000033307/ENSMUSG00000042462/ENSMUSG00000002083/ENSMUSG00000039450/ENSMUSG00000005413/ENSMUSG00000033940/ENSMUSG00000043866/ENSMUSG00000038467/ENSMUSG00000002660/ENSMUSG00000057113/ENSMUSG00000003873/ENSMUSG00000024194/ENSMUSG00000028070/ENSMUSG00000010911/ENSMUSG00000019054/ENSMUSG00000021752/ENSMUSG00000069662/ENSMUSG00000032060/ENSMUSG00000018599
GO:0045667	regulation of osteoblast differentiation	20/1862	121/17151	0.0366117	0.51022	ENSMUSG00000050953/ENSMUSG00000026923/ENSMUSG00000019359/ENSMUSG00000027339/ENSMUSG00000005871/ENSMUSG00000000182/ENSMUSG00000024955/ENSMUSG00000023087/ENSMUSG00000024598/ENSMUSG00000021493/ENSMUSG00000063632/ENSMUSG00000030890/ENSMUSG00000021466/ENSMUSG00000024098/ENSMUSG00000031565/ENSMUSG00000051159/ENSMUSG00000017119/ENSMUSG00000056501/ENSMUSG00000052430/ENSMUSG00000028988	Gja1/Notch1/Gdpd2/Rassf2/Apc/Fgf23/Esrra/Noct/Fbn2/Pdlim7/Sox11/Ilk/Ptch1/Twsg1/Fgfr1/Cited1/Nbr1/Cebpb/Bmpr1b/Ctnnbip1	20	12	ENSMUSG00000050953/ENSMUSG00000026923/ENSMUSG00000019359/ENSMUSG00000027339/ENSMUSG00000005871/ENSMUSG00000023087/ENSMUSG00000030890/ENSMUSG00000021466/ENSMUSG00000024098/ENSMUSG00000031565/ENSMUSG00000017119/ENSMUSG00000052430	8	ENSMUSG00000000182/ENSMUSG00000024955/ENSMUSG00000024598/ENSMUSG00000021493/ENSMUSG00000063632/ENSMUSG00000051159/ENSMUSG00000056501/ENSMUSG00000028988
GO:0060563	neuroepithelial cell differentiation	13/1862	70/17151	0.0366431	0.51022	ENSMUSG00000026923/ENSMUSG00000022982/ENSMUSG00000033577/ENSMUSG00000048001/ENSMUSG00000063632/ENSMUSG00000022528/ENSMUSG00000031565/ENSMUSG00000020733/ENSMUSG00000033726/ENSMUSG00000056501/ENSMUSG00000063142/ENSMUSG00000001052/ENSMUSG00000076431	Notch1/Sod1/Myo6/Hes5/Sox11/Hes1/Fgfr1/Slc9a3r1/Emx1/Cebpb/Kcnma1/Sec24b/Sox4	13	7	ENSMUSG00000026923/ENSMUSG00000033577/ENSMUSG00000048001/ENSMUSG00000031565/ENSMUSG00000020733/ENSMUSG00000063142/ENSMUSG00000001052	6	ENSMUSG00000022982/ENSMUSG00000063632/ENSMUSG00000022528/ENSMUSG00000033726/ENSMUSG00000056501/ENSMUSG00000076431
GO:0050796	regulation of insulin secretion	25/1862	159/17151	0.0368664	0.51107	ENSMUSG00000067786/ENSMUSG00000050953/ENSMUSG00000038619/ENSMUSG00000024900/ENSMUSG00000068184/ENSMUSG00000020538/ENSMUSG00000034908/ENSMUSG00000026473/ENSMUSG00000021109/ENSMUSG00000024959/ENSMUSG00000021794/ENSMUSG00000026568/ENSMUSG00000024208/ENSMUSG00000009013/ENSMUSG00000025486/ENSMUSG00000005892/ENSMUSG00000030805/ENSMUSG00000047415/ENSMUSG00000028161/ENSMUSG00000032902/ENSMUSG00000024789/…	Nnat/Gja1/Ensa/Cpt1a/Ndufaf2/Srebf1/Sidt2/Glul/Hif1a/Bad/Glud1/Mpc2/Uqcc2/Dynll1/Sirt3/Trh/Stx4a/Gpr68/Ppp3ca/Slc16a1/Jak2/Uts2/Sox4/Hmgn3/Adra2a	25	10	ENSMUSG00000050953/ENSMUSG00000024900/ENSMUSG00000020538/ENSMUSG00000034908/ENSMUSG00000026473/ENSMUSG00000021109/ENSMUSG00000021794/ENSMUSG00000024789/ENSMUSG00000066456/ENSMUSG00000033717	15	ENSMUSG00000067786/ENSMUSG00000038619/ENSMUSG00000068184/ENSMUSG00000024959/ENSMUSG00000026568/ENSMUSG00000024208/ENSMUSG00000009013/ENSMUSG00000025486/ENSMUSG00000005892/ENSMUSG00000030805/ENSMUSG00000047415/ENSMUSG00000028161/ENSMUSG00000032902/ENSMUSG00000028963/ENSMUSG00000076431
GO:0007162	negative regulation of cell adhesion	36/1862	245/17151	0.03689	0.51107	ENSMUSG00000068748/ENSMUSG00000026923/ENSMUSG00000031398/ENSMUSG00000060803/ENSMUSG00000030123/ENSMUSG00000056201/ENSMUSG00000053646/ENSMUSG00000033767/ENSMUSG00000053062/ENSMUSG00000001034/ENSMUSG00000022018/ENSMUSG00000039377/ENSMUSG00000022548/ENSMUSG00000023915/ENSMUSG00000054855/ENSMUSG00000000957/ENSMUSG00000036606/ENSMUSG00000030342/ENSMUSG00000068566/ENSMUSG00000034227/ENSMUSG00000019647/…	Ptprz1/Notch1/Plxna3/Gstp1/Plxnd1/Cfl1/Plxnb1/Tmem131l/Jam2/Mapk7/Rgcc/Hlx/Apod/Tnfrsf21/Rnd1/Mmp14/Plxnb2/Cd9/Myadm/Foxj1/Sema6a/Serpine2/Clasp2/Twsg1/Itch/Ass1/Cebpb/Pdcd1lg2/Jak2/Spint2/Mia3/Nrarp/Mbp/Cxcl12/Adam15/Thbs1	36	25	ENSMUSG00000068748/ENSMUSG00000026923/ENSMUSG00000031398/ENSMUSG00000030123/ENSMUSG00000053646/ENSMUSG00000033767/ENSMUSG00000053062/ENSMUSG00000001034/ENSMUSG00000022018/ENSMUSG00000023915/ENSMUSG00000000957/ENSMUSG00000036606/ENSMUSG00000030342/ENSMUSG00000068566/ENSMUSG00000019647/ENSMUSG00000026249/ENSMUSG00000033392/ENSMUSG00000024098/ENSMUSG00000027598/ENSMUSG00000024789/ENSMUSG00000056050/…	11	ENSMUSG00000060803/ENSMUSG00000056201/ENSMUSG00000039377/ENSMUSG00000022548/ENSMUSG00000054855/ENSMUSG00000034227/ENSMUSG00000076441/ENSMUSG00000056501/ENSMUSG00000016498/ENSMUSG00000074227/ENSMUSG00000061353
GO:0045185	maintenance of protein location	17/1862	99/17151	0.0373011	0.515467	ENSMUSG00000079523/ENSMUSG00000018293/ENSMUSG00000031328/ENSMUSG00000063450/ENSMUSG00000024944/ENSMUSG00000028964/ENSMUSG00000073616/ENSMUSG00000028367/ENSMUSG00000049313/ENSMUSG00000032855/ENSMUSG00000024598/ENSMUSG00000027674/ENSMUSG00000030595/ENSMUSG00000052707/ENSMUSG00000002778/ENSMUSG00000024044/ENSMUSG00000076431	Tmsb10/Pfn1/Flna/Syne2/Arl2/Park7/Cops9/Txn1/Sorl1/Pkd1/Fbn2/Pex5l/Nfkbib/Tnrc6a/Kdelr1/Epb41l3/Sox4	17	7	ENSMUSG00000031328/ENSMUSG00000063450/ENSMUSG00000049313/ENSMUSG00000032855/ENSMUSG00000027674/ENSMUSG00000052707/ENSMUSG00000024044	10	ENSMUSG00000079523/ENSMUSG00000018293/ENSMUSG00000024944/ENSMUSG00000028964/ENSMUSG00000073616/ENSMUSG00000028367/ENSMUSG00000024598/ENSMUSG00000030595/ENSMUSG00000002778/ENSMUSG00000076431
GO:0090276	regulation of peptide hormone secretion	30/1862	198/17151	0.037474	0.516232	ENSMUSG00000067786/ENSMUSG00000050953/ENSMUSG00000038619/ENSMUSG00000024900/ENSMUSG00000020122/ENSMUSG00000068184/ENSMUSG00000020538/ENSMUSG00000034908/ENSMUSG00000036943/ENSMUSG00000026473/ENSMUSG00000041380/ENSMUSG00000021109/ENSMUSG00000024959/ENSMUSG00000021794/ENSMUSG00000026568/ENSMUSG00000024208/ENSMUSG00000009013/ENSMUSG00000041235/ENSMUSG00000025486/ENSMUSG00000005892/ENSMUSG00000027674/…	Nnat/Gja1/Ensa/Cpt1a/Egfr/Ndufaf2/Srebf1/Sidt2/Rab8b/Glul/Htr2c/Hif1a/Bad/Glud1/Mpc2/Uqcc2/Dynll1/Chd7/Sirt3/Trh/Pex5l/Stx4a/Gpr68/Ppp3ca/Slc16a1/Jak2/Uts2/Sox4/Hmgn3/Adra2a	30	15	ENSMUSG00000050953/ENSMUSG00000024900/ENSMUSG00000020122/ENSMUSG00000020538/ENSMUSG00000034908/ENSMUSG00000036943/ENSMUSG00000026473/ENSMUSG00000041380/ENSMUSG00000021109/ENSMUSG00000021794/ENSMUSG00000041235/ENSMUSG00000027674/ENSMUSG00000024789/ENSMUSG00000066456/ENSMUSG00000033717	15	ENSMUSG00000067786/ENSMUSG00000038619/ENSMUSG00000068184/ENSMUSG00000024959/ENSMUSG00000026568/ENSMUSG00000024208/ENSMUSG00000009013/ENSMUSG00000025486/ENSMUSG00000005892/ENSMUSG00000030805/ENSMUSG00000047415/ENSMUSG00000028161/ENSMUSG00000032902/ENSMUSG00000028963/ENSMUSG00000076431
GO:0050731	positive regulation of peptidyl-tyrosine phosphorylation	26/1862	167/17151	0.0376141	0.516232	ENSMUSG00000029231/ENSMUSG00000068748/ENSMUSG00000028517/ENSMUSG00000032532/ENSMUSG00000054252/ENSMUSG00000033307/ENSMUSG00000041936/ENSMUSG00000025089/ENSMUSG00000025383/ENSMUSG00000008734/ENSMUSG00000004815/ENSMUSG00000027253/ENSMUSG00000048001/ENSMUSG00000022556/ENSMUSG00000037405/ENSMUSG00000042453/ENSMUSG00000022528/ENSMUSG00000019966/ENSMUSG00000032911/ENSMUSG00000028059/ENSMUSG00000022781/…	Pdgfra/Ptprz1/Plpp3/Cck/Fgfr3/Mif/Agrn/Gfra1/Il23a/Gprc5b/Dgkq/Lrp4/Hes5/Hsf1/Icam1/Reln/Hes1/Kitl/Cspg4/Arhgef2/Pak2/Nrg1/Jak2/Mtor/Itgb1/Adra2a	26	21	ENSMUSG00000029231/ENSMUSG00000068748/ENSMUSG00000028517/ENSMUSG00000054252/ENSMUSG00000041936/ENSMUSG00000025089/ENSMUSG00000008734/ENSMUSG00000004815/ENSMUSG00000027253/ENSMUSG00000048001/ENSMUSG00000022556/ENSMUSG00000042453/ENSMUSG00000019966/ENSMUSG00000032911/ENSMUSG00000028059/ENSMUSG00000022781/ENSMUSG00000062991/ENSMUSG00000024789/ENSMUSG00000028991/ENSMUSG00000025809/ENSMUSG00000033717	5	ENSMUSG00000032532/ENSMUSG00000033307/ENSMUSG00000025383/ENSMUSG00000037405/ENSMUSG00000022528
GO:0000413	protein peptidyl-prolyl isomerization	7/1862	30/17151	0.0381725	0.516232	ENSMUSG00000056629/ENSMUSG00000019428/ENSMUSG00000032966/ENSMUSG00000030357/ENSMUSG00000032383/ENSMUSG00000028651/ENSMUSG00000003226	Fkbp2/Fkbp8/Fkbp1a/Fkbp4/Ppib/Ppie/Ranbp2	7	1	ENSMUSG00000003226	6	ENSMUSG00000056629/ENSMUSG00000019428/ENSMUSG00000032966/ENSMUSG00000030357/ENSMUSG00000032383/ENSMUSG00000028651
GO:0061844	antimicrobial humoral immune response mediated by antimicrobial peptide	7/1862	30/17151	0.0381725	0.516232	ENSMUSG00000018102/ENSMUSG00000067847/ENSMUSG00000038274/ENSMUSG00000079641/ENSMUSG00000030413/ENSMUSG00000040952/ENSMUSG00000057666	H2bc4/Romo1/Fau/Rpl39/Pglyrp1/Rps19/Gapdh	7	1	ENSMUSG00000057666	6	ENSMUSG00000018102/ENSMUSG00000067847/ENSMUSG00000038274/ENSMUSG00000079641/ENSMUSG00000030413/ENSMUSG00000040952
GO:1902110	positive regulation of mitochondrial membrane permeability involved in apoptotic process	7/1862	30/17151	0.0381725	0.516232	ENSMUSG00000002083/ENSMUSG00000057506/ENSMUSG00000024521/ENSMUSG00000054428/ENSMUSG00000003873/ENSMUSG00000016319/ENSMUSG00000064326	Bbc3/Bloc1s2/Pmaip1/Atpif1/Bax/Slc25a5/Siva1	7	0		7	ENSMUSG00000002083/ENSMUSG00000057506/ENSMUSG00000024521/ENSMUSG00000054428/ENSMUSG00000003873/ENSMUSG00000016319/ENSMUSG00000064326
GO:0046394	carboxylic acid biosynthetic process	45/1862	318/17151	0.0383863	0.516232	ENSMUSG00000005360/ENSMUSG00000037071/ENSMUSG00000033307/ENSMUSG00000024039/ENSMUSG00000025203/ENSMUSG00000010663/ENSMUSG00000024665/ENSMUSG00000029059/ENSMUSG00000020538/ENSMUSG00000017390/ENSMUSG00000026688/ENSMUSG00000030869/ENSMUSG00000026820/ENSMUSG00000028964/ENSMUSG00000026473/ENSMUSG00000054428/ENSMUSG00000004267/ENSMUSG00000063275/ENSMUSG00000020108/ENSMUSG00000021109/ENSMUSG00000023456/…	Slc1a3/Scd1/Mif/Cbs/Scd2/Fads1/Fads2/Prxl2b/Srebf1/Aldoc/Mgst3/Ndufab1/Ptges2/Park7/Glul/Atpif1/Eno2/Hacd1/Ddit4/Hif1a/Tpi1/Akr1a1/Ogt/Glud1/Qki/Psat1/Apip/Mgst2/Gamt/Ap2a1/Lpgat1/Lias/Ass1/Fpgs/Abhd3/Cltc/Acss2/Acaca/Ovca2/Fads3/Ldha/Cyp7b1/Mcat/Gapdh/Elovl6	45	26	ENSMUSG00000005360/ENSMUSG00000037071/ENSMUSG00000024039/ENSMUSG00000025203/ENSMUSG00000010663/ENSMUSG00000024665/ENSMUSG00000020538/ENSMUSG00000017390/ENSMUSG00000026473/ENSMUSG00000021109/ENSMUSG00000034160/ENSMUSG00000021794/ENSMUSG00000062078/ENSMUSG00000024640/ENSMUSG00000060279/ENSMUSG00000026623/ENSMUSG00000009566/ENSMUSG00000002475/ENSMUSG00000047126/ENSMUSG00000027605/ENSMUSG00000020532/…	19	ENSMUSG00000033307/ENSMUSG00000029059/ENSMUSG00000026688/ENSMUSG00000030869/ENSMUSG00000026820/ENSMUSG00000028964/ENSMUSG00000054428/ENSMUSG00000004267/ENSMUSG00000063275/ENSMUSG00000020108/ENSMUSG00000023456/ENSMUSG00000028692/ENSMUSG00000010911/ENSMUSG00000074604/ENSMUSG00000020150/ENSMUSG00000029199/ENSMUSG00000076441/ENSMUSG00000063229/ENSMUSG00000048755
GO:0003094	glomerular filtration	5/1862	18/17151	0.0384827	0.516232	ENSMUSG00000050953/ENSMUSG00000022505/ENSMUSG00000032220/ENSMUSG00000030223/ENSMUSG00000028963	Gja1/Emp2/Myo1e/Ptpro/Uts2	5	4	ENSMUSG00000050953/ENSMUSG00000022505/ENSMUSG00000032220/ENSMUSG00000030223	1	ENSMUSG00000028963
GO:0006688	glycosphingolipid biosynthetic process	5/1862	18/17151	0.0384827	0.516232	ENSMUSG00000026811/ENSMUSG00000056124/ENSMUSG00000052423/ENSMUSG00000028381/ENSMUSG00000034780	St6galnac6/B4galt6/B4galt3/Ugcg/B3galt1	5	4	ENSMUSG00000056124/ENSMUSG00000052423/ENSMUSG00000028381/ENSMUSG00000034780	1	ENSMUSG00000026811
GO:0022010	central nervous system myelination	5/1862	18/17151	0.0384827	0.516232	ENSMUSG00000054252/ENSMUSG00000044708/ENSMUSG00000030400/ENSMUSG00000033006/ENSMUSG00000048001	Fgfr3/Kcnj10/Ercc2/Sox10/Hes5	5	5	ENSMUSG00000054252/ENSMUSG00000044708/ENSMUSG00000030400/ENSMUSG00000033006/ENSMUSG00000048001	0
GO:0032291	axon ensheathment in central nervous system	5/1862	18/17151	0.0384827	0.516232	ENSMUSG00000054252/ENSMUSG00000044708/ENSMUSG00000030400/ENSMUSG00000033006/ENSMUSG00000048001	Fgfr3/Kcnj10/Ercc2/Sox10/Hes5	5	5	ENSMUSG00000054252/ENSMUSG00000044708/ENSMUSG00000030400/ENSMUSG00000033006/ENSMUSG00000048001	0
GO:0045116	protein neddylation	5/1862	18/17151	0.0384827	0.516232	ENSMUSG00000005575/ENSMUSG00000010376/ENSMUSG00000059291/ENSMUSG00000073616/ENSMUSG00000022400	Ube2m/Nedd8/Rpl11/Cops9/Rbx1	5	0		5	ENSMUSG00000005575/ENSMUSG00000010376/ENSMUSG00000059291/ENSMUSG00000073616/ENSMUSG00000022400
GO:1901028	regulation of mitochondrial outer membrane permeabilization involved in apoptotic signaling pathway	5/1862	18/17151	0.0384827	0.516232	ENSMUSG00000002083/ENSMUSG00000024521/ENSMUSG00000054428/ENSMUSG00000016319/ENSMUSG00000064326	Bbc3/Pmaip1/Atpif1/Slc25a5/Siva1	5	0		5	ENSMUSG00000002083/ENSMUSG00000024521/ENSMUSG00000054428/ENSMUSG00000016319/ENSMUSG00000064326
GO:1902653	secondary alcohol biosynthetic process	9/1862	43/17151	0.0385839	0.51633	ENSMUSG00000022982/ENSMUSG00000034926/ENSMUSG00000020538/ENSMUSG00000026675/ENSMUSG00000033105/ENSMUSG00000031168/ENSMUSG00000020447/ENSMUSG00000027952/ENSMUSG00000093930	Sod1/Dhcr24/Srebf1/Hsd17b7/Lss/Ebp/Npc1l1/Pmvk/Hmgcs1	9	5	ENSMUSG00000034926/ENSMUSG00000020538/ENSMUSG00000026675/ENSMUSG00000033105/ENSMUSG00000093930	4	ENSMUSG00000022982/ENSMUSG00000031168/ENSMUSG00000020447/ENSMUSG00000027952
GO:0071456	cellular response to hypoxia	15/1862	85/17151	0.0392445	0.519682	ENSMUSG00000028194/ENSMUSG00000026923/ENSMUSG00000024039/ENSMUSG00000037624/ENSMUSG00000070493/ENSMUSG00000024140/ENSMUSG00000031490/ENSMUSG00000022018/ENSMUSG00000038412/ENSMUSG00000003955/ENSMUSG00000021109/ENSMUSG00000034160/ENSMUSG00000038418/ENSMUSG00000000171/ENSMUSG00000028991	Ddah1/Notch1/Cbs/Kcnk2/Chchd2/Epas1/Eif4ebp1/Rgcc/Higd1a/Fam162a/Hif1a/Ogt/Egr1/Sdhd/Mtor	15	10	ENSMUSG00000028194/ENSMUSG00000026923/ENSMUSG00000024039/ENSMUSG00000037624/ENSMUSG00000024140/ENSMUSG00000022018/ENSMUSG00000021109/ENSMUSG00000034160/ENSMUSG00000038418/ENSMUSG00000028991	5	ENSMUSG00000070493/ENSMUSG00000031490/ENSMUSG00000038412/ENSMUSG00000003955/ENSMUSG00000000171
GO:0010721	negative regulation of cell development	49/1862	351/17151	0.0392651	0.519682	ENSMUSG00000068748/ENSMUSG00000061517/ENSMUSG00000054252/ENSMUSG00000026923/ENSMUSG00000031398/ENSMUSG00000031785/ENSMUSG00000002496/ENSMUSG00000022122/ENSMUSG00000031328/ENSMUSG00000003269/ENSMUSG00000057531/ENSMUSG00000026223/ENSMUSG00000039830/ENSMUSG00000026028/ENSMUSG00000027253/ENSMUSG00000041415/ENSMUSG00000032193/ENSMUSG00000049313/ENSMUSG00000009248/ENSMUSG00000024501/ENSMUSG00000050071/…	Ptprz1/Sox21/Fgfr3/Notch1/Plxna3/Adgrg1/Tsc2/Ednrb/Flna/Cyth2/Dtnbp1/Itm2c/Olig2/Trak2/Lrp4/Dicer1/Ldlr/Sorl1/Ascl2/Dpysl3/Bex1/Prpf19/Sox10/Nlgn1/Xylt1/Hes5/Sox11/Efnb3/Sema3b/Ulk2/Hes1/Cspg4/Inppl1/Mt3/Arhgef2/Atf5/Sema3a/Notch3/Ttc3/Nrg1/Ywhah/Ppp3ca/Tjp2/Arhgap4/Foxg1/Rtn4/Itgb1/Thy1/Cers2	49	35	ENSMUSG00000068748/ENSMUSG00000061517/ENSMUSG00000054252/ENSMUSG00000026923/ENSMUSG00000031398/ENSMUSG00000031785/ENSMUSG00000002496/ENSMUSG00000022122/ENSMUSG00000031328/ENSMUSG00000039830/ENSMUSG00000026028/ENSMUSG00000027253/ENSMUSG00000041415/ENSMUSG00000032193/ENSMUSG00000049313/ENSMUSG00000009248/ENSMUSG00000024501/ENSMUSG00000033006/ENSMUSG00000063887/ENSMUSG00000030657/ENSMUSG00000048001/…	14	ENSMUSG00000003269/ENSMUSG00000057531/ENSMUSG00000026223/ENSMUSG00000050071/ENSMUSG00000024735/ENSMUSG00000063632/ENSMUSG00000003934/ENSMUSG00000057969/ENSMUSG00000022528/ENSMUSG00000031760/ENSMUSG00000018965/ENSMUSG00000028161/ENSMUSG00000020950/ENSMUSG00000032011
GO:0031345	negative regulation of cell projection organization	29/1862	191/17151	0.0393067	0.519682	ENSMUSG00000068748/ENSMUSG00000031398/ENSMUSG00000002496/ENSMUSG00000056201/ENSMUSG00000031328/ENSMUSG00000003269/ENSMUSG00000057531/ENSMUSG00000026223/ENSMUSG00000026028/ENSMUSG00000027253/ENSMUSG00000028745/ENSMUSG00000024501/ENSMUSG00000063887/ENSMUSG00000030657/ENSMUSG00000003934/ENSMUSG00000057969/ENSMUSG00000004798/ENSMUSG00000022528/ENSMUSG00000032911/ENSMUSG00000032737/ENSMUSG00000028883/…	Ptprz1/Plxna3/Tsc2/Cfl1/Flna/Cyth2/Dtnbp1/Itm2c/Trak2/Lrp4/Capzb/Dpysl3/Nlgn1/Xylt1/Efnb3/Sema3b/Ulk2/Hes1/Cspg4/Inppl1/Sema3a/Spry2/Ywhah/Ppp3ca/Arhgap4/Rtn4/Itgb1/Thy1/Cers2	29	18	ENSMUSG00000068748/ENSMUSG00000031398/ENSMUSG00000002496/ENSMUSG00000031328/ENSMUSG00000026028/ENSMUSG00000027253/ENSMUSG00000024501/ENSMUSG00000063887/ENSMUSG00000030657/ENSMUSG00000004798/ENSMUSG00000032911/ENSMUSG00000032737/ENSMUSG00000028883/ENSMUSG00000022114/ENSMUSG00000031389/ENSMUSG00000020458/ENSMUSG00000025809/ENSMUSG00000015714	11	ENSMUSG00000056201/ENSMUSG00000003269/ENSMUSG00000057531/ENSMUSG00000026223/ENSMUSG00000028745/ENSMUSG00000003934/ENSMUSG00000057969/ENSMUSG00000022528/ENSMUSG00000018965/ENSMUSG00000028161/ENSMUSG00000032011
GO:0030262	apoptotic nuclear changes	6/1862	24/17151	0.0393069	0.519682	ENSMUSG00000020914/ENSMUSG00000014301/ENSMUSG00000041415/ENSMUSG00000003873/ENSMUSG00000022556/ENSMUSG00000067787	Top2a/Pam16/Dicer1/Bax/Hsf1/Blcap	6	3	ENSMUSG00000020914/ENSMUSG00000041415/ENSMUSG00000022556	3	ENSMUSG00000014301/ENSMUSG00000003873/ENSMUSG00000067787
GO:0046856	phosphatidylinositol dephosphorylation	6/1862	24/17151	0.0393069	0.519682	ENSMUSG00000023805/ENSMUSG00000028221/ENSMUSG00000018401/ENSMUSG00000028894/ENSMUSG00000032737/ENSMUSG00000035078	Synj2/Pip4p2/Mtmr4/Inpp5b/Inppl1/Mtmr9	6	6	ENSMUSG00000023805/ENSMUSG00000028221/ENSMUSG00000018401/ENSMUSG00000028894/ENSMUSG00000032737/ENSMUSG00000035078	0
GO:0014031	mesenchymal cell development	14/1862	78/17151	0.0400117	0.527132	ENSMUSG00000026923/ENSMUSG00000056201/ENSMUSG00000022122/ENSMUSG00000041415/ENSMUSG00000001761/ENSMUSG00000021359/ENSMUSG00000021109/ENSMUSG00000033006/ENSMUSG00000063632/ENSMUSG00000057969/ENSMUSG00000022528/ENSMUSG00000019966/ENSMUSG00000028883/ENSMUSG00000026228	Notch1/Cfl1/Ednrb/Dicer1/Smo/Tfap2a/Hif1a/Sox10/Sox11/Sema3b/Hes1/Kitl/Sema3a/Htr2b	14	8	ENSMUSG00000026923/ENSMUSG00000022122/ENSMUSG00000041415/ENSMUSG00000001761/ENSMUSG00000021109/ENSMUSG00000033006/ENSMUSG00000019966/ENSMUSG00000028883	6	ENSMUSG00000056201/ENSMUSG00000021359/ENSMUSG00000063632/ENSMUSG00000057969/ENSMUSG00000022528/ENSMUSG00000026228
GO:0006644	phospholipid metabolic process	45/1862	319/17151	0.0401579	0.527132	ENSMUSG00000029231/ENSMUSG00000028517/ENSMUSG00000054252/ENSMUSG00000025889/ENSMUSG00000028773/ENSMUSG00000041720/ENSMUSG00000042737/ENSMUSG00000024978/ENSMUSG00000030869/ENSMUSG00000031808/ENSMUSG00000009995/ENSMUSG00000023913/ENSMUSG00000024960/ENSMUSG00000004815/ENSMUSG00000030682/ENSMUSG00000026810/ENSMUSG00000032193/ENSMUSG00000021703/ENSMUSG00000016933/ENSMUSG00000009621/ENSMUSG00000023805/…	Pdgfra/Plpp3/Fgfr3/Snca/Fabp3/Pi4ka/Dpm3/Gpam/Ndufab1/Slc27a1/Tafazzin/Pla2g7/Plcb3/Dgkq/Cdipt/Dpm2/Ldlr/Serinc5/Plcg1/Vav2/Synj2/Htr2c/Fabp5/Lpcat1/Pigq/Pip5kl1/Bpnt1/Rubcn/Plppr5/Pip4p2/Plb1/Mtmr4/Inpp5b/Inppl1/Gnpat/Lpgat1/Mboat2/Smpd2/Abhd3/Htr2b/Pmvk/Hmgcs1/Pigyl/Mtmr9/Aldh5a1	45	33	ENSMUSG00000029231/ENSMUSG00000028517/ENSMUSG00000054252/ENSMUSG00000041720/ENSMUSG00000024978/ENSMUSG00000031808/ENSMUSG00000009995/ENSMUSG00000023913/ENSMUSG00000024960/ENSMUSG00000004815/ENSMUSG00000032193/ENSMUSG00000021703/ENSMUSG00000016933/ENSMUSG00000009621/ENSMUSG00000023805/ENSMUSG00000041380/ENSMUSG00000021608/ENSMUSG00000025728/ENSMUSG00000046854/ENSMUSG00000035629/ENSMUSG00000033342/…	12	ENSMUSG00000025889/ENSMUSG00000028773/ENSMUSG00000042737/ENSMUSG00000030869/ENSMUSG00000030682/ENSMUSG00000026810/ENSMUSG00000027533/ENSMUSG00000026617/ENSMUSG00000029134/ENSMUSG00000026228/ENSMUSG00000027952/ENSMUSG00000010607
GO:0016053	organic acid biosynthetic process	45/1862	319/17151	0.0401579	0.527132	ENSMUSG00000005360/ENSMUSG00000037071/ENSMUSG00000033307/ENSMUSG00000024039/ENSMUSG00000025203/ENSMUSG00000010663/ENSMUSG00000024665/ENSMUSG00000029059/ENSMUSG00000020538/ENSMUSG00000017390/ENSMUSG00000026688/ENSMUSG00000030869/ENSMUSG00000026820/ENSMUSG00000028964/ENSMUSG00000026473/ENSMUSG00000054428/ENSMUSG00000004267/ENSMUSG00000063275/ENSMUSG00000020108/ENSMUSG00000021109/ENSMUSG00000023456/…	Slc1a3/Scd1/Mif/Cbs/Scd2/Fads1/Fads2/Prxl2b/Srebf1/Aldoc/Mgst3/Ndufab1/Ptges2/Park7/Glul/Atpif1/Eno2/Hacd1/Ddit4/Hif1a/Tpi1/Akr1a1/Ogt/Glud1/Qki/Psat1/Apip/Mgst2/Gamt/Ap2a1/Lpgat1/Lias/Ass1/Fpgs/Abhd3/Cltc/Acss2/Acaca/Ovca2/Fads3/Ldha/Cyp7b1/Mcat/Gapdh/Elovl6	45	26	ENSMUSG00000005360/ENSMUSG00000037071/ENSMUSG00000024039/ENSMUSG00000025203/ENSMUSG00000010663/ENSMUSG00000024665/ENSMUSG00000020538/ENSMUSG00000017390/ENSMUSG00000026473/ENSMUSG00000021109/ENSMUSG00000034160/ENSMUSG00000021794/ENSMUSG00000062078/ENSMUSG00000024640/ENSMUSG00000060279/ENSMUSG00000026623/ENSMUSG00000009566/ENSMUSG00000002475/ENSMUSG00000047126/ENSMUSG00000027605/ENSMUSG00000020532/…	19	ENSMUSG00000033307/ENSMUSG00000029059/ENSMUSG00000026688/ENSMUSG00000030869/ENSMUSG00000026820/ENSMUSG00000028964/ENSMUSG00000054428/ENSMUSG00000004267/ENSMUSG00000063275/ENSMUSG00000020108/ENSMUSG00000023456/ENSMUSG00000028692/ENSMUSG00000010911/ENSMUSG00000074604/ENSMUSG00000020150/ENSMUSG00000029199/ENSMUSG00000076441/ENSMUSG00000063229/ENSMUSG00000048755
GO:0021675	nerve development	13/1862	71/17151	0.040568	0.529195	ENSMUSG00000005360/ENSMUSG00000030029/ENSMUSG00000054252/ENSMUSG00000031398/ENSMUSG00000025582/ENSMUSG00000041415/ENSMUSG00000021359/ENSMUSG00000041235/ENSMUSG00000030890/ENSMUSG00000026249/ENSMUSG00000022528/ENSMUSG00000028883/ENSMUSG00000078816	Slc1a3/Lrig1/Fgfr3/Plxna3/Nptx1/Dicer1/Tfap2a/Chd7/Ilk/Serpine2/Hes1/Sema3a/Prkcg	13	10	ENSMUSG00000005360/ENSMUSG00000030029/ENSMUSG00000054252/ENSMUSG00000031398/ENSMUSG00000041415/ENSMUSG00000041235/ENSMUSG00000030890/ENSMUSG00000026249/ENSMUSG00000028883/ENSMUSG00000078816	3	ENSMUSG00000025582/ENSMUSG00000021359/ENSMUSG00000022528
GO:2000177	regulation of neural precursor cell proliferation	17/1862	100/17151	0.0405698	0.529195	ENSMUSG00000068748/ENSMUSG00000026923/ENSMUSG00000031785/ENSMUSG00000031328/ENSMUSG00000060240/ENSMUSG00000035529/ENSMUSG00000001761/ENSMUSG00000021109/ENSMUSG00000050071/ENSMUSG00000033006/ENSMUSG00000030890/ENSMUSG00000019920/ENSMUSG00000033726/ENSMUSG00000074227/ENSMUSG00000027246/ENSMUSG00000020950/ENSMUSG00000039844	Ptprz1/Notch1/Adgrg1/Flna/Cend1/Prdm4/Smo/Hif1a/Bex1/Sox10/Ilk/Lims1/Emx1/Spint2/Ell3/Foxg1/Rapgef1	17	11	ENSMUSG00000068748/ENSMUSG00000026923/ENSMUSG00000031785/ENSMUSG00000031328/ENSMUSG00000035529/ENSMUSG00000001761/ENSMUSG00000021109/ENSMUSG00000033006/ENSMUSG00000030890/ENSMUSG00000019920/ENSMUSG00000039844	6	ENSMUSG00000060240/ENSMUSG00000050071/ENSMUSG00000033726/ENSMUSG00000074227/ENSMUSG00000027246/ENSMUSG00000020950
GO:0006354	DNA-templated transcription, elongation	11/1862	57/17151	0.0406999	0.529195	ENSMUSG00000019738/ENSMUSG00000021156/ENSMUSG00000033006/ENSMUSG00000013822/ENSMUSG00000034345/ENSMUSG00000019432/ENSMUSG00000020485/ENSMUSG00000027246/ENSMUSG00000002658/ENSMUSG00000025223/ENSMUSG00000027304	Polr2i/Zmynd11/Sox10/Elof1/Gtf2h5/Ddx39b/Supt4a/Ell3/Gtf2f1/Ldb1/Rtf1	11	3	ENSMUSG00000021156/ENSMUSG00000033006/ENSMUSG00000019432	8	ENSMUSG00000019738/ENSMUSG00000013822/ENSMUSG00000034345/ENSMUSG00000020485/ENSMUSG00000027246/ENSMUSG00000002658/ENSMUSG00000025223/ENSMUSG00000027304
GO:0032835	glomerulus development	11/1862	57/17151	0.0406999	0.529195	ENSMUSG00000029231/ENSMUSG00000026923/ENSMUSG00000027803/ENSMUSG00000027889/ENSMUSG00000032220/ENSMUSG00000052911/ENSMUSG00000030223/ENSMUSG00000038418/ENSMUSG00000022528/ENSMUSG00000045763/ENSMUSG00000038146	Pdgfra/Notch1/Wwtr1/Ampd2/Myo1e/Lamb2/Ptpro/Egr1/Hes1/Basp1/Notch3	11	9	ENSMUSG00000029231/ENSMUSG00000026923/ENSMUSG00000027803/ENSMUSG00000027889/ENSMUSG00000032220/ENSMUSG00000052911/ENSMUSG00000030223/ENSMUSG00000038418/ENSMUSG00000038146	2	ENSMUSG00000022528/ENSMUSG00000045763
GO:1990778	protein localization to cell periphery	40/1862	279/17151	0.0408525	0.529511	ENSMUSG00000029359/ENSMUSG00000022505/ENSMUSG00000023175/ENSMUSG00000026959/ENSMUSG00000002496/ENSMUSG00000031328/ENSMUSG00000029401/ENSMUSG00000020122/ENSMUSG00000029126/ENSMUSG00000053819/ENSMUSG00000036943/ENSMUSG00000013921/ENSMUSG00000026955/ENSMUSG00000041959/ENSMUSG00000034353/ENSMUSG00000037533/ENSMUSG00000068566/ENSMUSG00000021124/ENSMUSG00000033389/ENSMUSG00000021466/ENSMUSG00000033392/…	Tesc/Emp2/Bsg/Grin1/Tsc2/Flna/Rilpl2/Egfr/Nsg1/Camk2d/Rab8b/Clip3/Sapcd2/S100a10/Ramp1/Rapgef6/Myadm/Vti1b/Arhgap44/Ptch1/Clasp2/Vps35/Pgrmc1/Slc9a3r1/Epb41l2/Kif13a/Stx4a/Slmap/Gpr158/Epb41l3/Cltc/Tulp3/Rab13/Kif1b/Rab8a/Itgb1/Zdhhc22/Bbs1/Ank1/Sqstm1	40	26	ENSMUSG00000022505/ENSMUSG00000026959/ENSMUSG00000002496/ENSMUSG00000031328/ENSMUSG00000020122/ENSMUSG00000053819/ENSMUSG00000036943/ENSMUSG00000013921/ENSMUSG00000026955/ENSMUSG00000068566/ENSMUSG00000033389/ENSMUSG00000021466/ENSMUSG00000033392/ENSMUSG00000031696/ENSMUSG00000020733/ENSMUSG00000019978/ENSMUSG00000021375/ENSMUSG00000021870/ENSMUSG00000045967/ENSMUSG00000024044/ENSMUSG00000047126/…	14	ENSMUSG00000029359/ENSMUSG00000023175/ENSMUSG00000029401/ENSMUSG00000029126/ENSMUSG00000041959/ENSMUSG00000034353/ENSMUSG00000037533/ENSMUSG00000021124/ENSMUSG00000006373/ENSMUSG00000030805/ENSMUSG00000027935/ENSMUSG00000003037/ENSMUSG00000048483/ENSMUSG00000015837
GO:0042176	regulation of protein catabolic process	49/1862	352/17151	0.0409775	0.529511	ENSMUSG00000050953/ENSMUSG00000071415/ENSMUSG00000025889/ENSMUSG00000032171/ENSMUSG00000031328/ENSMUSG00000020122/ENSMUSG00000020282/ENSMUSG00000019505/ENSMUSG00000068290/ENSMUSG00000059291/ENSMUSG00000063802/ENSMUSG00000028964/ENSMUSG00000061477/ENSMUSG00000054428/ENSMUSG00000002015/ENSMUSG00000032193/ENSMUSG00000049313/ENSMUSG00000036199/ENSMUSG00000032855/ENSMUSG00000029071/ENSMUSG00000024283/…	Gja1/Rpl23/Snca/Pin1/Flna/Egfr/Rhbdf1/Ubb/Ddrgk1/Rpl11/Hspbp1/Park7/Rps7/Atpif1/Bcap31/Ldlr/Sorl1/Ndufa13/Pkd1/Dvl1/Wac/Gga3/Apc/Lpcat1/Ogt/Oaz2/Psme1/Uqcc2/Sgsm3/Timp3/Chfr/Gclc/Egln2/Serpine2/Ubxn1/Vps35/Sumo3/Vps28/Itch/Nrg1/Rnf139/Dda1/Gabarapl2/Prkcg/Araf/Gipc1/Fbxo43/Adra2a/Rab7	49	24	ENSMUSG00000050953/ENSMUSG00000031328/ENSMUSG00000020122/ENSMUSG00000020282/ENSMUSG00000032193/ENSMUSG00000049313/ENSMUSG00000032855/ENSMUSG00000029071/ENSMUSG00000024283/ENSMUSG00000020740/ENSMUSG00000005871/ENSMUSG00000021608/ENSMUSG00000034160/ENSMUSG00000042303/ENSMUSG00000020044/ENSMUSG00000014668/ENSMUSG00000032350/ENSMUSG00000026249/ENSMUSG00000031696/ENSMUSG00000027598/ENSMUSG00000062991/…	25	ENSMUSG00000071415/ENSMUSG00000025889/ENSMUSG00000032171/ENSMUSG00000019505/ENSMUSG00000068290/ENSMUSG00000059291/ENSMUSG00000063802/ENSMUSG00000028964/ENSMUSG00000061477/ENSMUSG00000054428/ENSMUSG00000002015/ENSMUSG00000036199/ENSMUSG00000040652/ENSMUSG00000022216/ENSMUSG00000024208/ENSMUSG00000058709/ENSMUSG00000071655/ENSMUSG00000020265/ENSMUSG00000115987/ENSMUSG00000074247/ENSMUSG00000031950/…
GO:0042177	negative regulation of protein catabolic process	19/1862	115/17151	0.0410131	0.529511	ENSMUSG00000071415/ENSMUSG00000025889/ENSMUSG00000032171/ENSMUSG00000031328/ENSMUSG00000020122/ENSMUSG00000059291/ENSMUSG00000028964/ENSMUSG00000061477/ENSMUSG00000024283/ENSMUSG00000034160/ENSMUSG00000020044/ENSMUSG00000026249/ENSMUSG00000071655/ENSMUSG00000031696/ENSMUSG00000062991/ENSMUSG00000031950/ENSMUSG00000078816/ENSMUSG00000019433/ENSMUSG00000048230	Rpl23/Snca/Pin1/Flna/Egfr/Rpl11/Park7/Rps7/Wac/Ogt/Timp3/Serpine2/Ubxn1/Vps35/Nrg1/Gabarapl2/Prkcg/Gipc1/Fbxo43	19	9	ENSMUSG00000031328/ENSMUSG00000020122/ENSMUSG00000024283/ENSMUSG00000034160/ENSMUSG00000020044/ENSMUSG00000026249/ENSMUSG00000031696/ENSMUSG00000062991/ENSMUSG00000078816	10	ENSMUSG00000071415/ENSMUSG00000025889/ENSMUSG00000032171/ENSMUSG00000059291/ENSMUSG00000028964/ENSMUSG00000061477/ENSMUSG00000071655/ENSMUSG00000031950/ENSMUSG00000019433/ENSMUSG00000048230
GO:0009749	response to glucose	24/1862	153/17151	0.0411703	0.530297	ENSMUSG00000067786/ENSMUSG00000024411/ENSMUSG00000027962/ENSMUSG00000068184/ENSMUSG00000020538/ENSMUSG00000024978/ENSMUSG00000034908/ENSMUSG00000026473/ENSMUSG00000000441/ENSMUSG00000003423/ENSMUSG00000021109/ENSMUSG00000024959/ENSMUSG00000034160/ENSMUSG00000026568/ENSMUSG00000009013/ENSMUSG00000037405/ENSMUSG00000038418/ENSMUSG00000030805/ENSMUSG00000047415/ENSMUSG00000028161/ENSMUSG00000076431/…	Nnat/Aqp4/Vcam1/Ndufaf2/Srebf1/Gpam/Sidt2/Glul/Raf1/Pih1d1/Hif1a/Bad/Ogt/Mpc2/Dynll1/Icam1/Egr1/Stx4a/Gpr68/Ppp3ca/Sox4/Hmgn3/Thbs1/Adra2a	24	13	ENSMUSG00000024411/ENSMUSG00000027962/ENSMUSG00000020538/ENSMUSG00000024978/ENSMUSG00000034908/ENSMUSG00000026473/ENSMUSG00000000441/ENSMUSG00000021109/ENSMUSG00000034160/ENSMUSG00000038418/ENSMUSG00000066456/ENSMUSG00000040152/ENSMUSG00000033717	11	ENSMUSG00000067786/ENSMUSG00000068184/ENSMUSG00000003423/ENSMUSG00000024959/ENSMUSG00000026568/ENSMUSG00000009013/ENSMUSG00000037405/ENSMUSG00000030805/ENSMUSG00000047415/ENSMUSG00000028161/ENSMUSG00000076431
GO:0021772	olfactory bulb development	8/1862	37/17151	0.0418407	0.535172	ENSMUSG00000041415/ENSMUSG00000024565/ENSMUSG00000041235/ENSMUSG00000031565/ENSMUSG00000038539/ENSMUSG00000028883/ENSMUSG00000041498/ENSMUSG00000035277	Dicer1/Sall3/Chd7/Fgfr1/Atf5/Sema3a/Kif14/Arx	8	7	ENSMUSG00000041415/ENSMUSG00000024565/ENSMUSG00000041235/ENSMUSG00000031565/ENSMUSG00000038539/ENSMUSG00000028883/ENSMUSG00000041498	1	ENSMUSG00000035277
GO:1902108	regulation of mitochondrial membrane permeability involved in apoptotic process	8/1862	37/17151	0.0418407	0.535172	ENSMUSG00000002083/ENSMUSG00000057506/ENSMUSG00000031633/ENSMUSG00000024521/ENSMUSG00000054428/ENSMUSG00000003873/ENSMUSG00000016319/ENSMUSG00000064326	Bbc3/Bloc1s2/Slc25a4/Pmaip1/Atpif1/Bax/Slc25a5/Siva1	8	0		8	ENSMUSG00000002083/ENSMUSG00000057506/ENSMUSG00000031633/ENSMUSG00000024521/ENSMUSG00000054428/ENSMUSG00000003873/ENSMUSG00000016319/ENSMUSG00000064326
GO:1905710	positive regulation of membrane permeability	8/1862	37/17151	0.0418407	0.535172	ENSMUSG00000002083/ENSMUSG00000057506/ENSMUSG00000024521/ENSMUSG00000054428/ENSMUSG00000003873/ENSMUSG00000031760/ENSMUSG00000016319/ENSMUSG00000064326	Bbc3/Bloc1s2/Pmaip1/Atpif1/Bax/Mt3/Slc25a5/Siva1	8	0		8	ENSMUSG00000002083/ENSMUSG00000057506/ENSMUSG00000024521/ENSMUSG00000054428/ENSMUSG00000003873/ENSMUSG00000031760/ENSMUSG00000016319/ENSMUSG00000064326
GO:0001701	in utero embryonic development	55/1862	402/17151	0.0423561	0.540507	ENSMUSG00000029231/ENSMUSG00000050953/ENSMUSG00000026923/ENSMUSG00000028639/ENSMUSG00000027962/ENSMUSG00000051910/ENSMUSG00000040857/ENSMUSG00000024140/ENSMUSG00000033940/ENSMUSG00000020122/ENSMUSG00000025982/ENSMUSG00000030400/ENSMUSG00000022174/ENSMUSG00000016933/ENSMUSG00000032855/ENSMUSG00000001761/ENSMUSG00000034708/ENSMUSG00000009248/ENSMUSG00000021109/ENSMUSG00000024735/ENSMUSG00000033006/…	Pdgfra/Gja1/Notch1/Ybx1/Vcam1/Sox6/Erf/Epas1/Brk1/Egfr/Sf3b1/Ercc2/Dad1/Plcg1/Pkd1/Smo/Grn/Ascl2/Hif1a/Prpf19/Sox10/Grhl2/Ncoa6/Gins4/Chd8/Chd7/Wdr19/Myo1e/Hsf1/Sec24c/Fbxw8/Cnot1/Ptch1/Psmc3/Hes1/Inpp5b/Fgfr1/Cited1/Sbds/Sox5/Myh6/Emx1/Trim28/Cebpb/Adar/Kidins220/Grb2/Spint2/Zfand5/Mrtfb/Itgb1/Sf3b6/Uty/Amot/Rtf1	55	38	ENSMUSG00000029231/ENSMUSG00000050953/ENSMUSG00000026923/ENSMUSG00000027962/ENSMUSG00000051910/ENSMUSG00000024140/ENSMUSG00000020122/ENSMUSG00000025982/ENSMUSG00000030400/ENSMUSG00000016933/ENSMUSG00000032855/ENSMUSG00000001761/ENSMUSG00000034708/ENSMUSG00000009248/ENSMUSG00000021109/ENSMUSG00000033006/ENSMUSG00000038369/ENSMUSG00000053754/ENSMUSG00000041235/ENSMUSG00000037890/ENSMUSG00000032220/…	17	ENSMUSG00000028639/ENSMUSG00000040857/ENSMUSG00000033940/ENSMUSG00000022174/ENSMUSG00000024735/ENSMUSG00000022286/ENSMUSG00000031546/ENSMUSG00000002102/ENSMUSG00000022528/ENSMUSG00000051159/ENSMUSG00000025337/ENSMUSG00000033726/ENSMUSG00000056501/ENSMUSG00000059923/ENSMUSG00000074227/ENSMUSG00000037361/ENSMUSG00000027304
GO:0071453	cellular response to oxygen levels	18/1862	108/17151	0.0425351	0.540754	ENSMUSG00000028194/ENSMUSG00000026923/ENSMUSG00000024039/ENSMUSG00000039105/ENSMUSG00000037624/ENSMUSG00000070493/ENSMUSG00000024140/ENSMUSG00000031490/ENSMUSG00000022018/ENSMUSG00000038412/ENSMUSG00000003955/ENSMUSG00000021109/ENSMUSG00000034160/ENSMUSG00000038418/ENSMUSG00000042111/ENSMUSG00000000171/ENSMUSG00000028991/ENSMUSG00000038023	Ddah1/Notch1/Cbs/Atp6v1g1/Kcnk2/Chchd2/Epas1/Eif4ebp1/Rgcc/Higd1a/Fam162a/Hif1a/Ogt/Egr1/Ccdc115/Sdhd/Mtor/Atp6v0a2	18	11	ENSMUSG00000028194/ENSMUSG00000026923/ENSMUSG00000024039/ENSMUSG00000037624/ENSMUSG00000024140/ENSMUSG00000022018/ENSMUSG00000021109/ENSMUSG00000034160/ENSMUSG00000038418/ENSMUSG00000028991/ENSMUSG00000038023	7	ENSMUSG00000039105/ENSMUSG00000070493/ENSMUSG00000031490/ENSMUSG00000038412/ENSMUSG00000003955/ENSMUSG00000042111/ENSMUSG00000000171
GO:0043010	camera-type eye development	42/1862	296/17151	0.0425721	0.540754	ENSMUSG00000029231/ENSMUSG00000050953/ENSMUSG00000054252/ENSMUSG00000001289/ENSMUSG00000019428/ENSMUSG00000037242/ENSMUSG00000024238/ENSMUSG00000022843/ENSMUSG00000020122/ENSMUSG00000021754/ENSMUSG00000097767/ENSMUSG00000025128/ENSMUSG00000003031/ENSMUSG00000052684/ENSMUSG00000003873/ENSMUSG00000021359/ENSMUSG00000021109/ENSMUSG00000005871/ENSMUSG00000026782/ENSMUSG00000021608/ENSMUSG00000022286/…	Pdgfra/Gja1/Fgfr3/Pfdn5/Fkbp8/Clic4/Zeb1/Clcn2/Egfr/Map3k1/Miat/Bhlhe22/Cdkn1b/Jun/Bax/Tfap2a/Hif1a/Apc/Abi2/Lpcat1/Grhl2/Chd7/Wdr19/Hes5/Fjx1/Lamb2/Sox11/Nhs/Arhgap35/Twsg1/Bcl11b/Ninj1/Col8a1/Rpgrip1/Ccdc66/Fat1/Bmpr1b/Cryab/Tulp3/Col8a2/Ntrk2/Thy1	42	25	ENSMUSG00000029231/ENSMUSG00000050953/ENSMUSG00000054252/ENSMUSG00000037242/ENSMUSG00000024238/ENSMUSG00000022843/ENSMUSG00000020122/ENSMUSG00000021754/ENSMUSG00000021109/ENSMUSG00000005871/ENSMUSG00000026782/ENSMUSG00000021608/ENSMUSG00000041235/ENSMUSG00000037890/ENSMUSG00000048001/ENSMUSG00000052911/ENSMUSG00000059493/ENSMUSG00000058230/ENSMUSG00000024098/ENSMUSG00000068196/ENSMUSG00000046753/…	17	ENSMUSG00000001289/ENSMUSG00000019428/ENSMUSG00000097767/ENSMUSG00000025128/ENSMUSG00000003031/ENSMUSG00000052684/ENSMUSG00000003873/ENSMUSG00000021359/ENSMUSG00000022286/ENSMUSG00000075012/ENSMUSG00000063632/ENSMUSG00000048251/ENSMUSG00000037966/ENSMUSG00000057132/ENSMUSG00000032060/ENSMUSG00000056174/ENSMUSG00000032011
GO:0010810	regulation of cell-substrate adhesion	28/1862	185/17151	0.0437412	0.543914	ENSMUSG00000068748/ENSMUSG00000026923/ENSMUSG00000022505/ENSMUSG00000056201/ENSMUSG00000031328/ENSMUSG00000063275/ENSMUSG00000022548/ENSMUSG00000041959/ENSMUSG00000018012/ENSMUSG00000000957/ENSMUSG00000031342/ENSMUSG00000068566/ENSMUSG00000030890/ENSMUSG00000028004/ENSMUSG00000033392/ENSMUSG00000020827/ENSMUSG00000019920/ENSMUSG00000037966/ENSMUSG00000068196/ENSMUSG00000024789/ENSMUSG00000025809/…	Ptprz1/Notch1/Emp2/Cfl1/Flna/Hacd1/Apod/S100a10/Rac3/Mmp14/Gpm6b/Myadm/Ilk/Npy2r/Clasp2/Mink1/Lims1/Ninj1/Col8a1/Jak2/Itgb1/Smoc2/C1qbp/Itga6/Thy1/Ldb1/Adam15/Thbs1	28	17	ENSMUSG00000068748/ENSMUSG00000026923/ENSMUSG00000022505/ENSMUSG00000031328/ENSMUSG00000000957/ENSMUSG00000031342/ENSMUSG00000068566/ENSMUSG00000030890/ENSMUSG00000033392/ENSMUSG00000020827/ENSMUSG00000019920/ENSMUSG00000068196/ENSMUSG00000024789/ENSMUSG00000025809/ENSMUSG00000027111/ENSMUSG00000028041/ENSMUSG00000040152	11	ENSMUSG00000056201/ENSMUSG00000063275/ENSMUSG00000022548/ENSMUSG00000041959/ENSMUSG00000018012/ENSMUSG00000028004/ENSMUSG00000037966/ENSMUSG00000023886/ENSMUSG00000018446/ENSMUSG00000032011/ENSMUSG00000025223
GO:0034250	positive regulation of cellular amide metabolic process	21/1862	131/17151	0.0438587	0.543914	ENSMUSG00000006333/ENSMUSG00000078812/ENSMUSG00000045193/ENSMUSG00000017188/ENSMUSG00000005610/ENSMUSG00000057113/ENSMUSG00000038398/ENSMUSG00000042846/ENSMUSG00000024208/ENSMUSG00000064030/ENSMUSG00000019432/ENSMUSG00000060938/ENSMUSG00000071662/ENSMUSG00000028161/ENSMUSG00000033272/ENSMUSG00000028991/ENSMUSG00000034839/ENSMUSG00000076431/ENSMUSG00000036781/ENSMUSG00000018446/ENSMUSG00000040152	Rps9/Eif5a/Cirbp/Coa3/Eif4g2/Npm1/Upf3a/Lrrtm3/Uqcc2/Pym1/Ddx39b/Rpl26/Polr2g/Ppp3ca/Slc35a4/Mtor/Larp6/Sox4/Rps27l/C1qbp/Thbs1	21	6	ENSMUSG00000005610/ENSMUSG00000042846/ENSMUSG00000019432/ENSMUSG00000033272/ENSMUSG00000028991/ENSMUSG00000040152	15	ENSMUSG00000006333/ENSMUSG00000078812/ENSMUSG00000045193/ENSMUSG00000017188/ENSMUSG00000057113/ENSMUSG00000038398/ENSMUSG00000024208/ENSMUSG00000064030/ENSMUSG00000060938/ENSMUSG00000071662/ENSMUSG00000028161/ENSMUSG00000034839/ENSMUSG00000076431/ENSMUSG00000036781/ENSMUSG00000018446
GO:1902904	negative regulation of supramolecular fiber organization	21/1862	131/17151	0.0438587	0.543914	ENSMUSG00000062591/ENSMUSG00000079523/ENSMUSG00000025889/ENSMUSG00000018293/ENSMUSG00000009376/ENSMUSG00000056201/ENSMUSG00000045092/ENSMUSG00000032193/ENSMUSG00000013921/ENSMUSG00000028745/ENSMUSG00000030357/ENSMUSG00000005871/ENSMUSG00000068566/ENSMUSG00000041570/ENSMUSG00000033392/ENSMUSG00000028059/ENSMUSG00000057738/ENSMUSG00000020181/ENSMUSG00000032060/ENSMUSG00000039230/ENSMUSG00000067851	Tubb4a/Tmsb10/Snca/Pfn1/Met/Cfl1/S1pr1/Ldlr/Clip3/Capzb/Fkbp4/Apc/Myadm/Camsap2/Clasp2/Arhgef2/Sptan1/Nav3/Cryab/Tbcd/Arfgef1	21	13	ENSMUSG00000009376/ENSMUSG00000045092/ENSMUSG00000032193/ENSMUSG00000013921/ENSMUSG00000005871/ENSMUSG00000068566/ENSMUSG00000041570/ENSMUSG00000033392/ENSMUSG00000028059/ENSMUSG00000057738/ENSMUSG00000020181/ENSMUSG00000039230/ENSMUSG00000067851	8	ENSMUSG00000062591/ENSMUSG00000079523/ENSMUSG00000025889/ENSMUSG00000018293/ENSMUSG00000056201/ENSMUSG00000028745/ENSMUSG00000030357/ENSMUSG00000032060
GO:0090277	positive regulation of peptide hormone secretion	17/1862	101/17151	0.0440402	0.543914	ENSMUSG00000067786/ENSMUSG00000050953/ENSMUSG00000020122/ENSMUSG00000036943/ENSMUSG00000026473/ENSMUSG00000021109/ENSMUSG00000024959/ENSMUSG00000021794/ENSMUSG00000026568/ENSMUSG00000009013/ENSMUSG00000025486/ENSMUSG00000005892/ENSMUSG00000027674/ENSMUSG00000030805/ENSMUSG00000047415/ENSMUSG00000024789/ENSMUSG00000076431	Nnat/Gja1/Egfr/Rab8b/Glul/Hif1a/Bad/Glud1/Mpc2/Dynll1/Sirt3/Trh/Pex5l/Stx4a/Gpr68/Jak2/Sox4	17	8	ENSMUSG00000050953/ENSMUSG00000020122/ENSMUSG00000036943/ENSMUSG00000026473/ENSMUSG00000021109/ENSMUSG00000021794/ENSMUSG00000027674/ENSMUSG00000024789	9	ENSMUSG00000067786/ENSMUSG00000024959/ENSMUSG00000026568/ENSMUSG00000009013/ENSMUSG00000025486/ENSMUSG00000005892/ENSMUSG00000030805/ENSMUSG00000047415/ENSMUSG00000076431
GO:0001977	renal system process involved in regulation of blood volume	4/1862	13/17151	0.0444087	0.543914	ENSMUSG00000050953/ENSMUSG00000022505/ENSMUSG00000030223/ENSMUSG00000028963	Gja1/Emp2/Ptpro/Uts2	4	3	ENSMUSG00000050953/ENSMUSG00000022505/ENSMUSG00000030223	1	ENSMUSG00000028963
GO:0006266	DNA ligation	4/1862	13/17151	0.0444087	0.543914	ENSMUSG00000020914/ENSMUSG00000047617/ENSMUSG00000023249/ENSMUSG00000020697	Top2a/Paxx/Parp3/Lig3	4	3	ENSMUSG00000020914/ENSMUSG00000023249/ENSMUSG00000020697	1	ENSMUSG00000047617
GO:0016074	snoRNA metabolic process	4/1862	13/17151	0.0444087	0.543914	ENSMUSG00000051062/ENSMUSG00000027133/ENSMUSG00000046865/ENSMUSG00000028010	Fbll1/Nop10/Fbl/Gar1	4	0		4	ENSMUSG00000051062/ENSMUSG00000027133/ENSMUSG00000046865/ENSMUSG00000028010
GO:0021781	glial cell fate commitment	4/1862	13/17151	0.0444087	0.543914	ENSMUSG00000051910/ENSMUSG00000039830/ENSMUSG00000048001/ENSMUSG00000062991	Sox6/Olig2/Hes5/Nrg1	4	4	ENSMUSG00000051910/ENSMUSG00000039830/ENSMUSG00000048001/ENSMUSG00000062991	0
GO:0021854	hypothalamus development	4/1862	13/17151	0.0444087	0.543914	ENSMUSG00000019505/ENSMUSG00000044894/ENSMUSG00000003873/ENSMUSG00000028883	Ubb/Uqcrq/Bax/Sema3a	4	1	ENSMUSG00000028883	3	ENSMUSG00000019505/ENSMUSG00000044894/ENSMUSG00000003873
GO:0036376	sodium ion export across plasma membrane	4/1862	13/17151	0.0444087	0.543914	ENSMUSG00000007097/ENSMUSG00000041936/ENSMUSG00000041329/ENSMUSG00000033161	Atp1a2/Agrn/Atp1b2/Atp1a1	4	4	ENSMUSG00000007097/ENSMUSG00000041936/ENSMUSG00000041329/ENSMUSG00000033161	0
GO:0046033	AMP metabolic process	4/1862	13/17151	0.0444087	0.543914	ENSMUSG00000026817/ENSMUSG00000024782/ENSMUSG00000027889/ENSMUSG00000005686	Ak1/Ak3/Ampd2/Ampd3	4	3	ENSMUSG00000024782/ENSMUSG00000027889/ENSMUSG00000005686	1	ENSMUSG00000026817
GO:0048505	regulation of timing of cell differentiation	4/1862	13/17151	0.0444087	0.543914	ENSMUSG00000026923/ENSMUSG00000026249/ENSMUSG00000022528/ENSMUSG00000041540	Notch1/Serpine2/Hes1/Sox5	4	3	ENSMUSG00000026923/ENSMUSG00000026249/ENSMUSG00000041540	1	ENSMUSG00000022528
GO:0098877	neurotransmitter receptor transport to plasma membrane	4/1862	13/17151	0.0444087	0.543914	ENSMUSG00000029126/ENSMUSG00000033389/ENSMUSG00000031696/ENSMUSG00000003037	Nsg1/Arhgap44/Vps35/Rab8a	4	2	ENSMUSG00000033389/ENSMUSG00000031696	2	ENSMUSG00000029126/ENSMUSG00000003037
GO:1905048	regulation of metallopeptidase activity	4/1862	13/17151	0.0444087	0.543914	ENSMUSG00000068290/ENSMUSG00000049313/ENSMUSG00000020044/ENSMUSG00000041607	Ddrgk1/Sorl1/Timp3/Mbp	4	3	ENSMUSG00000049313/ENSMUSG00000020044/ENSMUSG00000041607	1	ENSMUSG00000068290
GO:2001267	regulation of cysteine-type endopeptidase activity involved in apoptotic signaling pathway	4/1862	13/17151	0.0444087	0.543914	ENSMUSG00000028964/ENSMUSG00000003423/ENSMUSG00000003873/ENSMUSG00000024789	Park7/Pih1d1/Bax/Jak2	4	1	ENSMUSG00000024789	3	ENSMUSG00000028964/ENSMUSG00000003423/ENSMUSG00000003873
GO:0031668	cellular response to extracellular stimulus	30/1862	201/17151	0.0444893	0.543914	ENSMUSG00000010064/ENSMUSG00000027602/ENSMUSG00000042462/ENSMUSG00000046607/ENSMUSG00000005089/ENSMUSG00000023067/ENSMUSG00000054452/ENSMUSG00000010663/ENSMUSG00000020538/ENSMUSG00000038412/ENSMUSG00000030161/ENSMUSG00000026473/ENSMUSG00000038604/ENSMUSG00000052684/ENSMUSG00000022797/ENSMUSG00000040463/ENSMUSG00000018567/ENSMUSG00000002602/ENSMUSG00000040354/ENSMUSG00000058230/ENSMUSG00000021294/…	Slc38a3/Map1lc3a/Dctpp1/Hrk/Slc1a2/Cdkn1a/Tle5/Fads1/Srebf1/Higd1a/Gabarapl1/Glul/Ripor1/Jun/Tfrc/Mybbp1a/Gabarap/Axl/Mars1/Arhgap35/Kif26a/4921509C19Rik/Trim24/Tnrc6a/Fcor/Atf4/Mtor/Ldha/Gabarapl2/Itga6	30	15	ENSMUSG00000010064/ENSMUSG00000005089/ENSMUSG00000010663/ENSMUSG00000020538/ENSMUSG00000026473/ENSMUSG00000038604/ENSMUSG00000022797/ENSMUSG00000040463/ENSMUSG00000002602/ENSMUSG00000040354/ENSMUSG00000058230/ENSMUSG00000029833/ENSMUSG00000052707/ENSMUSG00000028991/ENSMUSG00000027111	15	ENSMUSG00000027602/ENSMUSG00000042462/ENSMUSG00000046607/ENSMUSG00000023067/ENSMUSG00000054452/ENSMUSG00000038412/ENSMUSG00000030161/ENSMUSG00000052684/ENSMUSG00000018567/ENSMUSG00000021294/ENSMUSG00000061525/ENSMUSG00000089665/ENSMUSG00000042406/ENSMUSG00000063229/ENSMUSG00000031950
GO:0010977	negative regulation of neuron projection development	25/1862	162/17151	0.0447091	0.543914	ENSMUSG00000068748/ENSMUSG00000031398/ENSMUSG00000002496/ENSMUSG00000031328/ENSMUSG00000003269/ENSMUSG00000057531/ENSMUSG00000026223/ENSMUSG00000026028/ENSMUSG00000027253/ENSMUSG00000024501/ENSMUSG00000063887/ENSMUSG00000030657/ENSMUSG00000003934/ENSMUSG00000057969/ENSMUSG00000004798/ENSMUSG00000022528/ENSMUSG00000032911/ENSMUSG00000032737/ENSMUSG00000028883/ENSMUSG00000018965/ENSMUSG00000028161/…	Ptprz1/Plxna3/Tsc2/Flna/Cyth2/Dtnbp1/Itm2c/Trak2/Lrp4/Dpysl3/Nlgn1/Xylt1/Efnb3/Sema3b/Ulk2/Hes1/Cspg4/Inppl1/Sema3a/Ywhah/Ppp3ca/Arhgap4/Rtn4/Thy1/Cers2	25	16	ENSMUSG00000068748/ENSMUSG00000031398/ENSMUSG00000002496/ENSMUSG00000031328/ENSMUSG00000026028/ENSMUSG00000027253/ENSMUSG00000024501/ENSMUSG00000063887/ENSMUSG00000030657/ENSMUSG00000004798/ENSMUSG00000032911/ENSMUSG00000032737/ENSMUSG00000028883/ENSMUSG00000031389/ENSMUSG00000020458/ENSMUSG00000015714	9	ENSMUSG00000003269/ENSMUSG00000057531/ENSMUSG00000026223/ENSMUSG00000003934/ENSMUSG00000057969/ENSMUSG00000022528/ENSMUSG00000018965/ENSMUSG00000028161/ENSMUSG00000032011
GO:0014047	glutamate secretion	7/1862	31/17151	0.0448504	0.543914	ENSMUSG00000032532/ENSMUSG00000025889/ENSMUSG00000057531/ENSMUSG00000033577/ENSMUSG00000005892/ENSMUSG00000055254/ENSMUSG00000019433	Cck/Snca/Dtnbp1/Myo6/Trh/Ntrk2/Gipc1	7	2	ENSMUSG00000033577/ENSMUSG00000055254	5	ENSMUSG00000032532/ENSMUSG00000025889/ENSMUSG00000057531/ENSMUSG00000005892/ENSMUSG00000019433
GO:0031330	negative regulation of cellular catabolic process	32/1862	217/17151	0.044961	0.543914	ENSMUSG00000071415/ENSMUSG00000025889/ENSMUSG00000028639/ENSMUSG00000002496/ENSMUSG00000005413/ENSMUSG00000045193/ENSMUSG00000005610/ENSMUSG00000059291/ENSMUSG00000028964/ENSMUSG00000061477/ENSMUSG00000014301/ENSMUSG00000038467/ENSMUSG00000041415/ENSMUSG00000020108/ENSMUSG00000024283/ENSMUSG00000034160/ENSMUSG00000062078/ENSMUSG00000023087/ENSMUSG00000020044/ENSMUSG00000020576/ENSMUSG00000035629/…	Rpl23/Snca/Ybx1/Tsc2/Hmox1/Cirbp/Eif4g2/Rpl11/Park7/Rps7/Pam16/Chmp4b/Dicer1/Ddit4/Wac/Ogt/Qki/Noct/Timp3/Nbas/Rubcn/Ubxn1/Vps35/Mt3/Hnrnpa0/Cptp/Htr2b/Mtor/Gabarapl2/Prkcg/Mtmr9/Gipc1	32	15	ENSMUSG00000002496/ENSMUSG00000005610/ENSMUSG00000041415/ENSMUSG00000024283/ENSMUSG00000034160/ENSMUSG00000062078/ENSMUSG00000023087/ENSMUSG00000020044/ENSMUSG00000020576/ENSMUSG00000035629/ENSMUSG00000031696/ENSMUSG00000029073/ENSMUSG00000028991/ENSMUSG00000078816/ENSMUSG00000035078	17	ENSMUSG00000071415/ENSMUSG00000025889/ENSMUSG00000028639/ENSMUSG00000005413/ENSMUSG00000045193/ENSMUSG00000059291/ENSMUSG00000028964/ENSMUSG00000061477/ENSMUSG00000014301/ENSMUSG00000038467/ENSMUSG00000020108/ENSMUSG00000071655/ENSMUSG00000031760/ENSMUSG00000007836/ENSMUSG00000026228/ENSMUSG00000031950/ENSMUSG00000019433
GO:0035315	hair cell differentiation	10/1862	51/17151	0.0451232	0.543914	ENSMUSG00000026923/ENSMUSG00000022982/ENSMUSG00000033577/ENSMUSG00000030400/ENSMUSG00000048001/ENSMUSG00000022528/ENSMUSG00000031565/ENSMUSG00000020733/ENSMUSG00000063142/ENSMUSG00000001052	Notch1/Sod1/Myo6/Ercc2/Hes5/Hes1/Fgfr1/Slc9a3r1/Kcnma1/Sec24b	10	8	ENSMUSG00000026923/ENSMUSG00000033577/ENSMUSG00000030400/ENSMUSG00000048001/ENSMUSG00000031565/ENSMUSG00000020733/ENSMUSG00000063142/ENSMUSG00000001052	2	ENSMUSG00000022982/ENSMUSG00000022528
GO:0046902	regulation of mitochondrial membrane permeability	10/1862	51/17151	0.0451232	0.543914	ENSMUSG00000002083/ENSMUSG00000057506/ENSMUSG00000031633/ENSMUSG00000024521/ENSMUSG00000054428/ENSMUSG00000002661/ENSMUSG00000003873/ENSMUSG00000024959/ENSMUSG00000016319/ENSMUSG00000064326	Bbc3/Bloc1s2/Slc25a4/Pmaip1/Atpif1/Alkbh7/Bax/Bad/Slc25a5/Siva1	10	0		10	ENSMUSG00000002083/ENSMUSG00000057506/ENSMUSG00000031633/ENSMUSG00000024521/ENSMUSG00000054428/ENSMUSG00000002661/ENSMUSG00000003873/ENSMUSG00000024959/ENSMUSG00000016319/ENSMUSG00000064326
GO:1902883	negative regulation of response to oxidative stress	10/1862	51/17151	0.0451232	0.543914	ENSMUSG00000009376/ENSMUSG00000021032/ENSMUSG00000001034/ENSMUSG00000028964/ENSMUSG00000028367/ENSMUSG00000034105/ENSMUSG00000021109/ENSMUSG00000015937/ENSMUSG00000039904/ENSMUSG00000042406	Met/Ngb/Mapk7/Park7/Txn1/Meak7/Hif1a/Macroh2a1/Gpr37/Atf4	10	4	ENSMUSG00000009376/ENSMUSG00000001034/ENSMUSG00000021109/ENSMUSG00000039904	6	ENSMUSG00000021032/ENSMUSG00000028964/ENSMUSG00000028367/ENSMUSG00000034105/ENSMUSG00000015937/ENSMUSG00000042406
GO:0051258	protein polymerization	37/1862	257/17151	0.0452215	0.543914	ENSMUSG00000062591/ENSMUSG00000079523/ENSMUSG00000025889/ENSMUSG00000018293/ENSMUSG00000009376/ENSMUSG00000056201/ENSMUSG00000075706/ENSMUSG00000030744/ENSMUSG00000033940/ENSMUSG00000021754/ENSMUSG00000024944/ENSMUSG00000040549/ENSMUSG00000003031/ENSMUSG00000013921/ENSMUSG00000028745/ENSMUSG00000030357/ENSMUSG00000005871/ENSMUSG00000018012/ENSMUSG00000026782/ENSMUSG00000045007/ENSMUSG00000068566/…	Tubb4a/Tmsb10/Snca/Pfn1/Met/Cfl1/Gpx4/Rps3/Brk1/Map3k1/Arl2/Ckap5/Cdkn1b/Clip3/Capzb/Fkbp4/Apc/Rac3/Abi2/Tubg2/Myadm/Icam1/Ube2s/Camsap2/Clasp2/Arpc5l/Wasf1/Sptan1/Nav3/Fchsd2/Grb2/Togaram1/Tbcd/Tppp3/Mtor/Arfgef1/Actr3b	37	18	ENSMUSG00000009376/ENSMUSG00000021754/ENSMUSG00000040549/ENSMUSG00000013921/ENSMUSG00000005871/ENSMUSG00000026782/ENSMUSG00000068566/ENSMUSG00000041570/ENSMUSG00000033392/ENSMUSG00000019831/ENSMUSG00000057738/ENSMUSG00000020181/ENSMUSG00000030691/ENSMUSG00000035614/ENSMUSG00000039230/ENSMUSG00000028991/ENSMUSG00000067851/ENSMUSG00000056367	19	ENSMUSG00000062591/ENSMUSG00000079523/ENSMUSG00000025889/ENSMUSG00000018293/ENSMUSG00000056201/ENSMUSG00000075706/ENSMUSG00000030744/ENSMUSG00000033940/ENSMUSG00000024944/ENSMUSG00000003031/ENSMUSG00000028745/ENSMUSG00000030357/ENSMUSG00000018012/ENSMUSG00000045007/ENSMUSG00000037405/ENSMUSG00000060860/ENSMUSG00000026755/ENSMUSG00000059923/ENSMUSG00000014846
GO:0007422	peripheral nervous system development	12/1862	65/17151	0.045326	0.543914	ENSMUSG00000022982/ENSMUSG00000022122/ENSMUSG00000090125/ENSMUSG00000079487/ENSMUSG00000041415/ENSMUSG00000033006/ENSMUSG00000052911/ENSMUSG00000030890/ENSMUSG00000062991/ENSMUSG00000039233/ENSMUSG00000055254/ENSMUSG00000045629	Sod1/Ednrb/Pou3f1/Med12/Dicer1/Sox10/Lamb2/Ilk/Nrg1/Tbce/Ntrk2/Sh3tc2	12	9	ENSMUSG00000022122/ENSMUSG00000079487/ENSMUSG00000041415/ENSMUSG00000033006/ENSMUSG00000052911/ENSMUSG00000030890/ENSMUSG00000062991/ENSMUSG00000039233/ENSMUSG00000055254	3	ENSMUSG00000022982/ENSMUSG00000090125/ENSMUSG00000045629
GO:1901796	regulation of signal transduction by p53 class mediator	12/1862	65/17151	0.045326	0.543914	ENSMUSG00000071415/ENSMUSG00000033307/ENSMUSG00000019505/ENSMUSG00000059291/ENSMUSG00000061477/ENSMUSG00000024521/ENSMUSG00000057113/ENSMUSG00000048878/ENSMUSG00000026603/ENSMUSG00000029833/ENSMUSG00000060938/ENSMUSG00000027246	Rpl23/Mif/Ubb/Rpl11/Rps7/Pmaip1/Npm1/Hexim1/Smyd2/Trim24/Rpl26/Ell3	12	2	ENSMUSG00000026603/ENSMUSG00000029833	10	ENSMUSG00000071415/ENSMUSG00000033307/ENSMUSG00000019505/ENSMUSG00000059291/ENSMUSG00000061477/ENSMUSG00000024521/ENSMUSG00000057113/ENSMUSG00000048878/ENSMUSG00000060938/ENSMUSG00000027246
GO:0046847	filopodium assembly	11/1862	58/17151	0.045491	0.543914	ENSMUSG00000030428/ENSMUSG00000041936/ENSMUSG00000002580/ENSMUSG00000022272/ENSMUSG00000028745/ENSMUSG00000024501/ENSMUSG00000063887/ENSMUSG00000033342/ENSMUSG00000047261/ENSMUSG00000037509/ENSMUSG00000027111	Ttyh1/Agrn/Mien1/Myo10/Capzb/Dpysl3/Nlgn1/Plppr5/Gap43/Arhgef4/Itga6	11	8	ENSMUSG00000030428/ENSMUSG00000041936/ENSMUSG00000022272/ENSMUSG00000024501/ENSMUSG00000063887/ENSMUSG00000033342/ENSMUSG00000037509/ENSMUSG00000027111	3	ENSMUSG00000002580/ENSMUSG00000028745/ENSMUSG00000047261
GO:1902305	regulation of sodium ion transmembrane transport	11/1862	58/17151	0.045491	0.543914	ENSMUSG00000007097/ENSMUSG00000029359/ENSMUSG00000041936/ENSMUSG00000053819/ENSMUSG00000041329/ENSMUSG00000066705/ENSMUSG00000032333/ENSMUSG00000020733/ENSMUSG00000018965/ENSMUSG00000021870/ENSMUSG00000036902	Atp1a2/Tesc/Agrn/Camk2d/Atp1b2/Fxyd6/Stoml1/Slc9a3r1/Ywhah/Slmap/Neto2	11	7	ENSMUSG00000007097/ENSMUSG00000041936/ENSMUSG00000053819/ENSMUSG00000041329/ENSMUSG00000020733/ENSMUSG00000021870/ENSMUSG00000036902	4	ENSMUSG00000029359/ENSMUSG00000066705/ENSMUSG00000032333/ENSMUSG00000018965
GO:0000470	maturation of LSU-rRNA	6/1862	25/17151	0.0471324	0.552036	ENSMUSG00000057113/ENSMUSG00000037805/ENSMUSG00000060739/ENSMUSG00000001056/ENSMUSG00000043716/ENSMUSG00000062997	Npm1/Rpl10a/Nsa2/Nhp2/Rpl7/Rpl35	6	0		6	ENSMUSG00000057113/ENSMUSG00000037805/ENSMUSG00000060739/ENSMUSG00000001056/ENSMUSG00000043716/ENSMUSG00000062997
GO:0002052	positive regulation of neuroblast proliferation	6/1862	25/17151	0.0471324	0.552036	ENSMUSG00000026923/ENSMUSG00000001761/ENSMUSG00000021109/ENSMUSG00000050071/ENSMUSG00000033006/ENSMUSG00000020950	Notch1/Smo/Hif1a/Bex1/Sox10/Foxg1	6	4	ENSMUSG00000026923/ENSMUSG00000001761/ENSMUSG00000021109/ENSMUSG00000033006	2	ENSMUSG00000050071/ENSMUSG00000020950
GO:0006921	cellular component disassembly involved in execution phase of apoptosis	6/1862	25/17151	0.0471324	0.552036	ENSMUSG00000020914/ENSMUSG00000014301/ENSMUSG00000041415/ENSMUSG00000003873/ENSMUSG00000022556/ENSMUSG00000067787	Top2a/Pam16/Dicer1/Bax/Hsf1/Blcap	6	3	ENSMUSG00000020914/ENSMUSG00000041415/ENSMUSG00000022556	3	ENSMUSG00000014301/ENSMUSG00000003873/ENSMUSG00000067787
GO:0036003	positive regulation of transcription from RNA polymerase II promoter in response to stress	6/1862	25/17151	0.0471324	0.552036	ENSMUSG00000026923/ENSMUSG00000001034/ENSMUSG00000021109/ENSMUSG00000022556/ENSMUSG00000056501/ENSMUSG00000042406	Notch1/Mapk7/Hif1a/Hsf1/Cebpb/Atf4	6	4	ENSMUSG00000026923/ENSMUSG00000001034/ENSMUSG00000021109/ENSMUSG00000022556	2	ENSMUSG00000056501/ENSMUSG00000042406
GO:0051957	positive regulation of amino acid transport	6/1862	25/17151	0.0471324	0.552036	ENSMUSG00000032532/ENSMUSG00000010064/ENSMUSG00000057531/ENSMUSG00000041380/ENSMUSG00000005892/ENSMUSG00000030310	Cck/Slc38a3/Dtnbp1/Htr2c/Trh/Slc6a1	6	3	ENSMUSG00000010064/ENSMUSG00000041380/ENSMUSG00000030310	3	ENSMUSG00000032532/ENSMUSG00000057531/ENSMUSG00000005892
GO:1900117	regulation of execution phase of apoptosis	6/1862	25/17151	0.0471324	0.552036	ENSMUSG00000030744/ENSMUSG00000014301/ENSMUSG00000003873/ENSMUSG00000022556/ENSMUSG00000022781/ENSMUSG00000026510	Rps3/Pam16/Bax/Hsf1/Pak2/Trp53bp2	6	3	ENSMUSG00000022556/ENSMUSG00000022781/ENSMUSG00000026510	3	ENSMUSG00000030744/ENSMUSG00000014301/ENSMUSG00000003873
GO:0097193	intrinsic apoptotic signaling pathway	39/1862	274/17151	0.0472269	0.552036	ENSMUSG00000033307/ENSMUSG00000022982/ENSMUSG00000025499/ENSMUSG00000002083/ENSMUSG00000020267/ENSMUSG00000023067/ENSMUSG00000060126/ENSMUSG00000005413/ENSMUSG00000030744/ENSMUSG00000001034/ENSMUSG00000019505/ENSMUSG00000059291/ENSMUSG00000028964/ENSMUSG00000061477/ENSMUSG00000029616/ENSMUSG00000024521/ENSMUSG00000002015/ENSMUSG00000036199/ENSMUSG00000020108/ENSMUSG00000031536/ENSMUSG00000003873/…	Mif/Sod1/Hras/Bbc3/Hint1/Cdkn1a/Tpt1/Hmox1/Rps3/Mapk7/Ubb/Rpl11/Park7/Rps7/Erp29/Pmaip1/Bcap31/Ndufa13/Ddit4/Polb/Bax/Hif1a/Bad/Mybbp1a/Phlda3/Fis1/Slc9a3r1/Cdkn2d/Cebpb/Selenok/Rpl26/Jak2/Selenos/Casp4/Atf4/Ell3/Rps27l/Trp53bp2/Cxcl12	39	6	ENSMUSG00000001034/ENSMUSG00000021109/ENSMUSG00000040463/ENSMUSG00000020733/ENSMUSG00000024789/ENSMUSG00000026510	33	ENSMUSG00000033307/ENSMUSG00000022982/ENSMUSG00000025499/ENSMUSG00000002083/ENSMUSG00000020267/ENSMUSG00000023067/ENSMUSG00000060126/ENSMUSG00000005413/ENSMUSG00000030744/ENSMUSG00000019505/ENSMUSG00000059291/ENSMUSG00000028964/ENSMUSG00000061477/ENSMUSG00000029616/ENSMUSG00000024521/ENSMUSG00000002015/ENSMUSG00000036199/ENSMUSG00000020108/ENSMUSG00000031536/ENSMUSG00000003873/ENSMUSG00000024959/…
GO:1903320	regulation of protein modification by small protein conjugation or removal	31/1862	210/17151	0.0472572	0.552036	ENSMUSG00000071415/ENSMUSG00000054252/ENSMUSG00000032171/ENSMUSG00000030744/ENSMUSG00000041556/ENSMUSG00000044533/ENSMUSG00000070520/ENSMUSG00000032966/ENSMUSG00000059291/ENSMUSG00000063802/ENSMUSG00000028964/ENSMUSG00000061477/ENSMUSG00000073616/ENSMUSG00000057113/ENSMUSG00000034160/ENSMUSG00000028643/ENSMUSG00000014668/ENSMUSG00000032350/ENSMUSG00000060860/ENSMUSG00000038418/ENSMUSG00000071655/…	Rpl23/Fgfr3/Pin1/Rps3/Fbxo2/Rps2/Nsmce3/Fkbp1a/Rpl11/Hspbp1/Park7/Rps7/Cops9/Npm1/Ogt/Svbp/Chfr/Gclc/Ube2s/Egr1/Ubxn1/Arrdc4/Vps28/Itch/Fanci/Rnf139/Isg15/Mtor/Sox4/Traf7/Prkcg	31	12	ENSMUSG00000054252/ENSMUSG00000034160/ENSMUSG00000014668/ENSMUSG00000032350/ENSMUSG00000038418/ENSMUSG00000027598/ENSMUSG00000039187/ENSMUSG00000037075/ENSMUSG00000035692/ENSMUSG00000028991/ENSMUSG00000052752/ENSMUSG00000078816	19	ENSMUSG00000071415/ENSMUSG00000032171/ENSMUSG00000030744/ENSMUSG00000041556/ENSMUSG00000044533/ENSMUSG00000070520/ENSMUSG00000032966/ENSMUSG00000059291/ENSMUSG00000063802/ENSMUSG00000028964/ENSMUSG00000061477/ENSMUSG00000073616/ENSMUSG00000057113/ENSMUSG00000028643/ENSMUSG00000060860/ENSMUSG00000071655/ENSMUSG00000042659/ENSMUSG00000115987/ENSMUSG00000076431
GO:0016125	sterol metabolic process	19/1862	117/17151	0.0476678	0.552036	ENSMUSG00000022982/ENSMUSG00000026600/ENSMUSG00000026944/ENSMUSG00000034926/ENSMUSG00000020538/ENSMUSG00000004815/ENSMUSG00000032193/ENSMUSG00000049313/ENSMUSG00000015243/ENSMUSG00000026675/ENSMUSG00000033105/ENSMUSG00000031760/ENSMUSG00000031168/ENSMUSG00000020447/ENSMUSG00000031996/ENSMUSG00000039519/ENSMUSG00000027952/ENSMUSG00000093930/ENSMUSG00000022351	Sod1/Soat1/Abca2/Dhcr24/Srebf1/Dgkq/Ldlr/Sorl1/Abca1/Hsd17b7/Lss/Mt3/Ebp/Npc1l1/Aplp2/Cyp7b1/Pmvk/Hmgcs1/Sqle	19	14	ENSMUSG00000026600/ENSMUSG00000026944/ENSMUSG00000034926/ENSMUSG00000020538/ENSMUSG00000004815/ENSMUSG00000032193/ENSMUSG00000049313/ENSMUSG00000015243/ENSMUSG00000026675/ENSMUSG00000033105/ENSMUSG00000031996/ENSMUSG00000039519/ENSMUSG00000093930/ENSMUSG00000022351	5	ENSMUSG00000022982/ENSMUSG00000031760/ENSMUSG00000031168/ENSMUSG00000020447/ENSMUSG00000027952
GO:0010039	response to iron ion	5/1862	19/17151	0.047705	0.552036	ENSMUSG00000025889/ENSMUSG00000005413/ENSMUSG00000027015/ENSMUSG00000021359/ENSMUSG00000022797	Snca/Hmox1/Cybrd1/Tfap2a/Tfrc	5	2	ENSMUSG00000027015/ENSMUSG00000022797	3	ENSMUSG00000025889/ENSMUSG00000005413/ENSMUSG00000021359
GO:0015813	L-glutamate transmembrane transport	5/1862	19/17151	0.047705	0.552036	ENSMUSG00000005360/ENSMUSG00000044708/ENSMUSG00000005089/ENSMUSG00000027737/ENSMUSG00000015112	Slc1a3/Kcnj10/Slc1a2/Slc7a11/Slc25a13	5	5	ENSMUSG00000005360/ENSMUSG00000044708/ENSMUSG00000005089/ENSMUSG00000027737/ENSMUSG00000015112	0
GO:0043486	histone exchange	5/1862	19/17151	0.047705	0.552036	ENSMUSG00000026238/ENSMUSG00000059518/ENSMUSG00000044783/ENSMUSG00000008958/ENSMUSG00000043050	Ptma/Znhit1/Hjurp/Vps72/Tnp2	5	1	ENSMUSG00000044783	4	ENSMUSG00000026238/ENSMUSG00000059518/ENSMUSG00000008958/ENSMUSG00000043050
GO:0097205	renal filtration	5/1862	19/17151	0.047705	0.552036	ENSMUSG00000050953/ENSMUSG00000022505/ENSMUSG00000032220/ENSMUSG00000030223/ENSMUSG00000028963	Gja1/Emp2/Myo1e/Ptpro/Uts2	5	4	ENSMUSG00000050953/ENSMUSG00000022505/ENSMUSG00000032220/ENSMUSG00000030223	1	ENSMUSG00000028963
GO:0008630	intrinsic apoptotic signaling pathway in response to DNA damage	17/1862	102/17151	0.0477175	0.552036	ENSMUSG00000033307/ENSMUSG00000002083/ENSMUSG00000023067/ENSMUSG00000060126/ENSMUSG00000005413/ENSMUSG00000030744/ENSMUSG00000024521/ENSMUSG00000020108/ENSMUSG00000031536/ENSMUSG00000003873/ENSMUSG00000024959/ENSMUSG00000041801/ENSMUSG00000096472/ENSMUSG00000060938/ENSMUSG00000027246/ENSMUSG00000036781/ENSMUSG00000061353	Mif/Bbc3/Cdkn1a/Tpt1/Hmox1/Rps3/Pmaip1/Ddit4/Polb/Bax/Bad/Phlda3/Cdkn2d/Rpl26/Ell3/Rps27l/Cxcl12	17	0		17	ENSMUSG00000033307/ENSMUSG00000002083/ENSMUSG00000023067/ENSMUSG00000060126/ENSMUSG00000005413/ENSMUSG00000030744/ENSMUSG00000024521/ENSMUSG00000020108/ENSMUSG00000031536/ENSMUSG00000003873/ENSMUSG00000024959/ENSMUSG00000041801/ENSMUSG00000096472/ENSMUSG00000060938/ENSMUSG00000027246/ENSMUSG00000036781/ENSMUSG00000061353
GO:0016572	histone phosphorylation	8/1862	38/17151	0.0481469	0.552036	ENSMUSG00000025358/ENSMUSG00000061718/ENSMUSG00000015937/ENSMUSG00000057672/ENSMUSG00000061525/ENSMUSG00000023050/ENSMUSG00000024045/ENSMUSG00000024789	Cdk2/Ppp1r1b/Macroh2a1/Pkn1/4921509C19Rik/Map3k12/Akap8/Jak2	8	5	ENSMUSG00000025358/ENSMUSG00000057672/ENSMUSG00000023050/ENSMUSG00000024045/ENSMUSG00000024789	3	ENSMUSG00000061718/ENSMUSG00000015937/ENSMUSG00000061525
GO:0019098	reproductive behavior	8/1862	38/17151	0.0481469	0.552036	ENSMUSG00000026959/ENSMUSG00000061718/ENSMUSG00000034708/ENSMUSG00000025905/ENSMUSG00000026249/ENSMUSG00000021010/ENSMUSG00000043753/ENSMUSG00000031996	Grin1/Ppp1r1b/Grn/Oprk1/Serpine2/Npas3/Dmrta1/Aplp2	8	6	ENSMUSG00000026959/ENSMUSG00000034708/ENSMUSG00000026249/ENSMUSG00000021010/ENSMUSG00000043753/ENSMUSG00000031996	2	ENSMUSG00000061718/ENSMUSG00000025905
GO:0032459	regulation of protein oligomerization	8/1862	38/17151	0.0481469	0.552036	ENSMUSG00000032532/ENSMUSG00000002083/ENSMUSG00000056999/ENSMUSG00000049313/ENSMUSG00000003873/ENSMUSG00000031696/ENSMUSG00000032060/ENSMUSG00000018599	Cck/Bbc3/Ide/Sorl1/Bax/Vps35/Cryab/Mief2	8	3	ENSMUSG00000056999/ENSMUSG00000049313/ENSMUSG00000031696	5	ENSMUSG00000032532/ENSMUSG00000002083/ENSMUSG00000003873/ENSMUSG00000032060/ENSMUSG00000018599
GO:0009135	purine nucleoside diphosphate metabolic process	14/1862	80/17151	0.0481777	0.552036	ENSMUSG00000033307/ENSMUSG00000026817/ENSMUSG00000020444/ENSMUSG00000017390/ENSMUSG00000024782/ENSMUSG00000004267/ENSMUSG00000020108/ENSMUSG00000021109/ENSMUSG00000024959/ENSMUSG00000023456/ENSMUSG00000034160/ENSMUSG00000005686/ENSMUSG00000063229/ENSMUSG00000057666	Mif/Ak1/Guk1/Aldoc/Ak3/Eno2/Ddit4/Hif1a/Bad/Tpi1/Ogt/Ampd3/Ldha/Gapdh	14	6	ENSMUSG00000017390/ENSMUSG00000024782/ENSMUSG00000021109/ENSMUSG00000034160/ENSMUSG00000005686/ENSMUSG00000057666	8	ENSMUSG00000033307/ENSMUSG00000026817/ENSMUSG00000020444/ENSMUSG00000004267/ENSMUSG00000020108/ENSMUSG00000024959/ENSMUSG00000023456/ENSMUSG00000063229
GO:0009179	purine ribonucleoside diphosphate metabolic process	14/1862	80/17151	0.0481777	0.552036	ENSMUSG00000033307/ENSMUSG00000026817/ENSMUSG00000020444/ENSMUSG00000017390/ENSMUSG00000024782/ENSMUSG00000004267/ENSMUSG00000020108/ENSMUSG00000021109/ENSMUSG00000024959/ENSMUSG00000023456/ENSMUSG00000034160/ENSMUSG00000005686/ENSMUSG00000063229/ENSMUSG00000057666	Mif/Ak1/Guk1/Aldoc/Ak3/Eno2/Ddit4/Hif1a/Bad/Tpi1/Ogt/Ampd3/Ldha/Gapdh	14	6	ENSMUSG00000017390/ENSMUSG00000024782/ENSMUSG00000021109/ENSMUSG00000034160/ENSMUSG00000005686/ENSMUSG00000057666	8	ENSMUSG00000033307/ENSMUSG00000026817/ENSMUSG00000020444/ENSMUSG00000004267/ENSMUSG00000020108/ENSMUSG00000024959/ENSMUSG00000023456/ENSMUSG00000063229
GO:0010660	regulation of muscle cell apoptotic process	14/1862	80/17151	0.0481777	0.552036	ENSMUSG00000005413/ENSMUSG00000078812/ENSMUSG00000054021/ENSMUSG00000053819/ENSMUSG00000031633/ENSMUSG00000041415/ENSMUSG00000057113/ENSMUSG00000062078/ENSMUSG00000041354/ENSMUSG00000022556/ENSMUSG00000030890/ENSMUSG00000061315/ENSMUSG00000036854/ENSMUSG00000024789	Hmox1/Eif5a/Sirt5/Camk2d/Slc25a4/Dicer1/Npm1/Qki/Rgl2/Hsf1/Ilk/Naca/Hspb6/Jak2	14	8	ENSMUSG00000053819/ENSMUSG00000041415/ENSMUSG00000062078/ENSMUSG00000041354/ENSMUSG00000022556/ENSMUSG00000030890/ENSMUSG00000036854/ENSMUSG00000024789	6	ENSMUSG00000005413/ENSMUSG00000078812/ENSMUSG00000054021/ENSMUSG00000031633/ENSMUSG00000057113/ENSMUSG00000061315
GO:0021915	neural tube development	27/1862	179/17151	0.0486901	0.555593	ENSMUSG00000026923/ENSMUSG00000019428/ENSMUSG00000018293/ENSMUSG00000002496/ENSMUSG00000056201/ENSMUSG00000061887/ENSMUSG00000061477/ENSMUSG00000079487/ENSMUSG00000001761/ENSMUSG00000029071/ENSMUSG00000021359/ENSMUSG00000021109/ENSMUSG00000036606/ENSMUSG00000022286/ENSMUSG00000037890/ENSMUSG00000048001/ENSMUSG00000063632/ENSMUSG00000021466/ENSMUSG00000058230/ENSMUSG00000022528/ENSMUSG00000029199/…	Notch1/Fkbp8/Pfn1/Tsc2/Cfl1/Ssbp3/Rps7/Med12/Smo/Dvl1/Tfap2a/Hif1a/Plxnb2/Grhl2/Wdr19/Hes5/Sox11/Ptch1/Arhgap35/Hes1/Lias/Sec24b/Spint2/Dvl3/Celsr1/Tulp3/Sox4	27	14	ENSMUSG00000026923/ENSMUSG00000002496/ENSMUSG00000079487/ENSMUSG00000001761/ENSMUSG00000029071/ENSMUSG00000021109/ENSMUSG00000036606/ENSMUSG00000037890/ENSMUSG00000048001/ENSMUSG00000021466/ENSMUSG00000058230/ENSMUSG00000001052/ENSMUSG00000003233/ENSMUSG00000001521	13	ENSMUSG00000019428/ENSMUSG00000018293/ENSMUSG00000056201/ENSMUSG00000061887/ENSMUSG00000061477/ENSMUSG00000021359/ENSMUSG00000022286/ENSMUSG00000063632/ENSMUSG00000022528/ENSMUSG00000029199/ENSMUSG00000074227/ENSMUSG00000016028/ENSMUSG00000076431
GO:0031396	regulation of protein ubiquitination	27/1862	179/17151	0.0486901	0.555593	ENSMUSG00000071415/ENSMUSG00000054252/ENSMUSG00000032171/ENSMUSG00000030744/ENSMUSG00000041556/ENSMUSG00000044533/ENSMUSG00000070520/ENSMUSG00000032966/ENSMUSG00000059291/ENSMUSG00000063802/ENSMUSG00000028964/ENSMUSG00000061477/ENSMUSG00000057113/ENSMUSG00000034160/ENSMUSG00000028643/ENSMUSG00000014668/ENSMUSG00000032350/ENSMUSG00000060860/ENSMUSG00000071655/ENSMUSG00000042659/ENSMUSG00000115987/…	Rpl23/Fgfr3/Pin1/Rps3/Fbxo2/Rps2/Nsmce3/Fkbp1a/Rpl11/Hspbp1/Park7/Rps7/Npm1/Ogt/Svbp/Chfr/Gclc/Ube2s/Ubxn1/Arrdc4/Vps28/Fanci/Rnf139/Isg15/Mtor/Sox4/Prkcg	27	9	ENSMUSG00000054252/ENSMUSG00000034160/ENSMUSG00000014668/ENSMUSG00000032350/ENSMUSG00000039187/ENSMUSG00000037075/ENSMUSG00000035692/ENSMUSG00000028991/ENSMUSG00000078816	18	ENSMUSG00000071415/ENSMUSG00000032171/ENSMUSG00000030744/ENSMUSG00000041556/ENSMUSG00000044533/ENSMUSG00000070520/ENSMUSG00000032966/ENSMUSG00000059291/ENSMUSG00000063802/ENSMUSG00000028964/ENSMUSG00000061477/ENSMUSG00000057113/ENSMUSG00000028643/ENSMUSG00000060860/ENSMUSG00000071655/ENSMUSG00000042659/ENSMUSG00000115987/ENSMUSG00000076431
[truncated: 6,696 more rows]
